# Supplementary material for: Comparative genomics of an Antarctic sea-ice diatom (Nitzschia sp.) provides insights into potential polar adaptation
Source: Front Microbiol. 2026 Apr 23;17:1755917. doi: 10.3389/fmicb.2026.1755917 (PMC13149256; doi:10.3389/fmicb.2026.1755917)
Supplement: Supplementary file 3 [file Data_Sheet_2.zip]

Archive with 2 entries (2 files):
- EVE.fna
- Nitzschia_sp._genome.fna
