# Supplementary material for: Comparative genomics of an Antarctic sea-ice diatom (Nitzschia sp.) provides insights into potential polar adaptation
Source: Front Microbiol. 2026 Apr 23;17:1755917. doi: 10.3389/fmicb.2026.1755917 (PMC13149256; doi:10.3389/fmicb.2026.1755917)
Supplement: Supplementary file 3 [file Data_Sheet_2.zip › EVE.fna]

>k141_2844449
AATCTTCTGTAAGAACCAATCTATTTGTTTGTTGTATTTTTGACCACCGAAGCAGTTGATCCATCGTTCATTGTTTCTGGAGATGTACAGACTTGTCCTATGCCAATATATGCACCAATCCGAGTTAATTATCACGTATCAAATCAGTTGTGAATGATTTGTCACGGACTCATCATGTACGGGATACGTACGTGTCACGTACGTGGTTATGTACTAACATATATGACTACGTACATGACTAAGTATGAATGCGACGTCTCACGTACAGACGTCACAGATATATTAGGAGTCTTAGAGACCACACGATCTTAGCCGTGTGACTCTAAGCTCACTCTTAAGACTATTAAGACTTGGACATCCTAACACTACCAATTACTACCTTCTACACTCTACAAGCACTTATTTACCTAGTAGCACGTGGATATTTACTTTTAGTAGTTGTTGTGGCCTAAGGAAAATCAGTCTGAATTGGGGAAAAGAGCACAGACTCCAGCAACAACGCAACGGGGAAGTTGTGCCCTAAGGTCCACTCCTATCGGTCCGTTGTTGATGATGAGGACCACCTGTCTGTAGATCGCCTTCCTCCTGGTAAGCATCATGTCCACATGTGCATGGTGCTCAGCCGTGTCCACTGCGACCATGCTGTCATGCTTCGTAACCCAGACGCAAGGACAAAGTGACAGCTCTTGGAGGTTGATGCTATGCTCAGAGAGGAACCCCTGCATATGTCTGTAAAACGACTAGAGTCAATTCGGAGCTTTCTTAATCACATCTGCCAGACCTATAGGTTCATGACGTCATATTTGACGGGATTCCACTTGACGCTCGACTCATGGAGGCCCAATAGGGGAGTCGACGGTTGGCAGATTCCAAATTGGGACCGAAATTGCATGATGAAGGTTGAGTCAGGAGAATGGGTTTGCCTCCCAGACTATCGTGATGCTCCCAAGACAGTATGTGCAGTGCCAAGGCTCGAAGGAGATCTAAGGGCTTTGTTGGAGCTCACTAGCCCAAACACCCCGCCTCAGCAAAGAGTTAGAGTGGGGCAGACCGGTTGTGTATACTACAGATTTGGTGATGCTTCCGGATCAGGTTTTGGAGCAACTATCCAGGTCAGGAATGAAACGCAATATGAATACGGTCAGTGAAGCTAATATGAAGTGACGGAAGGCGAGAGCTCAAACTGGCGGGAATTAGCCAACCTAGTTGAGGCGCTGGATGCGGCTGCTGATCGCAATGATCTACGTGGGTGCGAGATATTCATGTTTACAGACAACACAACTGCCGAAACGCGTTTTGGAAGGGGACATCAAAATCAGTCAAATTATTTGAGCTTGTGTTGAAGCTGAGTTTTTGGGAGCGTTCATGGGGACTCATTATTCACGTCGTTCACGTGAGCGGGAAGAGAATGAGTGCCCAAGGATCTAATGGACTGTCGCGAGCAGATCACTCAAGGGGGGTTATGACAGGACAGTTGATGCTGGGATTTGTTCCGCTGCAACTCTCGGCGGTAGAACGAAGCGCAAAATTGAAGTCAAGGTTCCAGGAAACATTGCTTGGGCTTGACTTTAACTGGCTAAACGCTGAGGACTGGTTTGACGGGGGCCATCAGATTGGAAACTTTGTGTGGACTCCAGCCCCAACTGCAGCTGCAGTTGTGCTGGAACAACTAGGGAGGGCACGACTCGAATGGCCTCAATGTGGGCACATCGTACTCGTCCCGGGTTTGATGACCGGTTGCTGGAGGTGTTTGCTCACTCATGCCACCGATGTTTATATTAAAATCGATTGGAGTGATGCATGGACTTTGAATGAGCAGTACAAACCTGCGCTGTGCTTTATTTGCTTACCTTTCGTCTCCCACAACCCCAGGTTTGCCGAGTCAAACGTCATATTGGAACAACTTCAAAGGGCTCTGCTGCAAGGCGCACTGCCGGAACTACCTCCAAAACAAATGTGGGGTGTTCTGTGGCAACTTCTACTCAAAGCAAGGTCAATTTGCCCCCTGTAAGAGTTGTTGGTGCGCCGGTTGCTTAATTCCCTTGGGAGATCTCCCCTTTCCTGTTAAGCAGGCGTTGAATGAGGATGGGGAAGTGTTGGAGGAGACAGGTGGTGAGAGGCGTTTTTTTAGAAGCACGGCCAGGGGATAATTTAATGACCCCCTTTCAGTGCGAGGTGTGCCACTTTCGCAATGTGTTCGGACGCGATCCAAATCACACCAGGAGGGTACAGGACAAGGAGGTGATGGAGCTCTACAGGAGGGCCACGTTGGATGCATTTTGGGCCAGGGAAACCTCCACTGTAGGGGACAATCTGAGGACTTTAAAGAAAACCTTAAGTTCATTTGAAGGAAGGCTTGGGCATCCGATGATCACGATGGAAGTGGGGCCATGGCCACTATCGGATGCTGGTTTTGGAATGGGACCGGCAGCAGCTGTACTGACGTGATCTTTAGACCCTGGCAAATATGAGACCCATGTCCAATTCTCCACTTTCAGGAAAACGCGATCTGCCATTACAAATGTGTTTCAAGCGGGACCGGGTGGACTGGGAAATTCAGCCATGGCCTATGAACGTTCAAGGATGTGGACATCAGCGGTCGACACACACTCGTTTTGGTACACTACTACACTCGGTTTATGGCAGGGATTCACAAGAGAGTGGGGGGTGTGTGCAATAGCAGGACAAGGCTCTTACAATAGAAGTGGTTCATGCAACTGAATACATCTTGGAGAAGGAGTGGCGAAAGGTGGAGTTGGGGTCAGAACGGGACAAGGCCGTGGCCATTAAACTGGCTGAAATGGGGGCTTGGTTCATTGGCGGATTTTGTGTTGGTTTCAGAGGAGAAGAGATGGCACTCATTGAGTTGGCTGGAACTAGAGAGAGTTTGAAATACCTTGGGGACCCAGACCCTTTCTTTTTATTTGTGGTTAATGGTCGGACAAAGGGTGACCAGATCTCGGGGGGGGAATTTAATGTCCCCTGCGTGGCGGTTACGGAAGGAACAGGTCTTTGACCAGGCAAATGGGTTGAGTGCTTGGTCAACCTCAAAGGAAGGCAGCAAAAGTGCAGACGATTGTTTCACAGGGGTCTTGAAGTTCCAAAAATGGTGGAATTTCAAGAGGACTTTGTTAAGTTGATCAAGCAGGTACAGGCTACCACAAGTTATATTGA
>k141_2857020
ACTCAGCTATATGAACTTCAAACCCAGGTCTTACCACGTGATCGCCGATTGTTCTCTTCCTCAGTCGCAGAACACTTACGGCGTAAGCCTAACCTGACGGCCCAGCACAACTGGGTCACTCTGAACTCTTCCCTAATCAAACCCAGCGTCACAGCTGCATGACTCTTGAATGTCAATGATGTGAACGCCATTACATCCTGGTTACGCAGAGTCCCTGCACGACTACACGGCTAATTTTTAATCCTCCCCTCTCGCGCCCTTTTAGAGCGCCAGTCCCGCGGGTCCTCTATCTCCGTACATTAGGTTTGGTGATAGAGAACAGCAGTTAAAATTTAGCCTCCAGTTTTTTTTTCAACACTTCCCAATCCTCATCCAACGCCTGCTTAGCAGGAAAGGGGACATCCCCCAAGGGGGTAAAGCAACCGGCGCACCAGCAACTCTTACAGGGGGCAAATTGCCCTCGCTTCGAGTAGAAGTTGCCGCAGAACACCCGACTTTCGTTTTGGAGGTAGTTCCGGCAGGACGCCTTGCAGCAGAGCCCTTCGAAATTGTTCCAAGATGACGTTTGGCTCGGCAAACCTGGGGTTGTGGGAGACAAAAGGTAAGCAAATAAAGCACATCACAGGTTTGTACTGCTCATTCAAACTCCAAGGATCACTCCAATCGATTTTAATATATACATCGGTGGCACGAGTGAGCAAATGCCTCCAGCAACCGGTCATCAAACGTGGGACAAGTACAATGTGCCCACATTGAGGCCGTTTGAGTTGTGTCCTCCCTAGTTGTTCCACCACAACCTCAGCTGCAGCTGGGGCTGGGGTCCACACAAAGTTTCCAATCGGATGGCCCCCGTCGAACCAGTCCTCAGCGTTTAGCCAGTTAAAGTTGAGCCCAAGCAATGTTTCCTGGAACCTTGATTTCAATTTTGCGCTTCGTTCTACCGCCAAGAGGTGCAGCGGAACAAATTCCAGCATCGACAGTCCTGTGAAAAAAACCTTGAGTGATCTGCCAGCGACAGTCCATCAGATCCTTGGGCAATCATTCTCTTCCCGCTCACGTGAACGACGTGAATAAAGAGTCCCCGTGAACGCTCAAAAACTCTCAGCTTTAACACAAGCTCAAATAATTTGACTGATTTTGAAGTCCCCTTCCAAAACGCGTTTTCGGCAGTTGTGTTGTCTGTAAACATGAATATCTTGCACCCACGTAGATCATTGTGATCAACAGCCGCATCCAGCGCCTCAACTAGGTTGGCTAATTCCCGCCAGTTTGAACTCTGGCCTTCCGTCACTTCATAGCTCCACTGACCGTATTCATATTGCGTTTCATTCCCGACTTGGATAGTTGCTCGAAAACCTGATCAGGAAGCATCACCAAATCCGTACTATACACAACCAGTCTGCCCCACTCTAACTATTTGCCAAGGCGGGGTGTTTGGGCTAGTAAGCTCCAACAAAGCCCTTATATCTCATTTGAGCCTTGACGCCACACATACTGTCTTGGGAGCATCATGATAGTCTGGGAGGCAAGCCCATTCCCCTGACTCAACCTTAATCATGCAATATCGGTCCCAATTTGGAATCCGCCAACCGTCAACTCCGCTATTGGGCCTCCATGAGTCAAGTGTCAAGTGGAATCCCGTCAAATATGACGTCATGAACCTATAGGTCTGGCAAATGTGATTAAGAAAGCCTCGAATTGACTCTAGTCGTTTTACAGAAATATTCAGGGGTTCCTCTCTGAGCATACTAGCATCAACCTCCAAGAGCTGTCGCTTTGTCTTGTCCCACTTGTATTGTGAGACTAACAAGAAGACTCCATCCTTTCCTGACTCTACAACACTTCCTGCCCACGCCCCAGGGGTCTGGGAGCTTCGCCGTCTCTTCCTGGCGGCATCCTGTAATCCTAGATGGTATACCGTACTGGCTACCCGCCGCTCCGCTTGCCAAGCTTCTTTGCAACTTGGGCCAGTTGGCCGAGCATCATCAACAAAAGTAAAAACATTGCCCGCAATGGTAGTTCCGTCTGAGCGTACCTTAGACACCCAAGGCCGGCGTGGGTCATAATCTTCCATTTCTGGAAGGTTCAACATCACGGTCTCCCATCGAAACACAGTATCCGGATCCTTTCTGTCCCCTTTAATGAGCTCCTCAACAAATCCCATTGCTTGGACTGCTTGATAGGGGGACAAACACAAACCCATAGCCGCCCGATCCCAGACTTCCCAAAATTTGGTCTCATTTTCAGCTGACTCGAAGTACTGTGTGAGATCAACTCCGCAATAAACCTTGAGATCTGGATGGAGCATGAAGTTGAGAAACATTTCCCCGATGTCGACATCTGCCATGGACATCAATTGTAGGCAGCATAAATCGGGGGACCAAATTGAATCGTTGAGCCCACTGACGGATCCGTCATATACTATGTGGATGTCGTCCTTCCCTTTTTCCACTGAAAAGAAAGCTGTGAGTGACCGAACAAAACCCCGGGTGATGTACCGCCAACCTCTTACTGCCCTGAGCTTCTCCAATACCAAGGATTTAGTGTGTGGATCGGATTTGCTCCGCTGAACCACCTTGTATTCCGGTGGATCGGATTGGAAGTGTACCTGGAGGCCATCGCGAATAGTCTCCATGTATTCCCTCAGCCATCGCCAATGGAAAGGTTGTGACCCATCTGGCCACTCCCACCAACCCGAGTCGGCAGCCCGACCAATGGCATCGCCTGCAGCAATGTGATCCCGACTTCCAATGTGGTTCCGCTCTCTCCACCACCGGGAATACTCCTTTTGCCCAGGATCAATCCAGGTGTAGCATTGAGTATTGACGTCCCATTGAGCCACTCGGGAGTCATACCCCGGAGTGAAGATGTTTGGGTGCTCTCCCCGCATCCAACTGATGAAAGAGCGCCCAAGTTTCTGCTTCCACCATCAAAGCATTCTCCGACAAAACATGTCGCTTGGTTTCTTAAGTCGATCCCAGCTGTCTGAGGCCCAGGGTGTTGGCTCATCCGAGTTAAATCCATCGTTATAATTAAAGCTGTTCTTATCCTTACTATTAAACAAAAGAGTAGTTACATCGTTGCCATTGTCGCGCTCATCTTATGGTGGCGGCAAAGAAGAACTTGCTCTGCTTCGCTAAAATCCTCGCCAATTCTTACCATATCACCATCGGCACTCGTGACCTGTATACATGATATGTCCTGTGGCGGGATTCACTTGTTCTCTCTCAAT
>k141_2877576
GCCTTGGGTCTTTACTTGTTACTCCTCCTTACTATTCGTACTTAGTAAGGACTGCCAGATATACTGAGTCGAGTCGTCTGTCTGTGATAAGCATGACGGGACTGCGACTGGGACTGGACCAACGGGATTGGTCCGTCCGACGCACACATGCGTCCGCTGTACGGTACGTGCTAACTAGGGAGCTATCCATAGTTAGTGTAGCGCTACACGGTATACTGCATTGGCTTCGTCGTTTCTCGACTACGACAAAATTAACTTTTGTGATTTCCTTTATTACTGATTATCATCTCAAGCGTTTTCATTGCAGGTCTTGAACCCAAACGCACTTAACCGCAGTCTTCCTCTGCAATACTTGCTACCTCCGCAGCCTTTTTTCAAACTCGACCTTGCTAGCATTCCGTCTTCGGAACGAGCTTCTCGCGCTACTCGTCGCAAACAACGCAACATGCCTAATCTCCCTCCTACCAATGACGCTCTTGCTAACGCCCTTCAAGCATTAACTGCCGTTCTGACCAACCTTCAAAATGCCCCAGCTGTTGTTGCTCCCCATGCACCAGTTCTGGATCCATTTACTTCAGATGGTCCTTTCAACTTATCATCACGCATAGGTTCCTACGCATTCACTACAGCCAGCGCTGCTCTTGAAGAAACATGGGATGGCACAACGGACCAATTCCCAGCATTCCTGATCGCACTCCGTGTTCGTGCCTCAGAAGTTTGCTGGAACTCCCCAAGCCCACAAGGGATACTCGAATAAACCGTGGGGACCGAAACTCAAAATGTACTCTCCAATTTTTATTCCGTGCCCAACACGACTCTTGAAGCTGCTCGCGTAGTCAGAACTGACTATTGTGCAGTTCAGAACTCCAAGGCCATGAATAAATGCCTCAAGCTCTTCATCTCTGGTGATCTTAAAGCCACCCTATTCGACCAAGGCAACAACCTACCTGCGAATGAGGACAGCCCTCTCCTCTTCAAGATGTTGACATCATTCACTATGGCTGCATCCTTGCAACTTTTGATGATCTCATTCCAGAGAATCCTCGAGTTTGACCCATCAATCTGTCAATTTTCTATCCCACCAGCCATCAACACGAAGCTTTTGCGTTTGCTCTTCCTCGAAACTACCCCCGAACATAGACTTCATGACAGCAAACGCATCCAGCACCTAATCACTGTTTACTCTCGGATCAAACAACCTAAAGCCTGGGCACAATGGTCTCGCAATCAGGTGGATAACTTTGACTCTGGCTTGATCACCAACTGTCAAGCCTTCATGAACTCTGCTGCTCTGAAGTACGCCAAAGTCAAAGGACATGGACTCTTCAGCGGCAGCTCTACCACAGTCCAGGAGGATATTGCGGCCATGGTTGCCGCTGCTTCCAATAAATGTACCAGACTGTCCAAACCTCCCGTGCGATCCAATAAGAGCAGCACCAATGCTCAATCTTCTAGCACAACAATTGAAGATCACCTCCCCCCCTTCATCCGCCACTTCAAGTCATCACCTGGTGCCGACAGCACGAAGTTCAAGGTTGGCGACACCAAAGTTTGGAAAGGCACTACCAGGCACTTCTGTGACTTTAAAAGTCATTGCAACCGTATCAAATAGCATACCTACCCGGCCCATTCTTGCCGACTTCGCACCGATTCCTTGAAGGGCCCTACTGTCCCTCCTCCCATTGCCAATGGCGGTGACTCCTCCGACACTGCATTCATGCCTACCGCCCTCACGAACCCAACTGCCGGCGACGACGTTGCCGCTCTGTTGGCTAGTACCCTCTCCTTAGCAAACGGCAATGAGGCAGTGATTGAGTTCATTGCTGACGCCTTGAACGCTCTCCATGACGTCTGATGGCTCTGCCACGGCTTGATTTCTGTTCTATCTTGTTTAACGTTAAGGACGTATTACCTATTCTTCCCGTGGCCTTTCCACGCTCTCCTGATTTGTACTTCCCTTCTGCTGCTACGCCTCCAACGCCCACTCCACAAGCCAAGGGGGGCTGTCAAGAAGCACCCTCCTTATCCACCGTACCTTTCACCTTTACTCTTCTCGGTGCATTCACAAAATGTCTTCATCTTTTCTCCTTGTTCTCCGGCCCTCTCTGCGGTCCGAATTCCCATTCAATAAGTCCGTCGGCATTCCATGCGCTCCCTCTCTTCCAACTTCCGGTGGAAACCCCTCTTCAGTCTGTTGGCTCTCTCTCTACAAATCGTCTACTCCCTTCCTGGTACCAATCACGCCCTTGTTCCTAATGAACGATCCGGTGATTCCTTCCAACAACAGGCCCTCATCGGCACACAGTCATTTCCAATACTATCTATTGATCCTCTGGCTCCATTATACGACGTGTCCCGACGATGCTGCCAACGATGCTACCTCTGAAGTAGCGCTTCGAGCCACTCCTTACTGTTTTGTGTCTGACACAGACAGCGTACCCTATGTCCTTGACACAGGAGCCAATCGCGTCATCATCAACAACGCAAGTTACTTCATGACTTCGGCAATGTGAAAGGGGTCGGAGGCTCTCAGGTCCCTATCCACGGCACCAGAACCAGCCGTATCTCTCTGCAAAACGACGACGGGTCTGTCAATGTCATCCCCATGCAAGGGGTAGTATATGTACCAACCGCTCCATTCAACTTGCCCCCCCCCCCCTCAAATGTTAATTGCCTCTCTTGAGGCTAACAGCCACTCTGTTGAATGGTTCAAACGTGATGACCGGAGATACATCCTTAACTACTCTTCTGCAAAGAAACAGAAGCGCACTCTCACCGTCAAGGTGGATGCTGAAAACATGTTCACTTTCCGCAGCCAACCAGGATTCAAGTCCTTCTTCTGTCAAGCCTGTCACTATCAGCCTGAGTGGGAAGTGTTTGCCGGCGCCTCCCATGTTATACTTGAATCTGGGGACTAGGGCGATGACATCATCGACAACCGGCAAATGAGGGAGCCAATTCTAGCAACAACATCATCAACAACCGGCAAACGATGGAGCCAATTCTGAATCCACCACATTCAGATAAAGAGAAGGAGCAGTCAACTGAAGAAGCTCCGGTTGCCGCTCCCATTCCGTACAAAGATGAAGATTTTGACATTGCGGATTCATCCCCCATTGAAACTGTTTTCGATTTGACTCCAACTGTTGATTCCATTGTAGAAGACCCACAAGTAGGCATGATGCGCAGGAAGCAACACAGACTCGCCGTCCTGCACAAGAAATCCGGACAGCTAAATTTCTCAGTGTAAAAACTTATGGCCTGAGCTGACTTAATTCCCAAGGAACTGGCAAATGTTGACCCACCGACTTGCCCAGGCTGTGCCTACGGCAAGGCTCATTGTAAACCTTGGCGTGGAAAGGGCCCCAAGAATTGGAAGCAATTGAAAGTTGCTACTTGGCCAGGCCAAGTGGTCAGCGTCGATCAACTCATTAGCCCCACTCCCGGGTTTGTTCCTACCCATCAAGGAACGCCTACCACCACTTGCTACAATGGTGCAATAGTTTTCGCAGACCACTTATCCGACTTCACTTACATCCACCTAATGACTAAAATGGACAGAGACGCAACAGTCAAGGCAAAACTAGCCTTCAAACAAGTTTGCACCTCTCGTGGAGTTTGCGTCAAACACTACCACGCCGACAACGGTCTTTTTGATATCAAGGTCTTTAAAGCGTCAATCTCAAAAGCCAGTCAGACACGTTCATACTGCGGCGTTAATGTCCATCATCGAAGTGGTAAAGCAAAAAACCGCATTAAAGACGTCACCAAAGGGGCTCGTACTGCATTGCTTCATGCTGCTCACCGTTGACCCAACGCAATTCACGCCTCCTTATGGCCGGCCGCATTGAAACACTATGCCAACATGCGAAACTCCTTGCCAACTGGGTTCACTCCCGGGGAGAAACAAGGCCATACAAGAATGCCGACCAATATGATCTGTCCCCCGTCTCTCGCCTCTCCAGGACCAAAGTTTAACCAAATCTCGACCACTTCCACCCTTTGGGTTCACCTGTTTTGGTTCAGGAGAACGCACTTCAAGCTCAGCAATCCCATAACAAATGGTCTGATCAAGCCAGAGTTGGGATTTTCATTTGTCATTCTCTGCATCACTCTAGCAACGTTCCCTTAGTCTTAAACACTCGGACTGGCAATGTCTCCCCTCAATTTCATTGCATATACGACAATGAGTTCAGGACTTGCAAGTGTGACGCAAAGTTTGAATCACTGTGGCAATACAAAGCAAAGCTGCAATCGAAACCTTACTCGACCGATCAGGTTCAAGATGTAGGGAGCTCCTATGCTACCTCCCCATCCTCCTATACCCAAACTATTCGTTACTCCATGGGACGTTGAAGAGAACATCGATGGTCCCTCATTGACTGTGCCAGTGGAGCATTTGGATTTAAACGTCCCACTACAAGAAACGCCAAGGGATTCCCTCAACGCTCTGCTCACTAACCCTGAAGCCAAACCTATAGTAACCACTAGGTCGGGACGACGAGTCCGTCAATCAATCCCGTGGTATTTCACAGACTTCCATGCAAATTCTGATTTTTTGCACATGTTCTCACCCAATTTCCCTGAATCAGATGCCACACCTCTCCTTCAACCTAGTGGGGTGTTCTCTGAAGAAACGCACCCTCTTGCTTTACTCTCAGAACGCATATTCGGGATGGCAGTCTCTTCCAATCCAGATACAATGACCTTGGACAAAGCACTCCAGCGTGTTAATTCTATCGATAGAATTAAAGCTATTCTTATTCCGTTGTTACTAAAGAAAGTGGACACATCGTTGCCATCTTAGCGATCATCTCGTCGCTGTGACAAGGATCGTCGCCACCTTAGCGATCATCTTGTCGCTGTGGCGAGGGTCGTGCTCCGCTGCTCAACGTACAACTATCGCCAATACTTGCCAAATGAGTCATCGGCACTCGTGACCTGCATACGTGGCATGACCTGTGGCGGGATTAACTTGTGGAGTTGAGAAACTCCTTTCAACACATGACAACCAAGTTTTGAGGACCTGTCCCTTGACTCGAAAGTTGGACTTGTACTTTGCCCAACACGAATACCTGTTGGGCAATTTGGTGCTCACACCGAGCAAAACGATGGTCCCTGCATTCAAAAGTGCCCCTGGACAATGCATGGGCAACAATGAAACTGCCTTCAACACACTACTCCCAAAGCCAAGAGTTCAGTCGAAACATTGTATAGCAATCATGAAAGGGTGGTTCCCCTTTCTCAAGAGCATACGGATGCTGATCCGTCGCAAAGAAGACATGGAGCGAATCATCAAATACGTTTGTCAATAAGACTATTAGCCAATAAGCTATTATCACTCGTGATAATAGCTTAGCGGCTAATAGTCTTATTGACAACAGTATGTAACTGACAGGAAAGGGGTTTGAGTCCCAAATCCCGCTGACATCATACACAAGTCTTAGCCCAGCGCAGGCCCTATC
>k141_2326063
AACAGTTTAAGTTGACTCCTCTTATAGATCTAATCCAAGAAGGTCTTTCACTAACACTACGAATTAAGGATTTGGAGCGTGACTGACTATTCCCGTTTTATCAACATTAAAATCAGGAAGGCATTTTGAAGTAAATGGCCAATACCGTAGACGAGCTCATCACACAATTGGAACAACTGAAGATCCGAGAGACGGAAATCCTCAGGCAATTGGTAGTCGCGAGAGCAAGAGAGAACGACATTCGCGACGGCACAAGAGCCCTCAGAATTGGCGATCACATCAAGATTACCAACAAGGTAAAATCGCCGATTGGACAAAGTACTAATCTGGGCAACAAGAGAGGAACGGTAACGAAGCTAACGGAGACAAGAGTTTATCTCTGTATGGCTGGTTAACGGTAACAAGACTTGGCGAGCGAAGCACAACGTAAGACACGTCAGCCAAGAACAATAAAAGCAGCAGAAAGATGACTACTGCTACTACCGGCGAGTCCGGCAGCAACCAAACATCAGCACAGTTGACCTCTGGAAGAGGGGGACACACTGGAGGATGAGGTGGTGGCAGACGTGGACGCGGTAGCGGGCGTAGAGGTGGAAGAGGAAACTGAGGCACAAGGCTTTCACAGGGCCCGACCTTTAAAGGTAACACTGAAGAAATGAACGGTCATGTTTTTCAGTGTTTTAATGAGTGTGCTGGAGACAAGAACCAGTTCTCGAAGACAGTAGAAGCTCTTGGCGAGTACATCGCGAAGAAGCTGAAGTACCCCGGGGACATGATGTCTCTGTGCAAGGATTTTAAAAAACCAACCATCAAGGAACCAGAGGACATCGCTGTCAACGAAACCAGCAGACTAAAAGTCGCCCTCTGAGAAAGGAAGGTGGCCGCTTATTGTACTCGCAGTGATTACATCGAGAGTAACCTCAAGAGTGTTTTTGCTGTGGCCTGGGGTCAATGTAGTGAGACGATGAAAGCAAAGCTCACCTCCCTCGATGAGTATGACTCCAGTGACAAAGAAGGGGACTGTGTCTGGCTCCTCAAAGAGATAAAGGGGATTACCTGGTCCAGTTCTGTTCCCTTGTGGAAGTCCTAGAGCACTACGGAGGTAGTGTCGGCAAGCACCAGGCACTCCTTGAGGCGGTCGAAGACATCATGTCTCTCAGTGACCCTGGCCCATCTGCCACACCAAGTGAATTAAAAGCGGACCAGAGGAGGTTGCAATGAAGCAAACACCAATCATCCGATCGAGCTGGGTGCTGTTGGACAGCTAGTCGATTGTGTCGGTATTCAATAACAAAAGTTTTTTGTCCAACATCCGCGCCAGTTCAAACAAACTCAAGGTTTACACGAACGGCCGAACCCAGATCTCTTCTTTTGTGGGAGAGGTTAGAAACTTTGGGACTGTTTGGTACAACCCAAAGTCCCTCGCCAACATCCTTTCCCTTGCCGACGTCAGAAAAATATGCCGCATCACCATGGATACGGATGTCGAGCCAGCCATCTGCGTGCACAAAGCTGACGGTACCGTCATGAAGTTTCATGAGTACCAAACCGGCCTTTACTATTATGACGCCACCAGCGATAAGCATAGTAATGACTCCGTCACCGCCTACACCTTTGTGAACACCGTTGCCTATAATAAAAGTATTTTCCACAGGCTCGAAATTGAAGGAGCGAACAAAGCACGCAAACTTTATCGAAAAATTGGGCGCCCGTCACAACAGCACTTCGAGCACATATTAAAACAGAACCTCATCAGGAACTGTCCCGTGACTGTTGATGAAGCTAAACGGGCCCTCCAGATTTATGGTCCGGAGGTCCCTGCTTTAAAGGGAAAGACCACCAAAGAAGCCTCCAAACATGTACCAAGCTACCATCCAATCCCAGTACCAGCGCCCGTACTGACACACCACAGTGACGTCACACTGTGTATGGATATCTTCTACGTACAAGGCTACCCATTTTTCCACACAATCTCCCGTAAGTTGCAATTCCGAACTGTGTCACAGGTACGAAACAGAGTGAAGGCAACACTCCTGAGCGAGACCACAGCAGTCATGGGCTTATATCAGGCAAGGGGTTTCGAGATGACAGACATTCACACAGATAATGAGTTCGAATGCATCCGAAATGATTTCACACCAACAAGATTGAATGTGACCGCCGCGGATGATCACGGGGGGGGAAGTTGAACGGTCAATCAGGACCATCAAGGAGCGAGTACGATCGCACATTCATGGTCTGCCATTCAAGCGACTACCCAAGATCATGATCCGAGAACTCGTCTATCGGGTAGTGAGGGAACTGAATCAGTTCCCGGCACGAGACGGCATATCGGACACCATGAGTCCACTAACCATCATGACAGGACAGCCTCTACCTGATTATAACAGCATGAGGATCGAATTTGGGTCATATGTGCAGGTGTTTGAGGACAATGACCCTACAAACACGACTAAGACGCGAAACACAGGAGCGATAGCCCTGAACCAGACTGGGAATGCACAAGGCGATTTCCACTTTATGTCTTTAGTCACGGGGCGACGCCTCTCCAGACACCAATGGACCGAAGTCCCAATGCCGAACGCTATAATCGCCGCTGTAGAAGCGCGAGCAGAGGAGGAGGGACAACCCCTAATTGTAGGAGGCTGTCCTTTATTCGAGTGGGGACCAAACCTCCCCATCGACGATGACAACGAACCCGCTGAAGGTGGGGACGATGTAGCCGCCGTTTTTGAGGAGCAACTAGCTGAAGGTAATTTCCCAGATGATGAGGAGCTCCAACACCAAGAAGAGGAGGGAGGCGACAACATCATGATGGGAGACGATGGAAACGAGGAGGGCATTGTTGACCACGACGATAACGGGCCACTGGAAGAGGGCAACCGGTACGAAGACTTTGCACCAATGACCGACATCGTAGAAGATCAAACGGAAACTGAGGCGAGCGACGCCACACAACAAGAATCACCACCAGAAGTCGAAGAACAAAGGAGCGATTTGGTTGAAATGGTTCCCCAAGACAATAATGTAAGCAGTGATGGTGACGAAGAAGCCCGAGACTCTACACCAGACAACACCGGTAGTGGATACAACCTACGGGGTAACAGAGCACGGACTTATGGACATCGGCTAGACCACCAAATGTTGCAACAAACGGCTCACCAGGAGTCACCAGACGACATGCACAAGTTCATTTTTGGGCATATCATGACTCAGATGACGGCGACAGCCGGCATAAAGAAACACGGACAGGCCGCCGTGGATGCTTTGTTTAGTGAGCTTTGTCAGCTCGACAACAAAGTGGTGTTTGAGGCATTGGACGCAAAGACACTCACACATGCACAGAAGAGGGCAGCTTTGAGGGCAGTGAACCTGATCAAAGAGAAGCGTTGCGGTAGACTTAAAGGTCGAACCGTTGCCGATGGTAGGGCGCAAAAGAACTTGTACACCAAGGAAGAGACTGCGTCCCCCACCATATCAACCGATGCACTAATGTTGTCATTGATCGTGGATGCACTGGAAGGAAGAGACGTTGCTACAGCAGACGTCGAGGGCGCATACCTGCATGCAGATATGGTGGACTTCACCGTTTTGAAGCTAGTTGGAGAAACTGTTGACATAATGTGTCAAGTAAATCCAAAGTACAAGAGTTTTGTGGTCTTTGAGAGTGGAAAGAAAGTATTGTACCTAAAACTGTTGAAGGCTTTATATGGGTGCGTACAATCGGCTTTGTTATGGTATGATCTATTCTCGGGGACCCTAAAAGAAATGGGTTTTGTTCTAAACCCATATGACCCATGCATAGCCAACAAGATGGTGAACGGTAAGCAATGCACGATAGCGTGGTACGTCGACGACACAAAGATATCACATGTTGACAGTAAGGTGGTTGATGGTGTTATTAGTACGATTGAAGAAAGATTTGGTAAGATGACTGTGACCCGAGGAAACAGCCACGTGTTTCTAGGAATGGGCATCATTTTCGATAAAGCAAAACGCACCGTGGAAATTAGGATGAAGGAGTATGTGAAAGAAGCCATTGTTACGTTTGGGGAGGACTTGCCCAGACGCACCGTCGCGACACCAGCGAAGAAGAACCTATTCGAAATAGACGGTGAGTCTGAGGCACTCAGGAAACAAGACAGAGAACTTTTTCACAGTGTGGTTTCGAAGCTTCTATACATTTCCAAGCGAGGGCGACTTGATGTTCAACTCGCGGTTGCTTTCCTCTGCACTCGGGTGTCGTGTAGCACAACACAAGACTGGAACAAGCTAAGGCGCTTGTTACAATACCTACAAGGTACCATCGATGAGTACCTTGTCCTAGGGGCCGACAAGTTGACAGCCATGAAGACATGGGTGGACGCATCATATGGGGTCCACCAGGACATGAAAAGTCACACAGGAGGGGTGATATCACTTGGTCGTGGGGCTATTATGTGCAAATCGTCAAAGCAAAAGTTGAACACTAAGAGCTCGACTGAGGCCGAGTTGGTTGGCGCCAGCGACTACCTACCAAACACCATATGGGCGAAGATGTTCCTGGAAGCACAGGGGTACGTTCTAGAGGACAACAGCTTCGCACAAGACAACCAGAGTGCAATGAAGTTAGAGACGAATGGGCGGGCCTCGTGTGGGCAGAAGTCACGCCACATTGACATACGTTATTTCTTTATGAAAGATCGTATCAAGACCGAGAACATTGACATTGTCTATTGTCCTACAGAACAGATGTTGGCGGATTTCTTTACAAAGCCACTTCAAGGCAGTCTCTTTAAGAAATTCAAACGAGTCCTCATGGGACATGAACACATAGATACCCTAAAGACAGGGGCACCATTGTCTCCGAGCCAGGAGCGTGTTGGAAGTCATGTGTCCCAAGGGGACACACAAAGGCCGGAAGATATGGTACGGCTCGGAGCAAACGGACAGACCAAAGGGAACGAGTCCCCACCACTCACCAGATCTTATGCATCAGTAGTGAAGGGCACGGAAGCCCAGTGAAGCAAAAGTAGAGAGATGATCAGCATCTCTGCACGAAGATGCCGATCATCTCTCACTTTCTGATTTTAATCCCATCGTAAGAACAGTTTAAGTTTTGACTCCTCTTATAGATCTAATCCAAGAAGGTCTTTCACTAACACTACGAATTAAGGATTCGGAGCGTGACTGACTATTCCCGTTTTAACAACGAGTACCTCTCTCTATTATAGATAGAGAGAGGTCCTACAGCCCTGACGAGAGAAGAAACGAGGACGAGAAGAGCCAGGCAGGGACAGAGGGACCATAGGCCATAGTGACAATATTGTAGATACAAGCTGTGGCCTTGCACCATTTCAATTTTTGTCTCACGACGTTTCTCGGTCACCTGAAGGAAGAAAGAAGAGGCTATTATGAAAGTTCGGCCATTTTGGTCGTCGCCGTGGCTATTCTTTCTCGTCGTCGACCGTCTGTGCGATGCCTTCTCAGTCGCCACAGGAGCTGTATCAGTTCAAGGAGCCACTTCTCGATCACGCGACAAGATCCTGAAGACACACTGTCTTGATATGGTTGGAAATGCTCGAGGGGACTACTATGGAGAGGCCAATGGCTCTTTCATGGTGAACGAGTTCAGCCAGTACGAAGAACTAGAAGAAATTGTTCAGTTGGCCAGTCAAGCGATACCGGAACGGCCCGATGGGGTTGTCTGCGTGGCCAAGTACACATCGGCATCTCGACCAGACTGTCGAGCTACCGAAGCGGATTATGAGCGCCTGGCACGGGACAATCCAGCGACCATCTTTTTACGGTGCTTTGAAGAATATGAGAATGCGAAGCTGATGTTTGGCCAAGCGGACATTCAAAATTGGCCCACCTTTGACGTCTTTTATGGGGGAAATCGAGTGGCACGAGTGGATGGAGCCAAAGTTGCTGAGTTGGAAGAGGTGATCAAAATGTACCAGTTTCAGAATTCCGAGTTGGATCTTTTTAGTGAAGATGCCAGTCGGAAACGAAAATTGCAATGGGGAGATGCCAAGGCAGCAGATATGACCAAGACACCGCGGACCACGGCCCGATTTGTTCCCGGCTACGACTGGAATAAAAAAACAGGCGCCTTTGACGAACAAGGCGAGAAAGCCCAACAGAGTTTCGAGGACACGTTTGGCAACTGGGTACCAAATATTGACGACGATGACGATGATGACGATGATGACAAGCGTAAAAAATAGACCATCGTGAGGGCCGGAATCTACTTTCGGTAAACCGGTAGGTCCTTGTGACATTTCATAGTGACTAATCAATCCGGGCACCCATAGAATTTACTATTTTCAGTCTATGATACCATAAAGTCAAATGCATTTGCAGAGGCTCTCACAGATGGGCCTTGAAGTCAAAAAGACCCGCAACAACTGCATGGTAGATAAAGGTGCCCTGCAATGACAAACTCTATATCGTGATTTCCTCTTGGTGGCAGCTGCTCGAAAAATGAAAAGGCGGAGGCCCAGGGAAGATAAGGACCGATATTGCAGTGCTGTATACTGTACAGTAGCATTTTAATCCTGAGCATGAACTTTTTTTGTCCTCTTCCACTAGGCTTCGCCTGGTCGCTCTGAGACTGCAACAACGCACAAAACGTCGAGGCCCACGGCAGCCTCACCCGTCTTCTGGAACTTCCCTTCATCTTGCAGAGTAAATGTTTCGACAACTCCTGGATCTTGACGGTTCATCCCAGCAATGATTTTGGGAGTGCCTTCACCTTTGTCATAGGAGAAATGTCGCACGGGCCCTGCCGACTCCAAGACTTGCGTCGATGCCAATCGCGCTCCATCCTCCTGATATTCCAAGAATCGAAGGGAATTTTCCGCCTTACCCGCCAGTTTCACACCGCGATTGGACACCCATAATCCCTTGTCAGTCGCAATCAACTCGGCGGCCATATTCATGGCCAAGCCCACCATTCGGAATTTGGACTTGTCGAAAAAGGATGGATCCACGGAAGGGATTTCTTGGAGACAGTCTGCCATAATCTTGCCTTGAGGCGTGATCTCGAAGACCTGAATCAACGAGTGAGATTCGAACAGAATATATACAAATAGTCCGTTGGGGTGGATGACTGCTCTTCGAGGTCGATTCGGTGCTCCAATCAGATGGCTACTAAATGTGAATGCCATCGCACTGGGATGGGCTTGAATTGCTTCCACCTTTTGCTTGTAGGCTGGTTGACCATCCGACAGCGGCAACCCCCGCTCATCGACTGGGTACGTCCATATCCGAGATTGTACCGAACAATCAACAGTCAAGAGGTACCGTGCATTGGGAGCATAATAGATGTGATGCAAAGAGGGCAGACAGGACGGAAAGGCGGTGCTTCTCGTCTCCGGTCGAATCTCAGGGGTTTCCAATACCAAACATGGCGTCTCCAGTACCCCAGAACAATCAAAAAATACAAGTCTGCCGTCGTTGTGATGGGCGATTGCTAACGTGGACGCGTCGGGTGAAAAGGTTGCAAAGGCTGCTTGCATTCCTCCGGTTTTGCATGCTCCCAACTTTGTCAGCTTGCCGGTACGTCGATCGATTTGGTAGGTGGTCACGACGGCCTCAGCGTCGGAAAGAAAGGACGTCAAGGCATACAACAAGTCTAGCTTAGGGTGTTGTACAATCCATTCCGTCGTGGGGGATTTCAAAGAAGCTGTCGCACGTGCAAATAGGCCCGTCGCAGGAGGAGGGAGATGCGCGGGTTCATCGATCACAGGGTCTTTCGTCTCAACCAAACGGACAAGATTTCCAGTCTCGTCATCAATTTGAACCACTCCAAGCTTGTTTCCAGTAGTACCAATATATATGAACATGATCGATGTTGAAGAGTAGAACGAAGTACACTTTGAGAATTGAGAATTGGGTTTGAAATAGGAGGATCTTGTTCTGAGGATATTGGTGCTCCGCCACGATGATTTTACACGCTCTCATCGATTCGGAACTTGATCTGAGTTCGCAGTAGTGTCAGAACAAGTCGAACGAGTCACGCAAGTGAAACAGGACATAAAGAAATTCACATTGCTGTTCGCAAAATATTAGCACATAT
>k141_62806
GAGCTCCCAATTATTTGGCTCTGTCCTTTCTTCAAAATCGTCATCAAGGCGTTCTTTTCCGGGTTATTAAGTGAGTCAGGTCAGGCATGTAAACCGACATATGCTTTTTCGATCGAAGGATAAACAAATTCAGCGATTTGATTGGCGGATGGGTTCCCGTTCTCGATCGTGAGGCATAACTCAGAAAAGGGGGCAAATATAAATGGTCCGTAATTTGTCGTTCGCAGCTGACCCGCTTGCTGGAAGCCGCCGTGTCCAGTCTGAGTCAGCACAAACATACTTTTCGACTTTCTCATCACAATCTTTTACCACATCAATCGAAGCGATCCACCCTGTCGCCTACGTGAACACAATTTACCAACTGTTTGAGCTGTTGTTACGAGTAATAACGATGCCTCTATCCTCTTACATCAAGCGGGAACCTTCAGTCGAGGATCTCAATGGGCTGGGAAATACTTTATACGGTTTGGGAAACAAGAATGAAGCTATTCAGACCTTCACCTCTGCCCTTCAAATGGTGAAAGCCAATGGGGAAACATCATTTGACGGATTTTCAGTGTCTGCGGGAGACATGTGTACGCCTGGAGGATCCCCATACAGAGGGCTGCGTTCACGCTGCTCCGTTGCACATGAATACTCGCCTGACTCCTATTTTGAGGGCGAATGTGATGTTGGTCCTCGATCGATCCATTCACCTCTCCACATGACTTGTCATGAACTACCTACACTCGATAGCCACATCGTTGAGTCAATCCTGTTGTTCAATAAGGGGATCGTCCACCATTCAGACGGTGACCACGAAAGTGCAGCTGACGCCTATGGGCTTGCATTGGCCGCCCTCACACAGAATTGGTCCCCTGCCCTCATTGCATCCGAAGCAGTAATCAGCTGTTTGTCCCACATCAGGACTGTTGTTCATAACAACTTAGGGCAGATTCGATACTTGGAGGGTGACGATCGAAGCGCACTCTTCCACTTTCGTACTGCATTGCAGCTGTCGCAACAAGTGCAGATTGGTGTCGAAGATCAAGAGTGGACCTTGATGATTGCTACGATTGGTTCAAACTTGGCCCGTACTCAATGGATGACTGGTGATGTGAACAGTGAAGAGATCCTAAATGTGTTTCAAGAAGTTCTTCGCCTGCGGTGCATGTGGCTTCCGGCAGATCACCCAGATGTACTTTGCTCGCACCTTAACCTTGGCTTCATGTTATACCTTCGAGGCAACAAGGTAACTGCCAGGTATCATATCGACCTGTACCTCCAGTCTGCGCGTAAAGAAAACTCGCACCTCGATCCTGTTCCTGCACTTGCTTACATTCTTCTGATTGACAATGAAGAGAAAGATGATAGTCTTGCGGTTGAGCTCGTTCGTACTGTGAAAACTTTGCTGGATACAAGAGAAGACTTCGGCGAGATCAACGTGGAAGTTGCTTCTCTCCTCAACCTTGTTGGAACCATTCTCTTCCAACGTCGTGAGCTAGAGGAAGCTATCCTTTTCTACTCGGAAGAACTTAAGCTCGAGAAGAACCTGGCCGATAATTCCGATGGTATTAGTATCAGTGTGACCTACAACAACATTGGTCGCATTTTGCAGGAGCTTGGGAAGCTCAATGAAGCCATCGGGTGCTACAAACAAGCTCTGAAGACGGACACAACGGGGCGATCCAGCAATTCTGAAAGAGTAACTCAGGTGCTGTCTGATCAATCAGCAACCTTCACTGCCAACATGTCCGAGTCTACATTGAACTTGTATTCTACGATCTGGTACAATCTCGGCCTCATCTATGATCGCATGGGAACCCGTAAAGAAGCCATTCTAGCCTTCAAAATGTCGCTAAAGCTTCGTCAGACACTCTTTGGCACGGACCATCAAGATGTGGCTTGCCTTTGGTACAACATTGGCACACTCCAGATGGAATGCCAACAACTGGGCGATGCCTTCTCGTCGTTGCAAGAAGCCCTGCGAATCAAGCGTCTGGGATCCTTCCACGAGGACCCGGACAAGATCCTCGCAACACTCTCCAAACTGGTTGCGCTTCAAGAAGGCCGGGGCCGCCTTGATGAAGCACTAGCGACGCACCAGGAGATTTTGCAACTGCATCAGTCCACATCATCGAAAGTTACTATTTCTACGAAGACGAAATGCGAATACGGTGCTACAGTCGCGGTTGCCAATACTCTTTTCCGAATGGCTGAACTCTGGTACGCTCAGGGCGATCTTACCTTGTCCCTTCAACTGGCCCAACAATCGCTGGATGCTTTGTTGCGATCGGACGTGCTCCTATCACCGAACTATGCTCAGCACATTGGAGGTGTCGAACACGTTTCACGCACCATGCTCCTGATTGGGAGTCTGAGACACGAACAGATGGACTCTGCCATTGGGCAAGACACTTTCCGACGGGCCCATGACTTTATCCAAGAGGTGGTACGACACTATGGAACCTCGTCAGTTGCACCGACGTTGACGTCCTTGATGGATGCATTAGACTTGCTACAACGCGGTGTATGCGCGCCTATGGCATAGAGTATGAATGAGTACGACTGATGATTATATATACGGCGCAACGAATCATGCGCAAGCTTCAAACTACTCGCCCGATCGAACCAAAACAATCCAACTACTGTACGTGCACTCAATTAGAAATGTGTTAGAAATTTTGCATTACGAATGTTTTCTCTCTCTGTTACTTCGAGTATTAGCTAGCAACAGAGACGACGGAATAAAACTATCAACGTCCCGGTAGATTACTCAGCTAACAACGAAAGAGTGGGAATATCCACACGCAAACGCACAACCACACTCTCAATGGTCTTCATTCATACTACCGGAAGGAGAACCGAAGTAATACGAATCCAGTTCTTCTCCTCCTTTGCTCCTTGGCTTGATTTATCTAGTAGAAAGTAAAACCCGTGGTTGGCTGTGGAATTCGGGTTCTGAAAGGGTTTCCTTGAGATAACCCGGAGACCGCCTGCTGTCAGTTTGATGAAAGTGCAAGTAAAATTCGTCATTGAATCGTACCAACAAATCGAACTGATGGGAGCAGACTTGACGCCTCTGGGTGGGTGGGTCGAAATTAAAACTAGCTAAACAGCAGGTAGTTTGCTGACGAATGCTGACGATCTCGAATAAAGTGAATTCGAGGCTCAGCAGTCGTTTTCCTTTCGTCAACCGATCCTTGTCTGCGACCGCCGGTAAGAGGTAAATATTCCT
>k141_631047
AATGAGAAACACAAGATCCATATCTTGCATTTCTTCTTGTCCGTTTAAGGCTATAGATATTACCTGTATTGATTTCCGGGAACTTCAATCTTGATGATCACTTTCTTGTCCCCTTTGACACCTGATGCCAATCTTCATCGTTGTTCTTGTCCGTGTATAAGATGATGTGATCTTGGTCCAGATTCCCATCAGTCCCGCGAACGGTTCGTACTTTGTCGGTTTCCTTTAGCGGACGAGGGGGCAATCCAAAGGACTGTCCGTCAGTAGCAGTGCTCTCTACTGATAGAAGTGCTTCTCTGACATCCTCTCTCCGATAAGGTAAACGACCGTTCACAAGAACATTCTCGTGATGAAGCAACAACTTCTCCGGTCTGTTCTTTGTCATTCCGTCACTCAAGTTTGCTTCCAATCTCACAAAATAAGGTACCACGTGCCCGTTAAGATATAGCTCGCGCCCATATAAATGTCTAACCGCAATGTGCTTGGTTCTTGCTCCGGTTTTCTGGTTGCGCAAAAGAAATATGCATTGGGTATCATCTTCAAACACAACAGCCGTTGGCTCGAATCCAATCAGTTCACATTACAATAGTTGTACAAACGGAGCAGATTGTGCCCTTGCTAGGTACGAAATTAGTTCGGACTCGGATGAGGATAGTGCAACAATGGACTGTTTCTTCGAAGTCCATCCTAATATGCATCCCCCTAGGGTGTCGAGACCTCCGCTCACAGATCTTGGAGTCTCCTCATATTGTGCATAATTCGCGTCGCAAATGTGGATTCCTCAAATGGTGTTTGGATTTTGAAGAGTCAAAACCCATACCTTCTTCTGCTTCAGATATGCCACAAGTCTTCCCAAAGCTTTCCAATGATCACTGTTAGGCATTGACATATGGCTGGACAGTTCCCTTGTAGCATTGGATATGCTCGGCCCAATATTAGTTTGAAAATAGAGAAGCTTCCCGACTATTGATCGATATTCTGTATGCTTAACAGGCTGATCTGTTTCACTTTTCTTTAGGATCTGACCCGGCAGTCCTGGGGTTTTTGTGGTCTTTGTAATCTTTCCTTCAGAAGTTTTGTATTGATCAATAATTTCTTTGCTCATCTTTTCCATGGATGTTTTTAGGTAGTGTCCATCTGGATTGGTGCACCATTCCCACCATACTCCCAAATCTTTCCTCAGCCTTCCCAATCGTTCGATGGGAAGGATTTTGTGAAATTTATCCATGAATTTGTCAATCTCACTCTTCCGTCCAGCGATAAGTGTATTATCCACATTTATAGCCGACATCATCTGAAGCTGTCCTCTAGAATCATGCTTAGTAAACATACAAGGATCGATCTAACTTTGTATCAGGCCGAAGTCTCCAATGAGTATCTGTTGCATTTTCAGGAAAAAACAGAGCGCAGTATCTACATTGCCATACATCGATTTGGTCATAGCTCATAAGCGATACGGCTGGCCTCTTCTTTAGATATCATTCCAAGCTTGATCATTCCTTCGGGAACAGTGATGAACATATTTGTTCCTGGATCAGCGTTTAAGAATGCCGCCTCCACATCGAACCCTTTGAGTGCCCAGTCGTTGCACCTGACTAAATTGTCATCGAGCCTCTTTACTTTATTAAAAGTGCTGTATTGGAGATCCGACATACCAATGTAGTCAGACGCAGTGACATCCTTGTCCATTGCTCGGATCATCATTTCGTCTAACAATTGTTTGCTCATTGCTTTTCCTTCATGGCCTCGTCCTTGTTCGCTCATTATATATAGCAAAATTGCCATAATCATTTGCACAGTGACATCTGTAGCAACAGGACTAAATGACTCTGTGTAATCTTGTCCCGGTACCATTGACAAACCCTGTGTGACAATGTGGGACTTCCGTCTCTGAGTGCCGTCTTGTTTGTCTTTGGTCTTGAAGACTGTCTTTGTTTTGACAGGCTTTCTCCCCACTGCAAATATGTCTTCTATCAGAGTGGACTTCCAGGCTTTGCGCTTAAGGAAAATATTGATCTCGGCTCGAACCGATGTCTTCCAAGCATCGCCGTGTGGACCATTGAATGCTTTGTTGATAGTTTTTGGCTCTCCAGAGTCCGATTCAAACGTTGCCATTACATAGTTTGCTTCAGATGGGTGGGAAATTGTCTAGGTCTGGGCCACGGCGTTATATATAGCGATTGTAATCCTGCCACTTCGCGATCGTTATTCTCGTTTGTTTGTTGTTGTAGGTGGTCCATTGCTTCTAGTCCTCACTCGGGATTCGATAGTATTTCCCGCCTGCTCAAATCCATTGTCGTCAGCATCGGCGGATTCAACATCTTGGACTCTGGTCTCATGTGCCGTCCTGTTGTTTCCATTGATTTGATTGTTCGCAATTCGTTGTTCAACTTGTGGCTTTTGTTCGATTGCTATTCCTGGAGTTCGATCTTGGATTCTTAGCTGTGCCAATGCCTCAGATGCATTAGCAGCTGTCCAATCCGCCCATTTCACATCTCGAGATAACACGACGGCATTAGTGGTCGGGTTACCCGATAAGTGTCCGCGGCGTGTTGGGCGGCATAACCGACCATGATGTGGGGATGAGCTCGGGGTTTGTGCTTAGCAATGAATTTGCTTTGATCAGCAACATAACCAATACGACCCCATTGAATCCATAAATCAGGAGTCAGCTTACTGACATGACCAGTGAATAAGGTGCCGGGAGCTTGGCCTCCCATTGTGGTTACATGAAGGTTCTTGAGACGCGCAGCCGTAGATTTAGCCTTGGCACGCATCTTCACCTTAATATTTTCCTTCATGCGAGCTGCGATCATCATAGCGTCAGCACTCTTGCTATCACTAGCGATTCGGCGCTCAACAATACCGTTTCATTGCGGGTTGTGTGGAGCCGTAAACTCCAGTTCAACTCCATGCCCAGCACATACTCATTGAAGCGCATCGTGTTCACCCGCGTTAACGCAGCGAATGTACTGGACGTGAATGTCCTTGGACAACAGGCTAGTCAAGTGGTCATCGACCAGATTGGACACTTGACTTTCCTTTTTCATGTGCGTAACCCAACCGAACCGTGATGCGGCGTCAATCAGGTAGATGTCATAGCAAGTACCATCGGTAGAGGCAGCATAGGGGCCAGTTAAGTCCAGATGCAAGCGTGCTCCAATAGTGGTAGTGGCTGTGGCGGTTTTGTGGCTGAGATCTTTGGCTTTGCTTTTTGCTCGTAGACAGCCTTTGCATGAACGCAGGTGTCTTGTAGCTCTCCAATCGAAGTGTTGGAGGGTAGCAAGAACTGTGAGTTCACAAGGATGACCCAGCTTCTCATGAGCTTCGTTAATATCCATGGTCTGGGTTGGTTTTGATTGCGACTTGGTCAGGGGCACATTCCCAATCACACCAGAAAATTCAGACCCCTGTGTAACACAATTAAGATAGCACATAGTATCTTTCTTTGGTTGAAAGACTTTTCGCTTTTCGGTCTTTCTAAAACACGTACGTACAATCTCTACCACGCAGCCACAACAAATAATTATCGCCACTCCTAAAAACTCGGTAGACGACTACCAAGCCTCTACGAAGCCTATTTTGACCATGGCAACTCCTAAAAGAACTCGGGATAAACCCGATTCAACGAAAACAATTAACTCTTCACCGAACCCAAGCGAATTAAAGAGAAACAAGGATTCGACCCTTGAAAAAAGCGACGGAATCGACTCCGAAATGAGCTCTGGCGGCAATTTATTAGCCAAAATGAACGCAGTTGCCGACGACGCGACT
>k141_1771182
AATCTCGAGGACCACTGTACAACGGGTCACTAACTTGGAAACACAGACTGACCAATGTAAGAAGAGGTTCGAAGTCTATGACAGACGCATAGCAGAGCGCTTCAGTGAAGAGTTCATTGAGGCAAACTACTCGGAGCAGACAAGAGAGAAACCTAACGTCAAGGTATGGGAGGACCTAGCAGGTGACAATGAAGTGTTTCATGAGGAATTTGCTAGAGTTATAACTAATGATGACATACCAGAGGCCGATGATGAATTCGACTCAGAAAAGTTTGACAATTATGTGAAGATTGAATTAGTAATGGAAAGAGGGAGTGACGGTCCCGACTTTGCTAGAGTCACAAAGAGATTAAAAGACAAAGATGGGCATCAGACAATCCAATCCTCGACACTCGTATGTACAAGGTAGAGTATGCCGATGGATACAAAACGTCCATGACCTTTTTGCGCAGATCGAACAGGATGGGCAACGCTTCTGACTGTTTGATGATATGATAGATTTCAGGACCGATGGAACACAGATCAGACAGGCAGACGTGTTCATTCATATGGCTAATGGTAACAAGAGAAGAAGAGAAACCACTAAAGGATGGGAGGTATGTATACAACGGAAGGATGGCAGTTCAACATGGCATCAGCTGAAGGACATGAAGGAATCCTATCCAGTTCAACTAGCAGAATACGCCGTGCAGAACAAGATATCAGAACTACCTGCCTTCGCGTGGTGGAAAAAGCACGTGCTCAAGAAGAGAGACTGCATCATTTCCAAGACAGCCAGCAAGTACTGGCAGAAGACACACAAGTATGGCATCCAGATCCCCAAATCAGTGAAGGAAGCAATCGAAATCGACAAGAAAGATGGGGACACACGTTGGTGGGATGCAATACTCCAGGAAATGAAGAACGTCAGGCCGGCTCATGAGGTGTATGAGGGCAACAAGGAGAGCCTACCAATTGGATACCAAAAGATCAAGTGCCACATGATCTTCGATGTGAAACTTGGCAAGAACTTTTGGAGGAAGGCACACCTGGTAGGAGGAGGACACATGACAACGGCACCCACTTCCATTACATACTCTTCCGTAGTGTTGCGAGACTCTGTTAGAATAGCATTGACAGTTGCGGCACTCAACGGATTGGACATCTTAGCCTGCGACATCCAAAACACATACCTAACGGCCAAATGCAGGGAGAAAATATGGATAATTGCTGGCCCTAAGTTTGGCGAAGAAGAAGGAAGCATGATGCTGGTGAAGATGGCGCTATATGGACTGAAGTCGTCCGGAGCCGCTTTTAGATCAAAGCTAGTTGGTGTGTTACGTGACCTACAATATTTCCCTACCAAGGCGGACCCTGACGTATGGATTAGGCCAGCGGTCAAGTCTGACGGTAGCAAGTATTACAAGATGGTGTTGTGCTACGTTGATGATGTGTTGGCAATCTCCACTCAACCCATGAAGACAATTGATGGGATCAAGGGCGTCTTCAAACTTAAGGGTGATAAGGCAGAGCCACCAGACATGCATCTAGTAGGCGCCATGCTTCAGAAGGTCAAGACAGCAGAGGGAATCAATTGTTGGGCAATATCATCCGAGAAATATGTTAAAGCAGCAGTTGAGAATTTAGAGGCCCGGTTAGCTAAGAGCGAATGCCGGCTGCCATCAAAATGTGACACTCCGATGACAAATACCTACCATCCAGCAGAGGACATTTCAAAAGAGTTGAACGCTACAGGCGTGCAAGTATATCAGGAATTAATAGGGGTCTTGCAACGGGCAGTGGAAATTGGGAGGATTGATATTCTGTTAGAGGTATCGTTATTGTCATCACACCTTGCGCTCCCCAGAATGGGTCATCTACAGGCAGTGTACAGAGTATTTGGGTACCTCAAACAGGTACCAAAACGCAGGCTCTATTTCGACCCACAAAAACCATTCATCTCGGAAGAGCGTTTCCAGAAATTTGATTGGGAGGACTTCTATGAGGATGCATGCAAGAAGATACCATTGGATATGCCCAAGCCAAGGGGCATAATGATCTCCACGCATTGCTTTGTGGACGCAAATCATGCCGGGGACAATTCAACAAGGAGGTCGATGACAGGCATTTTAATATTCTGTAATCGTGCCCCCATCATCTGGCACAGCAAGCGACAGAACGGTGTGGAGACATCAACTTTTGGATCCAAGTTCACTGCTATGAAGAACGCAGTGGAACTAATTGCGGCGTTGCGGTACAAGTTACGGATGTTCGGAATCCCTGTTGACGGGCCAACAAACATGTTCTGCGACAATGAAGCTGTCTACAAGAATGCCTCCACTCCTGGGTCACAGCTAAAGAAAAAACATCAGAGCATCTCCTACCAAATGAGCAGAGAGGCAGTCGCCAGTGGTGCATGTCGAATAGCGAAGGAGGATACAGAAACAAACCTTGCAGACCTATTCCCAAAGGTGCTACCTACCCAGGCTGCAACGGGAGCTACTGCTGAACAAGTTCACTTATTGATGGATGAATATATCGTTAGCCAAGGGACTTGAGTAAGGTACTTTGGGTGATGGGAAGAATGAGCAACCCTTGGACAAGGTTTATCCAAGGGTTGAAGGGACCAAGTTAATCCCGCCGTGACTGAATGAGTTATGGAGTCATGAGTGCCAATGAGTGAGTATTGGAGTCATGAGTGTCAATGGTTGGCAAAGCCCAAGGAAGCCCGAGGATTGCTGATCAGCAACTGCCACTGCGCAAGGCTTGTGGTTGTTGTGTGTTGCGTTGCGTTAGGATGTTAACGCTAGGGCCACTCTTTTGTTTGAACTATCAGAATAGACTTCTTTTAGCCTTAGAAGACAACAGGGAAAAGAACACGAGGTGTTCTTTGTACCATTTCCACACGATCCTACAAAAAAGGTATCTTTGGCGACACGATCAGCGATTCTTGGCAACACAACACGCAAAATCTTGTTGACACAACAAGAATTTGCATCATAAATTGCTGATTGAATACATCCCAAAACAGATTCAATTTTTACTCGATCCTCTTGAGGATTGCATTAATGAAGCCGCGATTGAAGTCTAGAGCACATCGATGGCACTTGAATTCCCTCACCATTTTCTCAATAGCCGGTAATGTAAGTGGATAGTTTGTTATTTTGGAATCGGTAGTGTAGGATGTTAAAGTCTTATTAATCTTAAGAGTGAGCTTAGAGTCACACGGCTAAGATCGTGCGCGTGCAACGCACAGGTTAGTCAGCTGCTAACCTCAGTCTGCCTGGCTCAAGGCTGAAAGAGCCTTCTCTTTACTTATAGATTTTTATAGCTTACAAATTTCGTGATACCTGCTGGTCACACACTGCCTTCGTCAGTCTTAAAAGCCGACCATTGGAGAGATGCAAGCTGCGTCCATAACTGCGTTTATAACAGAGTGTCATAAAACACGCAGTTATGATC
>k141_4052224
TTATGGTTGTGGAAAGTGTATTCTCCACAATCGTTGTTGTGTTAGTCATAGTGGGAACAATCTCACGATGAGCCATCCAAGTATTAATGGAGTGGCAAGATTGAGTTGCAATCGTGGGGAATCTAAAGTATTCAAAGATCCTTGGACGAACTGCCAAACAGCAAAGCTTGTACAATGGTTGCTCTCTTGAGAAAGAAATTCATGCCAAAAGACATGATGTCTTGAGTAGAAATGCGACAAGAGCTACAAGCAGTAAAGATGGGGGCAAGAGAAGATCCATCCAACATATTTGAGAAGTTGAGTTCGATTTGTAACAAGTTTGCAAAAATGGATACCACAGAAGAAGAATTAATCACAATTGCGATCTCCAAAGCACCAGCATCATACGCAGGAGTGATCACCTCTGAACAACGTGCGAAGGGCGACAAACCTGATATTGACAACCTTTAAGAAACCATGAGTCAACAATTTCGAACAGCATTCTCAAAAGAAGAAGAAGAGGACAACACAGAATTTGCACTCACTGCCAGTGAGATCACGTGCTATTGATGCGGTGAAGTCGGACACAAGGCAAATGCCTGCTCAAAGTCAAACACCGCAGAATCAGGTGGACGCAGTGGTAGCTATAGCAGATCTCCATGTGACACTTGTGGAAAGGAGACTCATCCAACGTCAAGATGCTGGGATGATCCAAAGAACAGTTCCAAACGTCCAGCATGGTGGAAAGCGAAGAGCACTGAAGAAGTTGGAGGAAGTGCAGTTGAAACAAGCGTTGAAAGTGACGGGGAAGAGTTCATGATGATGAGCACCAACAAATTCGAATTTCCACAAGAATTCGGAATGCTCTACAACCCAAATGTATGGTTGGCCGACACAGGCGCATCAGTCCACATCACAAACAGTCAAAGCGGTGCCATCAACGTAAAACAGGCAACAACCGGCTCTGTAGTCACCATGGGCAATGGCCATGGAGAGCAAACCAGTGGTATCATGGAGCTTCGCGGCACTATCTGTGACAAACATGGTCGCGTAGTGGGAAAGGGAACTCTAACCAATGTCAACCATGTTCCGGAAGCTGAATTTAATCTATTCAGTGTGACAAAAATGCAGAAAGAAGGATGGATTCTTGGAGGCGATGCAGACAGTATTTGACTTACCAAGGAAGAGAAGCGACTATCATTTGACATCAAAATTCCAACCAAAACAGGAAGACTATTCGCAATGTACATCAAAAGAGAGAAAACAGAAGATAAGGAAAGAGAAGTTGGTGGAGCGGCGATGGGAGTGAAAATTTAGTCATGTACGTTAGTACGTAACCACGTACGAAACACGTACGTATCCCGTACACGATGAGTCCGTGATAAGTCCTTCACGGCTCATCTGGTACGTCATGATTAACTCGTTCTCCTCGAATCTGCAGCTAGCTCCGAGGATTCTTCCAATGGAACTCGCAACAATTCGCCAATAATTACAAATAAATTCTGCCACTCCAACTTCAAGTGCGAACGTGGTGTAACCCTCATGGGGAAAAAAGCACCACGGTTCGGCTTCTAATACATGAACCGATCAAGCAGTTCTTCTCTTGTGACGCAGGGAAGGATTTTTGTAAATAGATCGCTGAGGTTTGTCTTTGTGTCCTCCTTTGCAATACGACACGTCATCGTGGCAACAGCCTCTCTGCTGCAGTGATAAGCAATAGAGTGGTGTTTCTTCCTTAATGTAGATTCTGGGATGGAGCAATTCATATATACAGCTTTGTTGTCGTAGAAGATGTTGGTCGGTTCCTCAATCGGGACTCCGAACATTCTCAACTTATAGCATAACGCTTCAATCAGTTTTATTGCCTTCTTCAATGCCATAATCTCACTTCCAAATGTACTTGATTCTACCGAGTTTTGTCGCTTACTATGCCAGATGACCGGGGCCCTATTGCAGAATATCAGGACACCGGTCTGACTTCTCCTGGAGATAAGGTTGCCCGCCAAATCTGCATCAACAAAACGATGTGTCAACACAGAGGTCCCAAGCGCCCTGGGACAATCTGTTGGAATTGCTTCCTTTGCCGCGCGGTAGAAAGCGTACCAATCGTACCTTTTAAACCTTCTCTCGTTGATCTTCGGATGCGCTGCATCACATGCCAACTTTTGCTTTGGATGAGCCTTTAAGTATCCAAACACGTGGATCAATTGTTCCAAGTGTCCCAATCGAGGTAACGCTACGTGCACTGACATCAGGGAAGTCTCGAGTAAGATGTCTGCTCTGCCTAATTCCACCATCCAACGTAACACACCAGCAAGCTCCTGATAATATTGAAGTCCGTTGGCTTTCAATTCGCATGAATTGTCCATCTCGGGCCTGTATCAGGGCTTAAGGGGAGTATTGCAACGGCTTGGCAATCTTTTCTCGGACTTCGCAAGTTTCTCCTCAACGTTAGCTACTGCAGCTTTTATGTACTTCTTCGATGACATAGACCAGCACTCGGAACCATCAGACATCGTCATTTTTGCCAAGCTGGCGCCTAGATAGTCTTCGGGTTCTGCTATCTTGTCATCCGTTAATTTGAAAGTTCTTCGAATACCTTTCATTGTTTTGAGGGGCTCATCTGAAATACTCAACATGTCATCACCGTAACATAGTAGCATTTCTTAGTAGCAGAACCCACAGGGTTTCACTGCTAGTCTGATCCAGACATCTGGGTCAGCCTTAGTGGGCACATATCCTAAATCGTATAAGACCCTGCCAAGAAACGACCGGAATGTTGCTCCTGATGCTCGTAATCCGTAAAGAGCACGAGTGATCAGCATCAACTTGCCGTGGTCAGAGCCAAACTCTGGCCCGGCTCTGGTATAACATTTCTCTCTGCACTTGGCAGTGAGGAAGGCGTTTTGTATGCTGCATACCAGGACTTTCAATCCATTCAAAGCAGAAATAGTCAATGTAATTCGAACGGAGTCTTGAGAGACGACCGACGAGTAGGTGAGTGTTGCAGGCACTTCAGTCATGTGCCCGCCGGCAACCATACGCGCCTTGCGGCAAAAGATCCCCCCCATCTTAATATCGAAAATCATGTGACAATCAACCTTTTGATAGCCTCTTTGACTTTGACTTTGCCTTTGAATACTTCAAACGCGATTCGAACGTTCTTCATTTCTTGACATATCGCGTCCCACCACAAGGTGTTACCGTTTTCTTTATCAAACTGAACGGCCTGTTTAACACTCTTAGGTACTTTAATGCCAAACTAATGGGTTTTCACCCAGTATTTTGACTTAACCTTAGCAATAATGCACTTTCGTTTCTTAATGACATAAGGGGTCCACCACGCAAACGCAGGTTCCTCATGGATACGTACGAGTATAGAATACTCACACGTCTGAACGGGATAGCTCTCTTTCATGTCCTTAAGTGGGACCCATGACGTGGTACCGTCTTTCCATTGGACAAGGAGTTCCCACCCTTTTGTGGTTTCCTGTTGTCGTTTTGTGCCACTCACATTTGTGATGAAGGCATCAGCCTGTTTCACTGCTGATTCATCTGACCTGTGGTCACTTATCTCATCGAAGAGCACATGCCTGTTGCCATCTTCATCTACTTGTGCGAACATATTTTGCGCAATGATATTTGCCGCCATAGACGCCTTGTGACCGTCAGCGTACTCGATCTCATACATTTGCGTATCGAGGATTGGGTTGTCGTTTGCCGTGCCAATCAGAAGTCCGTTGGCATCCTGCAGACGTTTCGTGACTCGGGCAAACTCTGG
>k141_1214935
CCTTACCAAAGACAAAGAAGAAGCCCAGATCATGTTTGTTGAGTAGTAGCCTATGTAGGTCCTATGTCTGGACACTGTCTGGTGAACCCTCTCAATCTCGAGGCTCAGGCAGCAAAATTATTATTTTTGATCGTTTTGAAAGAAGTCTATACTGAGATATTACTCCTACTACAAATATTAGTAAGTAGATATTAGTCTAGGTCCTAGAGAATCATGAAATACTTTTGGTGTAAAAAATCGAATGACAGTCAGAAAGCAGGATCTGGCAATAAGAGTGTTTCTCCAGCAAGTTGCGGCCAACTTGCAGGGCCTGGTGCACAGCGTATCGTTGTGATCGCTGACTCTCTTAATGTTCGAAGAATTATTGATCCGAATGCTACAGGACCTCCTGCTTTTGTGGTTTCTATCGCTGAAGTTGTCAGAGAAGGACAGCAATTCCCAGTCACTGTTAACGGACAATATCTCATGGTTACTTGTCCTCCCAACGCCCGTCCAGGAATGAATGTCCGAATTGTTCCTCCTCCACCTCCCAAGGATATTACTAAAGAATCCTCTCAATTTGACACACACCTCTTTGAAGTTGAAGTTCCCAGAGGCGTTCAACCAGGAGCGCCTTTTGCCTTGCTCGCCTGTGGCGTACGCGTGTTGGTCACCTGTCCTCCCAACGCTAGTTCTGGACATGTCATTAAATTCAAGTTACGTCTGGCATTACTACAAAAACCAAATATTCCTAATGAAGCTGCTCAGATCAAACTCAAATACGACAAGGACGGATGGACTCGAACGGTCCGTGTTTCCGATATGAAATTCCAATGGGTCCGTATGGACGAAAACGGAGATATCAATGTGAACAAACGATTTTCTATTGAAAAGAGTGCCTATATTCGGAGATTGGACTTCCGTCCCGGTGACGATCCTCGTATTCGAACAGGTGTCTTATCTCTGGTTCCTGCCATTGAAGCCGTTGTCGATTCAAAAATCATATCCGCCGATGGCCGTGATTTGGTTAGTTACGCCGAGTTGGCTGGTGCTCAAATCAAGAATTTTGATGACAAGGCCGAATGGTTTCAGGATACCTGTGCCCAATTGTGTGTGAAAAGGAATGAAGGCCATTTGCGTATGAATGTGCGGCGTCAATACTTGTTGGGTGATTCCGTCCATGGCGTCATGAGTTTGACTCGAGAAGATTTGCGAATTATGTGGCGGATTGAATTTATTGGAGAAATTGGACTTTGCCCCGTGGGTAGTATGGAGCGAGAGTGGTTTGAATTGGTCACGAAAGAACTTTTTGATCCAGACATGGGATTGTGGCAATCGAGTGCCGGTAATCAAATATGTATGCAAATCAATGAAGCCAGTGGTAAGTGTGTGGATAGATGGAATAGAAGATTATGCGTGTGTGTGTATGTGTGTGTGTGTACGGCATTGCAAAGGGGTGTTCTCTCTCTCATTTTGTCATTTTTGCTTTCTACTGCAGAATATTGTTGTGAGGATCATTTGGTATACTATCGATTCTTGGGGCGTGTCATGGGCAAGGCTCTTTTTGATCGACAAATGATTCACGGGCACATGGTCAAGCTCATTTACAAACACATTCTTGGATGGCCCATTGAATTCAAAGATTTGGAAAGCGTTGATGAAGAATATTACAACAACTTGAAACAACTTCAACTAATGGTCGACAAAGGAGAAGATTTGGAAATGCTGTGTCTCGACTTTACCATCAAGCAAGATGTCATGGGAACCAAGACCATTGTCGAACTCGTCAAGGGAGGAGGGGATATTAAAGTAAACAATGAAAACTTTCCAGAATTTCTGGAGGCGTGCTTAAAATACAAATTGATGGATCATGTCAAACCACAACTAAATGAGCTCTTGTTGGGATTCTTAGACGTCATCCCCGAACCACTCTTGACGATTTTTGATTTCCAGGAATTGGAATTTTTAATGTGCGGTCTTCCCAAAATTCGTATGGAGGATTGGCAAGAGAATACCGAGTATTCAGGAGAATACGATAAAATTGGTGAAGACCACCCGACTTGCCAATGGTTCTGGGAAGTCGTGGATGACTTTGATGATGAAATGAAGGCCCGACTCTTGCAGTTTGTGACCGGTACTAATGGGGTTCCATCCCAAAGTGTTGGTGTCTTGCAAGGAAATGATGGAAATATTCGGAAATTCACTATTCATGGAGTCACTATGAGTGTGTGTCTCTATCCAAGAGCCCAGTAAGTAGAAGGCTGATGAAAATACACGGCTTGGCTGACTCGTGGTTGGAAAGAAACGTATCACTCAGCTTGTCTACATTCTTTGTTTTCGATACCATTGCAGCACATGCCTCAACAGAATTGATCTCCCATTATACGAGTCCAAGGCCGACCTAAAAGAGAAGCTCAAACTAGCAGTGACAATGGTGGCCACTGGATTCAATATTGAGTAAACACTCTTCTGGATCTGTTTCTTACATGAAATATATACTTCGTCTGATACGATACATGCATCGGATCGTATCCTTTTATATGGACCCAATTGAGCCTTGTCTGGGGCATGTAGGACCTACAGTATCTGATCGTCTCCAATGGTCATGAATTATCTCGGTTTCCTGACGTGCTATCACGGCAAGGAGAGTCACACGCCAGGAGAACAGGAATGAGCTATGCAGATGTCCTTCGAATGAAAACTACAGGATAGCCCCTCCTCCAGTCGGTTCCCTCGTTGTCCATCATCTTCCATGGTATTTTGGCCTACTTGTTGTTGAGAAATGGTGAAACCCGGAAGTCTGATCGAGATCCATCCAGGAAAGAGGCTGACGTGGCAGTTAAGGTAGATAAGCCACGCACGTACAGAGATGCGTTGCTCGGTGAAGAGTGAGGATGATCAGAGGATCATGACCTCACTCTTTTCCTTTTATTAGTGTTTGTTCTATTGCAACAGTCCGTAGAGTGTTCAGTCTAGTTTATCATTAGCAGCATTCTTCTGGATTCAACATAAAAGGAAAAGAGCTTACTTATTATGCCTACTACCCCAAGTGATGGCGGACGACCAGCCACACCGGCGCAGACAGCACAGGAGCCGACTGAGTCCAACACCACTCGAAACCGAAACCGCAGACGCGGCAATCGTCCCAACAATGCTCAGAGAGTCACTGACCCCCGGTTTGAGGGTCGTGAACCTACATTGAAAGGACACGTGTACGACTACACGGGTGAACGTAATCCTGAACAGTGGATCAGGACTACCAAGGAGATTGCAACATACGTGGGACGTACTTACAAGAAGTACACAGCTGAGTTTACAGAAGCTGTTCGAACTCTTGTTCTGAATGACCCCACTGTACCAGGCGCACCAGATCCTACTGACGTAGCGGAATTTGAAGTCTGGAAGCTTGACATCAGGGACCATCGTGCCAAAGCTCAGGAATACGAGAACTTCCGAGCAGGGCTATACACACTGGTGCTTGGCCAGTGCTCTGAAGCAATGGAGGATCGACTCCGTTCACACGTAGAGTTCGACGCTGCTAACCTAGATGGGACATCCCTCTTGGTCATCATTAAGACCCTGCTCCACACGTTCGAGGAGCGTAGAAAACTCTCCAACGCAATCTGTGACGTGAAGGAGAAGTTCTATGCTTTGAAGCAAGGACGCAACATGTCGTTGCAAAAGTACCACGAGCACTACAATGCTCTGGCACAAGTGCTTGATGAAGTCGGAGTCAACATAGCTGACGATGCGCTTATAGATGCCATCGCGGCGGACAATGGTAGAGCAAACGCTCCCATACAAGATGACCGTGATGAAGCCAAGCAGCAAGCGTTGGCTGTCCGCTTTATACGCGGCACCAATGCAAAACACGCTGGTTACCTCACGCATCTGCGTAACAGCTACCTGGACGGACAAGACCATTACCCAGTTACCCTACACGGAGCGTACCACATCCTGCAGAGGCGGGAGGGTAATGACACAATTACTCAGATCGAAAGTGATGGTGTGGCATTCGCCCAGGGAGGCGAAGGTACTCCACGGAACACAAGTAGCATTCGCTGTTACAACTGTCAAGCCATGGGGCACTACGCTAATGAGTGTACTCTCCCGGATAATCGAGACCAAGCTCAAGGAGGAGCTATAGCATGTACCCAAGGCGTTGAGCAAGAAGAAGGCCAGAGCGGATTCTCCTTCTCCCAGAACGCATCATTCAGCATCCCCAAAACATGGATCATCCTGGACAACGGGTCCACGATCGACCTATTCTGCAACAAGAATTTGCTGAGGAACATCCAAAAGTCATCCACGAGGATGCACGTCCATGGGAACGGCGGTAAGTGCCCCACGGACCTTATTGCCGATCTACCTGGATATGGCCGAGTCTGGTACGACCTGCATGCCATTGCCAATATCTTGAGCTTTAAGAAGGTCAAGGACAAGTACGACGTCAAGTTTAACGAAGACTCGCATTTCCTGGTCACCAAGCCAGATGGTGAGGTGTTCAAGTTCATCGAGTCAAACAATGGACTGTACTACGTTGACACGGCTGGTCACGAGAAAGGGTTCACGTTGGTTAATACAGTGGATAACAACATCTCTAAATATACCAATATGGACTACTTACGTGCGAAGCACGCCCGCGAACTACAGATTATGATAGGCAGGCCGAGTACACGAGACTTT
>k141_4064331
AAGGAAAAAGGGCCTAGTTACCTTAAACTGCCAGAGTTCACTCTACATAAGGAAATCAAATGGTCCTGCCATGTGGATGAAAGTATGTTACCTAGTGCTTCACCATATGACATGATAGTAGGAACCGACCTAATGAAGGACGTTAGGCCTTAAAATTGGCTTCCGCGAATCAACAATGACTTGGGATGGCATAACATGCCCTATGCGACCCCGTGGTCTCGTGAGCGATCCACAGATTGCACACATGCTATACCACATGGCGATAGAACGCCCAATATTGAAAGATGCTGAAGATTGCTATAATAGGATCTTGGAAGCGGATTACTCAAAAATTGACGTTAAGTCCCATGTTGCAGGTCTAAAGCACCTATCCACGCAACAGCAACAACAATTAACGCAAATGATGGAAGCAACACCAACGTTATTTGAGGGAGGATTAGGAAAATTTAAATTAGCTCCTATTCACCTAGACCTACGGGATGACGCAACACCATATCACGCCAAACCATTCATGATTCCACAGGCTTACAGACAAGCCACAAAGAAAGAATGTGATCGATTTGTACGGATCGGTGTACTTAAACAAGTGCGTGAAGCATCATGGGCAGCGGGCACCTTCATCCAACCTAAAAAGACAGGTGACGTAAGAGTGTTAACGGATTTCCGCGAGTTAAATAAATACCTTGTAAGGAAACCGTTCACACTCCCCAAAATAGCTGACATCCTCCAAAGCTTAGAAGGATTCCAATGGGCAACAGCCCTGGACTTGCTTATCAATGGGTTACTACCATATCCCTCTTGATAAGGCTACCCAGGACCTATGGACAACAATGCTACCCTAGGGGCTATATTCCTATCAGAAGCTACCCATGGGCGTCAGCGCAGCACCCGACATATTCCAAGGAATAATGACAAAACTACTCGGCGATCTAGACTTCACAAAAGTCTACATTGACAACATCCTGATTACTTCGAACGGGTCCTCTTCAGACCACTTAACAAAGACTCAGATGGTTTTAAAAAGACTAGCAAGCATAGGCTTCCGCGTAAATTTAAAGAAATTTTGCTGTGGACAATGTTGAGTATCTGGGATACCATTTAACACGCCAAGGGCTATCTCCACAACTAAAGAAAGTGGAAGCAATTCAAAAGCTTATGCCACCAAAAACCAAGAGACAATTAAGAAGGTTTTTGGGTATGGTAAACTACTACCGCGATATGTGGAAGCGACGCTCTCACATACTTGCACCGGTAACAGCGCTAAGTTCCAAAACGAAAGCGTGGAAATGGACTTATGAATGTCAGACGTCCTTCACAGAAATAAAACGTGTTATCTTGATGGAGACGATGCTAACATTTCTGGACTTCTCCAAAGAGTTCCACGTGTTCACTGATGCCAGCGACTTCCAGCTAGGCGTAGTGATCATGCAAGACGATAAACTGCTTGCTTGCTTTCTACAGCCGGAAAATGAACTCCGCGCAACAGACATATACCACAGGCGAGCAAGAACTGCTTAGCATTGTGGAAACACTTAAGGAGTTTAGAACAATCCTGATGGGACAAAAACTTGTGGTGCATACAGACCGCCTCAATCTACTATATAGAAAGATGGCATCCGACCGCATAATGAGATGGCGAGTCATGCTTGAGGAGTACAGACCCCAGTTTGTACACGTCAAAGGAGAAGAGAACGTAGTTGCTGACACACTATCTCGACATCTGAACACTGACGTGGCAGAAATAGTTCCTGAAACAGGAAAACAACTAGCCTACTGTATGTCACAACTGCAAAGTCGGAACACCAAATTTCACTTAAGTGAAGAACATGGTGACTACAACTTTAATAACCGAAGACGATACGGAATTAGAACAATTCCCCATGTCCCCCAAGCTTATTGCGAAAGTGCAACAGCTTGACAAACGATTATTATCAGCCATCCGCAAGGATAAGAAAGGCATATATTCCACCATGAAAGTGGAAGAACATGATCTAATCACGATCGATAACAAAGTGATAGTACCACCAAAACTTCAATCACGAATTGTAGCATGGTATCATACGTACTTAGCGCACCCAGGAACAACCCGCATGGAAGTGACGTTACAACAACTGCTCACCTGGAAAGGAATGCGCGGAGTTGTGGAATTGTACTGTAAGACATGTCATAGATGTCAAACGTCAGAGAAAGAGATATGGACATATGCCTGCAAAAATAGCCAAAACCACACCATGGCAACGCGTTAATGTAGACTGCATAGGACCTTATACAGTAGAAACACCTAAAGGCACATTCTATCTACAAGCAATGACTATGATTGACCCAGCCACAGGATGGTTTGAAGTAGCCGCCATCGATACCCCTTCTAGTGATGCATGTCAGCGTGCCTTCGACAGCCATTGGCTGACAGGGTATCCGCAACCCACACAAATAGGGTACAACAACGGCTCAGAATTTAAACGTTATTTTAAAGAAATAATCGATAATTATGGCATTAAGAGCAAGACATCTACAGAATACAACCCACAATTGAACGGCATAGTTGAAAGAGTACACCAAGTACTCGCAAATTCACTGCGAGCGTTCAGCCTCACCAAGCAAGAGCTGGAAGAGAAGGATCCATGGGAACCATTCCTATCGACTGCTGTATTTGCAATACGTAGCACTTATCACACATCATTAGCCGCAACACCAGGACAGCTGGTCTTTTGACGCGATATGATATTACCAATTCGGTACAAAACTGATTGGGCATTAGTCAATGCTAATAAGCAGAAAAGCATTAATAAGTCCAACACAAGGGAAAATGCCCGACGCCTAGCTCACCAGTACAGCGTAGGTGACAATGCATTATTCACAAAACTGGGCATCATTCAAAAGATGACTGACCCTCGCACGGGACCATACAAAATCACAAACATATTCACGAATGGAACGGTCTCTATCAAGAAAGAACCTGTGAGTTAGATCGTGAACATACGGCGCTTGACACCGTACCACACGCCTAACGAACTCCATCGGGAAGCAGATGACGTAGACCCATTTTAGTCATTTTAGTTCTTTAGTCAAACTAGTCAAATGAGCTCACAATATCGGATCCTACATCAGTTCAAGCAGAATACTTGAAGCTAATGATCTAGATCCTTTAGAAGATCTTGTGAACTCCACCGACTAGAGATAAGTCAATCTCTAGACTCACTTTATTCATTATCTGTATTTAACTATCATAGTGATAACCCAGGGTAGGGCACGTGCGTCCTTCTGAGGAATTTTTGGATAGTGGATCGTTGGCTCTACTCGTGCTCCGCCAAGTGCCTTAACAAACTGACAATCCCAATTGAGGAGGGGTGAAAGAGAGACATTACAGTAGGATTCAAGTCCAGTGTGGCATTTGAAACTGACAACAAACCAACTTGCTATGCAGAAGCCTTGCTCAAACAATGCCCTGATCTTGGGACAAAATTGATTGGTGTCTGCCGTAGCTTTGCCAAGTGCGGCATTCTTGGGAGAGATCCACAAGGTTTTGTAAAAGTTGTGAACACAAAAATGACGGAAGCACACAATTATCACAAGGCCAAAGGAACCAAAGCACTTTACAGGAAAACCACCTACCAATAATAATCTGAATCTGTGTGTTAGGGTTTGCACGCACACACACAGAGGTGACAAAACAACCATTGTCAAAATGCATATTCTAGTTAGTTGCCTACTAGTATTAATAGTGCCCCCTTGCCAATCTCATTTTTTAAGTTGTACGTGATTTCGTTTCTTGTCTCCTGAAATAATCTCCCATGTTTCCATTTCAAGCTGCATTGCTCCTAACTACTGCAACGCATGGTCAAACACCAAATCTAACGTTGCATAACTAACATTTAACATTTAACTCATTGATTACTTCTTAAACTATCTGCTGAAGTGTCTGTGGAAGACTTTAATGTCGCCCGCATCCTGGCTCTCCCCGGAGAAACCATTGGCAAGAACGACAGATGTAGAATGTGTAGATCTTTTTGTTGTTGTT
>k141_1794641
GTTCTCATCTTCATCCAATATATGTTAATGTATATATGTACTCACACTCCTGCATCTACAATTCAACTTGAAGGTGCATCTGTGCGATCAATCATCAGTTGTGCGTTTACCATCATTAGTGATCGCACCATTATTCAATCACATATTCAATCCCACAAGGGACTGAACATCTTGTTTCAACACTCCAAGCAACTAAACATCCCATGAAATAAATCAGGAAACGGCTAACACTTTTTATTTTGTCATGATCTCCACAGTAATCACTGTTGCAAAATGCGACCATGTGCCATGCATCGTTCCGCTTGTCTTCTGGCTTGAAGAGTAATTTTCGAAAGTTAGTATCGACCACGAATTTGCAGATACGGATCATGTACTTGAAGTGTGCTTCAGTTGCTCCATCCATGACTTTGCTGGATTCTCTCACTGCGCTTGAGATATCCGGTATTGTGTGTTTGGTCAAACACAAGGGCATACCAACACCCAAACGATACAACCCTTGTTGATTGTCATCGAGTTTTTCTTCGTCATCTTGTGGTCTCATGACAACGTCGCTAGCAGCTGCAGGCGATTGAGTGCTTTTAATACCTTAGACATGATGATCGATCCATCAAGTCTCTTTTCGACAGTGACTCCAACGTATTCTTCAAGGGCACCGACATGCTTGATGGAATAGACTGTTTCGCTTTCGTCGATAGCAATCTTTACTGCGTCTTTGTCACCAACACAACAAATGTCGTTGACGAAGAAACTCCATTTCATCTTTGTTCCATAATTGACAACCATAATTCAAAGTTTGTTGCCACCGTAGCTCTTTGTCTTTGATGACGTGATGTCAGACCCGAATAGCACACCTGGAGCGGTGATGCTTTCGTCTTTGGAATCTGTCTTCTTCAGATTCTTTTGCTTTTGCGGGAGGGCATGATTCACATATGAGTGAAGTCGGTCCGATCTTCCATCCAAAATAAATCGCGGTAGCTCTGGTCTTTGCTTCTCCAGAGTGTCCCAAAATTTGTCAACTTTGTACCTGCGACAAGTAGGCTTGCTTCAGTCTGTCTGGGCTGCATCTGCAAGCCGACGATATGTCCAAGTTTCGACTCAAAAATGCGATCAAATGTGATCTTAAAATCATTTTTGATTACCAAGATCGTCACTCCAATGCTTGATAGATTGGCTCCCTGTTTCATTCCCTTTGTCAAACTGAATAGGTTTACCATCAGTGATGGGACATACGCAACGTTGTTCAAGACGACGGTCTTTGTGGATCTGTCTTTTTGAACAGTGCATCCCAACCACTTTCCTTTCTTGGTTGTGGTGATGGATTTTCCGTCACCCATCTTTACGTGATTCTTTGATTGCCTATTAGGCTATTGGTCGTATGCCATGAAGCTCCTGTATCACCAATCCAGATGCCATTTGAGCGCATCTGAATTCTGTTGTCTTCGGGTTTGAAGTCGGCAATGAAAACTAACTCCACTTCCTCAGTAATGGAGCTTGCTTCATTGTCGCCCGATTTCTTCGGTTCGGTGAATTTATTTGTGAATTGTCCCATCTTGTTACAATTGAAACATTTTATTGTTTTCAACCAATTTGACTTGTTGCTTCCGTTCTTTTTGTTCGACGATGGTTTCTTACTTTTGTTGGCTTCAAGAGTCCAACAATCTTCGCCTTTGTGTCCGATCTTACCACAGACACGACACTTTGTTTTTACTTGCGTCGTATACATGCCGAATTCTTCGTTATTGGTCCCATATTCATCATTGTACCTTCTCATTCTCGTGAATTTGGTTTGCAATACTACTCTCAATTCCGAGAAAAGTAGTGTGCCAGCAGACACTTTGTCTTCGCTGGTCTCAACAACACTGTCGTATTCTTTCGGAAGGTTGTTTAGGATATGCATCAAAAAATCTACATCCAAGATAGGTGATTTGAGCAACAGCAGTCGCTGTTTAATCCTTTCGAGTTCGGTGATCCATTCTTCAGGATCATTGTTTGAGTTGTTCAGCTTTGACTTCGTGAACTTCCTCTTCAATTCGATTTTTGAAGCGCTTGTCTTGGGCTCGAATCGATCATTCAGTCTTCATCGATGATGTTGTAGAGACTGGAATCCACGATCCCAAAACTGATATCGTCAGTGCATGCTAGAAGCATGTCACCATGCCCCTTTTCGTTTCGGACTCTTGTTGCGAGTTGATCCATCGTGAGTCCTGTCGAATCCCAATCAGGTAATGCAACCTTTCCTGTGAGGATCTCTTTGTATCCTCTCCTTTTTGTGGTAGCAAGGAATTTCTTGCTCCACATGTTCCAATCTTCATCTTTTCCTGTGAAGGGTAGGATTCGAATCGCATTTTCTTTTGAGTCCGTCATCAGATCAACGTGAGCTCACATTAATTAATGTGTTGGAATGAGTCTGATTCAAGAAACTGAGATTGTGCTTTTGAAAAATACGTTTTAATTTATGTGTGAGAGTTAGGTTTCTTCTTAATCTCTCGTCTGTTTTCTTTTTGTTGGATCCTTTGAATAATGAGGATCAGTTTCAACTGTCACTCATTGACATTTAATTGATATAAAATAACGTGTAGTATCGCGTGATCACAGTCACGGATAAGTTCAACTGTCGATTGTATCATACGCCTCACATTTTAGTATCGGCGAACTCATGTGTTCGACTCACTTTTATGATAGTGCGACCATTTAATCCATAGTCGCTAATCACCGTGATGATCAATCGTGACTGGGTCACGATCTGATTCATTCCTGAGCTTCGAAACTCCATTCAACATCGAGCCACATTTTACCCAATGTCCCAGATAAATTATTTGACCGGATTAAACAACTCATCTAAATTTTCAATAGCGCTTCCCAATTCGTTCTCTTGGATTTCACCGGATTCGGTCTTAGATTTCACCGGATTCGGTCTTCGACGTGACATGTTTTGATTAAAGGAAACTCTCGAGCCACGTTTTGTCCAATGTCCCAGGGCACTTATATCTGGCATTGATCAGTCATAGACCTGCTGCCGATCAATTGCCTGCTATGCTGTCTTTGGCAAGACTTCGCATGGAACAATAAAACGTCACGGCACCGTACGCTGCGGTGCATTGGATATTCCAGAATTGGATTTCACCGGATTCGGTCTTAGATTTCACCGGATTCGGTCTTGGACGCGACATGTTTTGATAAAAGGAAACTCTCGAGCCACATTTTATCCAATGTCCCAGGGCATTTATATCTGATCGCAGTCATTGATCAGTCAAAGACCTGCTGCCGATCAATTGCCTGCTATGCTGTCTTTGGCACGACTTCGTATGGAACAATAAAATGGCATGACATGGCACGGCACGGCACCCTACGCTACGGTGCGGTGCGGTATTGTACGATTATCTCCCATTTTTCTCGACTGCCGTTCCCGCCACGATTTCCGCAACGACATATCCCGAGTGCTCAAACAACACGATGCAATCACACGTACTTTTCCGATGCATCCTCCTTGCCGGCATGATGGCAGTTTCGTTCGGGTCTAACACTCTTCGTTTCACAGCTGATGACGTTCCTACTAGTTCTACTACTCTAGCTAGAGAAGGAGGA
>k141_2935078
GAGTACGTCTGAATTTAATTTGTTTTGTCTGTTGCGGCGAGTCGGCAGGGTGATGACGTAATGGTCTGGTCATCAATACGTATTCACTCGTGATTGATTCATGATGTTGATCTTGGAACCCTTCTACTCACTCGTGGAGGAAAGGAATGGTCCTTTTGGAGCATCACAAAAGAGGAACTCATTAAGTATTTGCTGCTACTAGACATATTATTATGCCTGTCACAATGTTCTACTTTATGCAAAAGGCGGTTCACTCAAATAAGAAAAGAGTAAATAATAGTACCACGCGGAGAGTAGATTCGTACAGTACTCTTCTATCACTGCTGCGTCAGAGTAAGCGCCGCAATAAGAGCCGCCGCTTTTCACACGAATCCATTTTCCTCTCTTACTTCGCACATATATCCATCACCGTTCACATCTCTTTTTTTCCTTCTTCTTCTCGGAAGTTCTCAGAAGACACACGTCGCAACTCTGGCTCCCATATCGTAGTCGACAATGACAAACTTTCGAGTAGATCAGCTTGCGGCTATTCATCCTGGCAATGATGATGATATCCATGAACATGATTCCATCTCATCGATTGGATCTGGTAGAGAGGAGAACGTAGCCGCAGGCGGACCTATCGGCATTCTATCCAAGGATAGAGCACATTCTGTTTCGTCGTCGATGGCTTCTTCTCATCTAGAACAGGAGCCCGAAAATGCCAGGCGAAAGGCGGCTGCTGACGAGCGACGAACCTTGGGTAAACGAGAGACACGGGCGATTACATGTCTGAGACTCGTAGTGTTTTTGTTTCTGATCATTATCGCACTATCGACCAGTGTCGGTGTCTACTTCTTAGGCTACGATAGGGAAGAGGATGCCTTTACATACAATTTTGGATTTTACGCCGACCAAGTTATTCAAAAGTTTAGCAAGGGGATAGAGCAAAAGATGAGTGCGATTGATACTCTGTCCGTGGATATTACATCACATGCGATCGAGGCAGACGAAACCTTTCCCTTTGTGACGGTGCCCAATTTCGAATACAAAGGATCCAACGCGCGGATTGGAGGGGATGCCATCATGGCCTTTTACATGCCTTATATCACCGAAGGAAAACGTTTGGAATGGGAGGACTACACGGATCGCAATGGCCAACATATTGTTCGTGCGTGGCGAGAAGAGACCCGCCAGAAGGACATCCAAGATACCAAATACGGATTGGAAACCCCTGAAATCGGCGACGGGTTTGGCCAAGAGGCTTTAGATGCTGGCCTGCTGAGTGACGAAGAACGCAAGATCAAGACTGAGATATGGTTCCCCGGTGAGGTGGATAATGCTGAGCGTGTGAGTTCTGGGTTTTGATTTTTGGTGTCAGCTGACTCAAGCGAGACTTGCTTTTCATCTAACACGTATCGTATTGTATCCTTCATTAGTTGCCTCCACCGTACTTTCCAGTATGGCACATGAGCCCATTGCTACCCCCTGAAGTAGACTTGATCAATATGGACTTTTCCAGATTCGAAATGGCTCGCAACTCTATATTTACAACTTTGAATACCGGGAAGGCTTCCGTGGCCCGCATTTCGACCTTTACAACCGATCTTGAGGATGATGGCAGTGCCGCCGTTTTTGATCTACTTATTCAGGCCGGTCAACATCGACATGGGACGGGACGTTACGAAGGAGATCCGTTGAGTTCAATGACGTATCCCGTCTTTGATACATTCCGTGAAGACAAGCGAGTCGTTGGTATTCTCTTTTCTACACTGTATTGGAGGTTCTTGTTTTCCAATGTTTTGCCCGACAACATTAATGGTGTGGTGTGTGTCGTGGAAAATAGTTTGAATCAATCAATAACATATGAGATCAATGGAAACGATGTCATCTTCCTTGGCGAAGGAGACCGACACGATCCATCCTTTGATCGAATGGAGGAATCCATCGATGTGGCACAATATATGCGTGAAGCCTCCAGGCCTGAAACTCGCTCCTTCACCATGGTGGACCTAGACAACGACTACTTGAACTATACGCTCCGAGTGTACCCATCCGACACCTTCGAAGAGATCTACGTGACGGGCGAGGCAGTGTCGGAAGCGGTAGGAGTCGCCATCTTTTTCGCGTGCGTCATTGTCCTCTTTGCCGTGTATGACTTCTGCGTCCAACGGCGTCAAGGCATTGTGATGGACCGGGCGGTCCGGGCTACGGCCGTGATATCATCTCTCTACCCCGATGCGATCCGAGACCAAATTATTAATGATGAAGCCAACGATGTGGTTAAGAAAAAGCTTCCATATCGCAACGCCGGCTTTCTAAAGAGCGCTGTGGAAAAAGGAGGAGCGCCCCCAATTGCGACCAAGTATCCCGACTGTTCGGTCTACTTTGCAGATCTGGCAGGTTTTACCAAATGGTCGTCCACTCGTGAACCCGAACAGGTCTTTCAGCTCCTGGAAGCCCTATTTAAGGAATTTGATGACTGTGCATTGCGCCGAGGCGTCTACAAGGTCGAGACGATCGGAGATTGCTACTTGGCCGTGACGGGCCTTCCTCAAACCCAACCAGATCATGCCACTCGCATGGCCAAGTTTGCAATGGATTGTCAGGCGAAACTTGAACAAGTCACAACGGACCTCTCCCCAACCTTGGGAGAAGGGACGGACGACTTGACGCTACGGACGGGAATTCACTCCGGACCCGTCACGGCAGGAGTTCTACGAGGAGAAAAGGGACGATTTCAATTGTTTGGAGATACCGTCAATACTGCGTCTCGAATGGAAAGTACGGGTGTCCCACGCAAGATCCAAGTCTCCCAGGCGACTGCTGATGCCCTCATCACGGAAGGCAAGGAAGGGTGGCTGATTCCTCGAGAAGAAAAAGTGTTTGCCAAGGGAAAGGGAGAAGTCCAGACCTACTTCCTGCAGATCAAGGGTGATAGAGCCTCTTCCAAGTCCCGAACAACTACAAGCGACTCGACCAATGCCACACCATCTATTGTCGAGACTGTCAGCACTACAAAGCCAGGGTCGTTCCATGCTTGAGGGGATAGAAAATTGCAGTAATTTAGAAAGACCGTAGTTGTTGACTTGCTACTTTTTTAACAATTGCCTCATTCCTATCATAGTATTGGTGAAGTGTTGCCTTGTAGTGTGTCAGTGAAGCCATCCATCCAAGAACACATACCTGCTTACAGTAACGCCAGGAGGACAAACGGCAGCCGCAGCCAACTCGCCAGAAGTATCTAATGCTCCTGTTATACCCACACGAAAATCGGTACTCCGAGGGAACCGCAAATGGGCAACCACCCGAGATTACAAAATGACCAAGTAATACTGCTGGTAGCAGTAGTCGCCGAAGAGCGAGAGGCCATGGTCCGTGATCCAATCAATCCAAGATTTCCACCAAGGTGGATGGTTGCTGGACTAGTGACAAGAGGTGCACCACAATGTACAAGGCGTCTTTGGCCGCTTGCGAATAGTAGTCTTCCTCTTCCGACCAGTCTTCGGTCAATGCCACTGCCAAAAAGACGCCAATGCCCCCTCGCATGCCTAAACCCCTAGGGGCGGCAGTAAACATCACAGTATTTGTTGATGCTGACCACGCTGGCAATCTCGTCACCCGAAGATCACACACAGGTATTCTTATCTTTGTGAACAAGGCACCCATCATATGGTTTAGTAAAAGACAAAACACAGTCAAGATGAGCACGTTCGGATCAGAGTGTATTGCCATGAGGCAAGCCGTTGAGTTAACCGAAGATTTACGCTACAAACTACGCATGTTCGGTGTCCCAATCAATGGGTCTACGAGCGTGCTCGGTGACAATCAAGCGGTGATTCAGAATTCTTCCATCCCCACATCGACGTTATGTAAGAAACACAACGCGATCAACTTCCACCGTGTACGAGAAGCTGTCGCATCCGGAACGATTCGAATTGCCAAAGTCCTGATGGACTACAACCTCGCAGACCTCTTTGTTTGGAGGCTCTTTTGGTTCTAAAATTGTGAGCTAAATTAGACTACAACTCACCGTCTATTCTAGTGAGAACCTTTTCACAATAAACCTTCTCAAAGATATCGTTCGTCGAGAACGATTTCTCTTGAGAAGGTTTCTTCATCGTAACTGGGAGTCTTCTTCTCCCAGTCGTCCCATGTGTTGAATCAACAAACTTTACCTACCCTTCCGTGTCCTTAGACAACAGCAGTAGTGTAGGATCGGTGCCGTGAGATCTAATCAAATGTAAATCAGATTTTAAACAAATTATGAGCTACAAAATCCTCGCTTATACTAGATCATTGGCCCTCAAGGCCGCTCACTCGGCTTTCGAGCAACACACATACGCACGTCGGCCTGAGTCATCCTCGAGTCATTCCACTCGTGACTCATCCGACTCGATCCCTGATCATCGCTATCCAACAGTGCGCTCGCTGGATCTCGTTCGCTGGTATGGACCCTGAGT
>k141_117227
TACAGTCGCTACTTCGCCGACTATCGCTGGATTCAGTTCCGGCTTGTGCTCTTACTTTGCGCTTGCTCGATCCATTACTTCCGGCTTGCGCACTTTTCTCTCATCGGCACTCGCGACTGAATGACTCATGATCGAACACTACATGTCTCACAACATAGTCCCAATCTCCATTCCATTTGCTCTCGTGGCGGGATTAACTCGCTTGACTCGCAAGCCAACGAGAAACGAGCTAGTTTCCTCTGAGTATGTGTTGATTATGACCCCCCAAAGCCAGAATTGGAATCCAAACTCTGATGTATACGCAAGGAACGAGGAAAATATGATTCATGATCAAACCGCGCCAGCAGACTCGAATCATGATTGGCAATCTCCCTGAAGCTGACGATGCCACGATTGCTTCAGCTGCTATCTCTGCCCTCGAATCCAACACGATTGACAACACGCTTGGAACATCCACGTCTGATTTTGATGACTCCACAACTGCAAACAATACCTGCAACAATGTACACGTCGTGTTGTCTAGTATCTCTATGATACATTCCCCTGTCCAACTTAATGACAAACTGTTGGAACGACGTAACACGGGTGTATTTGCTACCTCTATTGGATTGACGACTGTTGGCTCAAACAGTCCATAGGTTTCGATAGCAACAATACCGTCACAACAGATGCCAGCAAGGAGGAATCTGACACTGACACTGATGACAACGCCACCATCACTGAATGGGATCCGCAATTACTTGACGACATGGATATTGACTTGGATACGCTGATCTCAAGCATGGGGGCAACGACCGCCTCAAAGCCTACAGGTGTGACCACCAAGCATCTGAGTAAAGTGTGGCGCATTGACGCCAAGACTACAGAAAAGACGTTAGACGTCACGACCCAACTCCTACGTCGCTCTGATGATCCCACTCTATCTTGAAACTTCTTTACAGGTGACCGAATGCTCCGGTATAAGCAAATCGACCAGCATTTCTTTATGGACACTTTCTTTGCGCACAAGAAGAAAGGGAAATCCAGTCGAGGCCACATTTGTATGCAACTCTTTGTGACCAACAAGGGATTTGTCCACATCATTCCAATGACAAAGAAAAGTGAAGTTCCCATGGCTTTCAAAATGTTTGCCAAGGACATTGGTGCTCCCAATGCCATCATATGCAATGCCGCTCGCAAACAGATATCTAAAGATGTTCGTGATTTCTGCTACAAAATTGGCACCTCCCTCCGTGTTTTGGAAGAAGGAACTCCTTGGGTGAACCGCGCAGAACTGTACATTGGTTCATTGAAAGAAGCCGTTCAAAAGGACATAAAAGAGTCCGACTGTCCCCTTGTGTAATGGGATTACTGCTGTGAACACCGTGCTCGTATCAACAACCTTACTGCAAGGAATCTGCTCCAACTCGAGGGAAGAAATGCTCACTTCTCCATTACTGGTGAAGATGGTGATATCTCCAACCTCTGCCAATTCTCCTGGTATGAATGGTGTTACTGTCGTGAACACACCGCTGGTTTTCCCTTGCAATGAGAGATCCTAGGCCGCGCCCTAAGCCCTTCCAAAGGAAAAGGCAATGAGATGGCACAATGGATCTTGAAAGTCAATGGACGTGTTGTTCCACGTCGTACCGCCGTCTCACTCAACACTGCCCAACTTAACAGCAAAACAGAGAAGAAAAAGCGTACCATTTTCGACCAATGCATCTCCAAACTATGGGGACCTCTATTTCTCCTCCCCCAATTCATGTTGACACTAAGACCAACAATCTTCTTGACCCCTATGAAGACCCTGACAAACCCGCACGCGTCATGCCCGAGTTCTTTGACCCAGTTGACGATGCCACCAATCAACTACTTGACCAACAGCCCGCTTACGACCTTCTGATTCACTCTGAAGTTGTGTTGCCCCACCAAGATATGCTCCAGAATGCCAAGATTCTTTGCCGATCAATTGACCCTACTGGTCGGTCTGTGGGGACTTTCCACACAAATCCAATCTTAAACAAACTTGTATATAACATCGAGTTTCCTGACAGGGAGGTGAAAGAATACTCTGCGAATGTCATCGCTGAGAACCGCTCATCCCAAGTTGATGACAAAGCTTTCACGCTGACCGTATTTGACAGCATCCTCGAATATACAAAAGACAACAGTGCAATTGAGAAGAAAGACCTTTACTTTAAAACACGCTCTGGAACAAGGTGCACAAGAAAGACAACTTGTGGGTGGAAATTTCTGGTGCTGTGGAAGGATGGATCCGAGACATGGGCTCCACTCAAAGATATGAAAGAGTCTCACCCAATTGAGATTGCTGAGTTTGCCAAATCACGTGGGATCGACAAGGAACTGGCCTTTGCTTGGTGGATTCCTTATACCCTACGGAAACCTGATATCATCATCTCTGCAATCAACACTCCTATCCGCAAAACGACACACAAATATGGTATCGAAATTCCAAGATTTGTGAAACATGCAGCCGAACTGGATCAAAACAATGGGAACGACTTTTGGGTGAAAGCGATTGAAAAGGAAATGACCAACATTGGCATTGCCTTTGAAACTCTTGATGAAGCCCAGTCCGCTCCTGTTGGATGGTCTAAGGAAAGTGGCCACCTAATATTTGATGTAAAGATGGACTTCAGCCGCAAAGCCTGATGGGTTTTGGATGGTCACCAATCTGCCAATCCTATTGGATCTACCTATACTGGAGTTGTCTCCAGAGACAGCGTTTGTATCACTCTTACCTATGCTGCCCTTAACAACATCGATGTGCTTGCTGCCGATATCCAGAACGCATACCTCCAAGCTCCTTTGTCACAGAAGCACTATGTAATCTGTGGGGCAGAGTTTGGACTCGAGAATGTTGGAAGGGTTGCCCTCATCAGACAAGCTCTTTATGGAGGGAAATCTGCCAGACTTGATTTTAGGAATCATCTCCGCAAATTTATGTCCCATCTTGGCTTCACCCCATGCCTCGCTGACCCTGATGTTTGGTTGCGTGAAAGCCAGAAAGCCGATGGAACAACCTACTGGGAATACGTGATGTTGTATGTTGATGATGCCCTTGTCCTTGCTGACAATGCTTCACACATCTTAGAGAAAAGGATTGGCAAATACTTCACGATGAAACCAGGGTCAATCAGACCTCCTGAAATATATCTTGGAGGGCACATGCAAAATATCACCCTTGAAAACGGAGCCAAAGCCTGGGGCTTCAGCTCGTTGCAGTCCGTCCAAACTGCCGTGAAGAACGTTGAGGACTACCTTGCAACCAATGAACGTAAGCTACCCTCCAAAGCTCTCACACCAATCCAGACCTCATACCAACCAGAGATTGATACTACGTCAGAGTTGAACGCTGTTGACTCTGCATACAATCCAGCTGATCTACTGACCAAGACGCTACCTTCAGGGGAGAAGCAAACAAATTGTGTTCGAATGATCCTACATTACATCTTTGGATGATTCATCTTGAGATGAACTGTTTTGCCTTGTTATTTTGCAAAGTGGACTCAACATGTCCTGGTCCAACCACTTACTCCGCGCGGGGGGGTCTATTTTGAATTTCCTTCCTATGCTCCCATTGGGTTACTGACTTGGGTTTCAATCCCCAAATGCTTTGCTCCTGTCCCATGCTTATCCTCTTTGACGACCTACATGGAATGATGCCATTTGCTTCTAGCTTGAGGGGAGTATTTTTTGTGCCCTGTCTTTTCGGTTTTTTTGTATGCCTATCCATATGTTCAACGATGAACATGTACTATATTCAACGTCCATGAATGTTCCCATGGACGTTATATGGATGTTATATGGACGTTATGCTATGACTATGCACATTGCCAACCATAACTTGGCAATGCGTGTTCATGTGCTTTTACGATCACAAATTGCATGCCGTTAATCACTTCTTTAGGAATATATTTTTGCCTTGACCTTGATTTAGAATCAAGCAAACCAAACAAACCAAGTCAATGAAAGAATCACTGTCAACCCCCAGTACTCAGGAAGGGCGCCATTTTATCCAGAATTGGATTCGCTCTAGATTGTACAACAGGGTCCATGTATTATGATGTCAGAGGAGATCCAATAACTACTGCAAAGCACAACACAGAAAATGCATCAATGCACCCAAGGCCCAAGTTCATCCCAAATCCACGTAATTTGCCATTTTCCCACTCACAATGCAGACCTCACATCTTTGCAAACGACTGACAGATGTGCCAAGATTTGCCTTGCCGCTTTTTCTTTGGCAAATCCGCCCAATTTGCCTAAAAAATAGCTTAGGCAAGTTCTGAGGCAAATCTGAGACACGCGGGAGCACACGCACTACTTACATGCATCAATGAAGGCCCTCTGTTTTAGTAAAAGGTCCTTCTAATAGAGCCTCTTTATGTAGACACGTACCGGTCTGTAGAAAGCCCAATGCACGGCCATTCTCTCTAGTTCCAATGTGGGCAATTACTCCCAACAGCTCTAGTGGCTAAAATGTTTCTGTCATGCTGATTCTGTCATGCAATAATGACTAGTGAATGCATCAAAGCAATACTTCTTGACATACTCAAACAACTGTAACGATTGGCATCAGGATAACATCCAATCCTCGAATCCGCTAAAGACAATTGCCTAACAATAAGATAATTTGCCGTATTTACTGCTGCAGATTTCAGGATGGCAAATTCTGGCAAATCCAGAAGCAAACAAATTTAGCTAAATATAGCTTATTACCTACACGTGTAAGTATTTTGTGACGCATTGAAAGCATTTTCAATTATTTGCCTAGCCCACGTTGAGTTGAGGATGCTCTAAGATATTAGCAACTACCCAATAGGGTAACCACCCAGCTGGTAGCACATCCTGACATAAATTGGATGTTAGAAAGGATGGTGAATGTCAGTATACGTATCTAGCCTAATATCTACACATTACAGAGTCTAGAGCATTTGCAGGTTATGAGATTCAATTTGACACTTCCTTTTACATCACAACAACAGGAGTCACTCAATTGGTGTGTTACAATTTACAGAAAATAAATTGACAACAAATTGGTGAAGCACAGCTACAACACAATAGCAACAGCAAACAACAACAAAAACACATCAACATCACCCGCGCGCCACATGCAGACAGCCTACCAGCCCCTATATTAACACCCCTGAAGGGAAACCTGAAGGCAACCCAGACCAAAGTAGTGAGCCACAGACCAACAATGAACCTTCGAAAACTATGACAAGAATGAAGAAGAAAAGTGAGAAGAAAAAGCCCGAGAAAAATATCACCAAAAAAAAGAACAGCAGCCCCGGAACGGAACTCTCCAAGACATCCATAGGCAAATGGAAACCTTCCCCTGTGACAAGACAAGAGAAAACACACGTGCTTATTGACACCATTCTCCGAGCACTTATGAACAACAAACACAAAATTCTGCGCAATCTTATGGTCCATCAGAATCTCAAACTGAAAGCACTAGTGCTTGACACTAACGCCATTGACACAAATCAGGTCATTGATCTAGCCCATCAAACTCTTAAAATTAAAGAGTTTCAACAAACAGCTACACATGGACTCCGATACAGCACTGACCTTCTATCCATCATCCTCGATACTCAACTGCCAAAGCAATTACCAACATTCCACTAAAAAGGCACTTTGTGGCAAGGTTTAAATGGCTCAAAAGATTCAGACTACAGGAAATGGTATCATCAGATGCGGTCTTTGCGAACGTCAAGGATATCTGATGCTGTACATGTTGACAAGTTTTCTACAGCTCCAGATTGCACATGCTGAACATACGCGGAATGAAAAGGAAGTCGGAATTCCCTACAATCTACAAAGACTTCATCCAGCAGGAATGGATATCGCCGTGTCTTCACAGAGATAATGCTAAGGAACAATGCTCGGAACAAGTAGCGGGTATACAACAAAAGTTCCTGATTAAAGACTCATATCCAGAACCATACAACCCATGGCAAAACTTGGTGAAAGCCCAAGCCATAAAATGGTTAAAGACAACGGCTCGACGCATCATGGACATGACAGGTGCACCAGAGATTATATGGGTATTTGCACTCATGTGGGTTGCAATTGTTAATAACTGGACAGCCAACAAATCACTTGGATGGATAACACCGTATCAAAAACGATATGGAGTAATGCCGGACATCTCAGCACTACTCGCATTCCAATTTATGCAGCCAATTGTGTGTCTTGAAGTTAAAGAATCATTCCCGAACAGGAAGGATAAAGCAGAATTCATAATGGGCATCTCGGAAAATGTAGGCAATGCTTTCACATACTGGATACTGACTGACGATAAACAAGCAGTTGTCCCGCACAGTGTACTCCAACCAGCCAATGAACAAGCAAACAAAAGAGTGACTTTTGCGGATCACCTTTGAGCTCAAGAGCAACAAGGCGTGGCAATCAGGGGACCAGTGCTAGGTGAATACCTTGTCTACAATCCTTTAGGACAGATTCCTGATCCAACACCATCAAGCACCCTACATTTGCCAGCAAACCAATTCTGATTGACATCAAAACAAAGATAAATCGACGGATTCAGGGGGATAAAAAGTACAAAAAGAAAACAGAAGCAGAGCAAACGGAAGAGCAAGAACCCAAAGAAAGGAAGAGAGAAAACAATAACAGGGGAGTTGACTTAAGACAGAAGGAATGGATCAAAAGGGGAGATCAACTGAAAATTCACCAAAACTGAAACGAACAAGAATAAGTCAGAACCATCTGGACCAAAGACAAATCCATGACTATCCAAACAAGTCAGAAAACCAGCACTACAAGCAAAAATTAAGGACCCATTCCCCATTATACAGTATGCAGTACAGCGTGGACTTAAGAAAACCGCATCCTTTACTTGGACGAAAAGAATCACAGACCACCAAGACAGACTGGTCAGAACAGTGAAATCATTCAAGGCCAAGACTGATTGGGGACAAAACTTCAAATTTGGAGTACAGATACCATACAATACGGGACACACAATGACTTTAGACAAGACCAGCCGGAACACTTTATGGAAGGAATCCACACAAAAAGAAATGAACTCCCTAAATGAGCATCAAACATTCAGACTACCTACGGTATATGACAATTTCAAAGAATACACTAACATACCCCATCACCTCATATATGACAATAAATTTGACGGACAACAAAAACGCCAATTGGTGATGGGAGGACATTTACTCGGGAGTGGTGAGCATCAATACCATTAGATTAGAATTTGCACTAGGATCAATGCATGACTTGCAAGTATGTGCAGCCAATGTGTCAACGACGTTCCTTTACCACAAAACCAGACAGAAGGTATACATCGTGGCTGGTCCAGAATTTGAGGAATCAGAAGGACAAATCCAAACTGTCACTAAATCATGCTAAGGACTCAGAAGCAGCGCCGCACAATTTCATGAAAAGCTATCAACGGCACTAAGAAAAATAAACTTCCGACCATCGAAAGTAGATGCAGATCTATGGTTTTGATAGGAGGAAGATCACTACGAATACGTAGCAGCCTATGTTGATGACCTACTTGTGCGGTCAAAGGAAGCAATGAAAATCATAGAAGAAGTTCAGAAGACTTGCCGTCTAAAAGGGATTGCGGATACCCAGAATGTTACTTGGGCAGCAAAATTCTGGAACTAAATGCATAACAAAAGGCACAAACCGGTGCATAAATTGCGCTATCAGCAAAGACATACATCACAAACACAACTGCAAAACTCACAGACATGTTTGATCAAGGGGAATTTCACAAGGTAAACACACCCATGATGGAAAGTTTTCACCCTGAATCAGAAAGCACAACGTTTCTGGACCAGGAGAATGCATCCAAATACAGACGAGCCTTAGTAGGATCAGCAAATTGGGTCATAACATGCGGACAGTTTGACATAGGACATGCCTCAAACGCATTGGCAAGATACTCTATGGCACCAGCAGAATGACATCTGATCACGATGAAAAAAGTTTTTGGATGTCTATTGAAACATTGGAATGGGGAGCTTCTGATCAAACCAGAACCATCCGACCATGAGGAAGCGCTAAAAAGGAGCATGCAATACGACGACTGGCAAACATTCTACCCAGATACAGTCAAGGAAACACCAACGGAAGTACCAAATGCGTTCAAGAAAAAGGCACAAATAAGCATCTACATTGATGCAGATCATGCCCATGATGTGGTAATGAGACGTTCAGTCACAGGTTTCCTGCTCTTTGTGAATCAGACATTGGTCAAATGGGTTTTGAAACAACAAAAGACCATGCAGACTTTGACTTATGGATCTGGACTAGTGGCTGCAAGGATTGCAACAGAACTAGCAAGATAAAATTGATTCAATTTGAGAGCACTTGGAGTAGAGCCAGATGGACCATGCGTGATGTTTGAAGACAATAACTTGGTGATCCTCAACACAACCGTACGTTCCTCTATGTTAAAGAAGAAACACAATGCAGTCGCTTACTACTGTATTCAAGAAGCTATTGTGGGCCGAATCCAGACATTCATTCATTGTCCACCAGAAAACAACTGGGTAGACGTGATGACCAAACTGCTCGGTAGCATTGCTGTTCTATTTTCAAGAGTTGAGAGCATTGCGACCAAGATGGAAAATGTGACAACCAAGATGGAAAGTATGAATGCAACAGCAAAATGTCTTCAAGTTGGACTGACAATTACGATCCACACTCGTGAATGAGATGATGGAATATCCAAGACATTCAAGATGCCAACCGTTGCAGAAAATCCGACCATTATTGATACCGTTACTGAGAGCGTGCCAATTACCCGTTAGAAAAATTACAATTTGGAATATTGACGCACCACTTGATTGAAAGCATCAACAAGATTACAATATCCAATTGACACATTCTAAGAACAAAACAAGGATGATGATTACAATGATTGATGACTTTGAAGTCGGCCAGATCATAGATTTTATCAGAACATCCGCAAATTCTGGAAGAAAAGGGAAAATCACGGGATTTACACGAATGGGAAGACAAGCAAGAACTGATTTCAACAATGGGCTCCAAGGACCTAAATCTGGACGAACGAGCACCAGATTCTTGAGAAAGATAAAGGGACCTTCGATACACAAGTCACCAAGCACACCAAGCACACAAATCACAACAACACTATCACACAACGACAATTTGATCCTGACCTGGCGATTCTAGCAGGATTGGCTATTGCACAAAAGGCCTCTGATAAAGATGAGATAAAAAAATTGATTGATCTCTTTACAGAGCAATTACATTATTTGAACACGGAACTCATTTGGAAGACTAAAAAGGAGTAGGGGAGTGACAGACGGAATCGGGAATCTGTACGCTAGGACATTCTGTGGAGAATACCTTCTACAGAGCAGCGGCGATCCTTCATCACCACGGTACTTGATTTACCATAAGAATAACACACAGATCAAGAAAATACACGTTGACTATCACAATCGACTGTTATTATATTGTCTCTCTTAAAGAAGTCCACAATAGACTTCTTTCTATTAAGAAATGTCCAAGTCCACTGATCAATGCAGATGAAGAGCCGGAATTATAGGCGACATTCTCCTCCAAAAGTAAAACTATCTTCTTCTGAGAAGCTGGCGCCAGAACCGACAGTCCTACCATTGAAAGTCACCAAGTAAGAGCCTTTTCCATAACCACAACAAATGCCGTCACCGTAGGCGTCGTATATCTTGAAAGTGTATTTGGATCCAGTGAGGACTGCACTTTGGGTATAAGCTGTTTCGGTTTTTGTGTAAGAGTCACTTGAGAAGACAACGTCATCGTTATTGCAGACATCGAGGATCTCCCAAGTGGTTTCTCTCGGATAGTCGTCCGTCAAGACTTGCACTTCTACGCTTCCATTCGGAGCTCGAATTGGGTTCACAGTCGGAGCTGGAGTTGGGCTGACTGTCGGAACTGGAGTTGGGCTGACCGTCGGAACTGGAGTTGGGCTGACCGTCGGAACTGGAGTTGGTTGAACCGTCGGAGCTGGAGTTGGGCTGACCGTCGGAACTGGAGTTGGGCTGACCGTCGGAACTTGAGTTGGTTCAACCGTCGGACCTGGAGTTGGTTCGACCGTCGGACCTGGAGTCGGATATACGACCGGGGATGGCGATGGAGGAGGTGAGAAAGGCGCACTGGTGGGGGCGCCTTCACAGGGGCCTCCAAAAGTGTATCTATCTTCGCCCGCAAATTGACCCCCACTGGCAATCTCAATACCATCAAGGGTTGCAGTGAGGTAGCCCTCGCCATTTGAGCAGCATATTCCATCTCCATACGTATCATAAAAGACCAAAGTGTGACTTAAACGACCAATAGCCGCGGTCTCGGTGATAGTCTCCCTGTTATCAAAGGAATCGCCTGATAATTTGACAGCGTAGTCGTTGCAGTTGTCGATCAATTCCCACCGCGTCTCGCTGGCATAATTGTCTGTCTTGAATTCCAGTTCAAATGTTCCTGGGCACTCAGAGGTCTCGTAAGAACACACGCCAGCCCCGCAAGTAGCCACAGCACAGACATCAGCACCACTTATACAATCGCCATCCTCACAGCACGAGTTGCAGTCAGGACCGCATACTCCTAGCCCACATCCTGACAAGTAAACATTTACATCGGCAAATGGCAAGTCGGCAGAGATGTTGATATCCGTCACTTCGATGATGAGATCTCTGTTGTCCTTGAAGTTGTTGATTGTGTAGTCACTTCCAACATTGATTTCTGCAACAAAATCAGAAATATCTGCGCCAACTTGGGCATGAACAGTCACACGGTTGATGGCGTCAAGGGTGTCTTTGTTCATTCCTTCTCCTCGATAGTTGAAGCCAATGTAGTAATCCTTCTCCCCTAAAATACCACCGGGGATCCGAACATTGACATAGCTTCCAGTGGTGGGACCAGTGGGTTGGTAGTCGTCAATCCCAATCAATCTTCCTTGGAACGCTCCACGCCTGTCAAAGTCCAAGTCGATCCTTTGACTCGAATACCAGTCCAATTGCCACGACTTGGCAGGGTTGAAGCATTTGATTGTGGAGTCGGCTCCATAACTGTATCCCATCATTCCGGATTCGTCACCATATGCATTTTCTGCTTCACTCGCATGTCGCAAGCCCAAGTTGTGACCGAGCTCATGCATTTGTGCCGAAGGTTTGTTGCACCAGTAATCGTTGTACACAGAGAGCCAGCCACCGATGTACGCTAGATGAAGAGAAGACAATCAGCAAAATGCAATGTCAGATGATCGAAACAGGAGGAGTTCATAGTATTTTGCCCATGCACGAATAAGGTCAACTTACCGTAGGCGAGCCAGTCACCCGTCCCCGGTGGGATGCATAGCATCACATAATCGAACTGACTTGGCAAGTCTCCCAAGTCGATTTGAAGTTGGGCTACCACAGCATTTCTGAGAGCCTCATCGGTATTTCCTTGGGCATCCACATTGACAGAGACTTCATAGACCCCATCAACAATCGAAACGTCAGTGGTGCCAGTTGTCTGGCCAGAAAATGGTTCCATGAGAAGTGTACCATACGAACATGTGTCATACCGTTCTTTCAGGTTGATTGAATCTCCATCGGTTCCGAATACCTTATCAGATATGACATCTAGATCGGAAGTTGTGCTGAAATCGTTCGCAACCACGCGGACGGCGAGGACCTTGTTTTTATCAACGGCGGGCATCGGCATGGGCATTAGCATTCGCGATCCCTCTTTCTTCCCCCGCTTGGCGCGTGCAGCAGGCCCACGGCCCTCCATCTTTCCGAGTGTCTTTTTGGACCCTTTGGATAGTTTGAGCTTCCCATCAGCAATTTCGGCACCCTCTGCTAGGAGCGTGGAGACACCACTGACAACATATTGCAAATCAGACTCGTCCAGTCCCTCCAACTCTACGAACTTTGTTCCGGCTTGTTGGGCATCTGCATTCAAAAGTTCGCAGGTCCATTTCTTGATGCTTTTGTTATCGGCCAAGCGCTTGTCCATTAGGACAAGAACACATGATTCGGACTGAATCAAACGGCGGAGCACTTGTCTGTCGGGCTGGTAGTATGGAGAAGATCAATCGTGGGAAAGGTGCGTGGAAACAAACGACAGGGGGAAGGAATATGTATCAATGACACCATGCATACTGCACTTACGTCGTTTGAAGCCGAAAGCTGAAGAAATGGTAGTACAAAAAGTGCGGAAGAGACTTTCATGCTGTCTTCTTTTCTGTTTCAATTGAGGTATCGAATGGTCGATTGAGGTACTGAGCGAATGATTTCGTAGGCTGCGCTTTCCAATTTATGAGATCATAACGTTTTGTGTAATATCCCGTGTCGACATTCAAAGTCCTCCCGTTAGTGCTCCATCCTATTCGTATTATTGGCACTTATTCACACATCAAACCGGGGGTCTAATTGTTGGACGAAATTCTCCTCGTTCCCACGAACATACCATAAGTCCTATTGCTCCATCTTGTCTTATCATTGGCACTTACTCAAGCCGAGGGTCTTTTTAATTGGACGAACGTACCATTCTCATTCCATCATCTTGCGGGGAACATAACATAATTGAGGGGCATAGCCAATTGTGGACACAACTAAAATCTGATTCTGACACTTATGAATTTTTGTTTGGCTATTAGCATACTCATTAAATAAATCGAGAAAAAAGTCCACAAAGTAAATGAGTGGAAACGTCATTCAGTAGAAGCTAGTATCCTTAGATTTACTGCTGAAGAGATGACCGTATTAGCCGGTAGAGGTCGTTGCAAGATCAATAGAAGGCCCAGCGGTCTTTAATTGATTGGTTGGTCATGATCAATAGAAGGCCCAGTGGTCTTTCATTGGAGCACTCCCAAAAACACATAATGAGTGTGCGCACAAAATGCGTGCACGCAAATTGTGTGTCCACTAAAATGTTGCTTGACGCCTCCCAAAAACCCAAAATTATTTTAAAGTACACAAAATGAATGTTCGGTGTAT
>k141_2406057
AGTCTTAGAGACCACACGATCTTAGCCGTGTGACTCTAAGCTCACTCTTAAGATTAATAAGACTTTGACATCCTACACTACCGATTACTACCTTTAACTCTCACAAGCACTTATTTACCTAGCACGTGGATATTTACTTTGGATTTTAGAGGATCCCAACATGCCTCCCTGGAATATATCCGTCAACCCATAGTACTGCTAGGACATATCCACCCAACCAACGGGTACAAGACCTCTACAACTACCCATTGGCAGGCCGCCACTACACCAAAGATAACCATGCAGTCTCTCGGCTCCTCGCCAAGCTGGTTGCCGGTACCAAAGGCATGTCTTGGATTGAAGAGTTTCAAGAATCCAAAAGAGGGCATATACACCACATTCTTCATTAGGATAATATTGACGGATGCGTCATCACTTTGCAGAGAGATGTTACTGGTGTTGACCCCATGAGTTGACACCGGGGTGCAGTGCGCATAGTTAAGCTTGTACTGACGGACTACATAAAGGACTGCAGCCTAACGTAGTACCTGGTCATATGACAGACGGTGGGCTCAGTAGGAGCGCCACGTCACCAACAGGCAGTACCTCACGGCCGAGAGGCATACGAGGTACAGACCGTACCTCAAACTATAACCATACAATACTCTTGAAGGAGATCCTCATCTTCTTCACTGGCCTGTGGCACATGTGTATGCATGTACCAATAAAAAGGAAGCGGAGCATTTGAGATGCTCCTTGTAGCTTACTAATCTAGAATCACACAATTATCCTAAAATCTAATCTATTTGTCTTCAATGCGTAGTGCACTTTGATCAAACACTTTGTATCAGAAGTACTCCCTTATCCTTCTAACAAACCCTCAGCTAAGTATGAAATTAAATTTCGAAAACTTGCAACACTTGCTTGTTGCATTACCTTTGTACCCGATTGCGAACTTCGCAATTTTGGGAAGTTCCATTTGAAATGGAACTTCACAAAAGATGACAAGGAAGAGTCATCATTTCGCACTGTGAAGCTTGAGCTTCACACTAACCCTGCAGATGCAGATTCCGTTAAGTTTTCTTCTTACTATAAGGTATTCGAAAATGGAAGCTTGGAACAGTGTATTCTGTGGATTGAACATCACAACGGGCTCAAACCAAATCGGAATGGTTCGTCATCTGTTGGCCGCTTCAGCCCTCGATGCTTTTAATAAGCATTTCCAAGAAGAAAGCGTCACTGAAACAACAGATCAAGTCAAGAACTCCTTGAAGAAAGTCTCAGCGACAATCTTCTCTCATAATGCCGTGGCCGACCAGAAGCAATTTCTACGTCACGACTTGAAGAAGCCAAACAAGTTGACCGCTCGAGAGACATCGACACGTCTCGAGCTGCTCAATAAGTGGTTTCCTTATTTCCCTGCCGATGGTGCCGATCGCACCGCGGAAGTTCTGGATCTCACCAAAGTTGAAATTTGGGAGATTTATTATTGCCTCTTGCCTTCCGCTTGGAGGCGCAAAATGGAAGAGAATGTCCAATTCGATTGTGCAACCAAGAGGTTGCGCGGCATAGTGGACTACGCAGAGCCGCTCGATACTTTTAGAGTCGCGTTTTGACCGAACCTCTAAACCAAACAAGAACAGCCAAGGTGGCAGCAAGTTCCAGAATGGACAAGCACAGAAGGGCAAATCCGAAACTGGACACGCCAGCAACCTTAGAAAGGGTTCTTTCAATACTCTGACTTGGACTAAGGACTGTCTAATCCACGGTGATGGATGTGGACATCCTAGTCACAAGTGCAAGGTCCTACTGGACCATGCCGGAAAGGTTAAAGGCCAGTTTAAGGTAGCCTACTATAAAGGGCCTGGTAGCAACAAACCGCCTTTCCGTAAACACCAGGACAAGAAACCCTGGCAGAACTCGAACACCGGAAGGAGTTCTTATTCAAAGAAGGAAGTCCAACTCCTTCTTCAACGGCAGCAGGTTCGCACGCAAGCGCAGGAACTGAATATGATTCAGGAAGAACCCATCATTAATGATGACTATGCTTTGTCACTCCTTAACGGAGATGACACAGCAGTCATTGATGATGAAATGCTAGACAACAAACTCAACGCAATGCTCCGTGACTGAAACAGAAGCACGCGACAAGTCCGTGGGGGCAATGAACACCTCACTACTTTACTACAGAAAGCAGAAGCAGAACAAGAATGTTTAATGTTAAGTTCTATTAGAAGAATTTCTAAACCCAAAACTGCAACAAAGAGTCCTGAAGTAGTAGTAGAAGTAGCTACCCTGCAGAATAGCGGAAAAAAGAGAAGAATACCACGCTGTCTGATAGATAGCGGTAGTTCCGGATTTGTTTTATTGAATGAATTCACTCACGGCTGGAAAAAGCAGCGATGCGCAAAAGCAGAGTGGACAACAAAGGTGGTGCTTTCAGAACAGACGATCAGTGTTCTTTACCATTCTACATAACAGATTTCTCTACACAGAAACGATTAAAAATGGACTTGTTACGTTGACGACAGTGAAACTGTGAAGTCAGCCAATTATGACATGATCATTGGTCGAGATCTTCTAAATGCTTTAGGGATCGATATCAAGTTCAGCAGTGGAACCCTTAAGTGGAATGACACAGCATTCCGATGCGTGACTTTGGCGAATTTCAATATTGTTATAACGCGCATCACATTTACTAAATCAACGACAATGTTGTATCAGCAAATAACATGACAAAAAGAGTCATGTCTATATTAGACTCTAAATACGACAAAATCCACGTTTCAAAAGTAGTATCAGAACAGAAACAACTTTCACCAGCTGAAAAAGCAAAGTTAGCCAAACTTCTACATAAATACGAATCTGTATTTAATTGTGAACTAGGAGATTGGAGAACCTCTCCAATTGCACTAGAATTGCATGAGAATGCAAAACCATACCACACTCGACCTTATTCAGTACCGCAGATACATGAAGCGGCTATGAGACAAGAAGTCAAACGCTTAGTTATGATTGGTGTCCTCAAAGAGGACAATGATAGTGAATGGGCAGCACCCACTTTTATTATACCAAAAAAGGACCAAAGAATTCGTTTTATTAGTGACTTCAGGATACTGAACACTTACCTGAAACGCAAACCATATCCAATACCTAAGATACAAGACATGTTACTTAAGTTGAAAGGATTCACTTATGCGTCAGCACTAGACCTGAACATGGGTTATTGCACTATCCGACTTAATCCAGATGCACAACGGTTATGTACTATAGTACTACCGTGGGGAAAGTTCGAGTACCTACGACTTCCTATGGGACTCACAGGTTCACCAGACATATTCCAAGAAAAAATGTCTCATTTAATGAGAGGTTTGGAATTCATCCGTGTATATCTTGCTGACATATTAATCATCAGCGCAAGTACGTTCGAAGAACATTTAACCAAAGTTGGTACATGTTTGGAATGCATTGATAAAGCTGGCTTAAAAGTAAACCCAGACAAATCATTCTTTGGTCACTCTTAAATTGAGTACTTAGGCTACTGGGTGACTTGCACAAGAGTCCAGCCCCAAGAGAAGAAAGTACAGGGCATTTCTTCAAATGGAAGAACCAAAAAATCGCAAACAATTGCGCGGTTTCATTGGCCTTGTTAATTACTACCGCAATACGTGGCAAAGCCGTTTGCATGTTTTAGCTCCCTTAACAGAGTCAACGTCCAAAAACGTCCCTTGGAACTGGGGACCAAAAGAAAGTCAAGCTTTTAAAGGAGCCAAGAGGATCATCAGTAAGAACACAATTTTGTTGTTTCCAGACTTCAACAAAAGATTGGTTATCTACACCGATGCTTCTAAGTATCAACTTGGAGGAGTCATCACTCAAGGTAATTGACCTCTGGCATTTTACAGCCAAAAGCTCAATCCAGCACAAGCACGATACACTACTACGGAACATGAACTGGTATCTATTGTGGAAACCTTAAAAGAGTTTCGGACCATTCTTTTAGGTCATGAGATTGAAGTTTTCTCTGACCATAAGAGCCTAACGTATAACAACCTGAAGACAGAACGTGTCCTTCGCTGGCAATTACTTATGGAAGAATACAATGTTACAATCACGTGCATCAAAGGGGTTGAAAATATTGTCGCCGGTGTTCTCAGCCGATATCCGACAGCAAATGACCCAGAAAAAGGCTTAAAACCTTCTCAACCAGATGCCCTGGCTGAGATATTTTTGAATGACAATGACCTACCCGGCAAAGCCTTTCCTTTGTTGTTTAAAGTGCTTTCCTCCTTTCAAAATCGTGACACGACAAAGGAAGCTCTTATTAATAACGATAAAGGTCCCCCAAAGCATTTTACTCGTGAGACCTATTATGGAGGAGAACAACTCTTATGCTATGACGAAAAAAGAAATGTTCTGCCACGTCTTCAAAAGAACATGGTATCATGGTATCATGATTACTTATGTCACCCTGGAGAAACCAGATCTGAAGAGACCATTAGACAACAATTATGGTGGCCAGGCATGTGTCTTCACATTTGTAAGTTTGTTGACACCTGTCCAGCATGTCAACGTGGAAAGAGAAATGACTCAAGTACGGTCACCTTCCCAAGAAGCTGAGTACTGTCCGTAGTTGCACCTATGTATAGATACAATAGGTCCATATCGTATAATACGTGAAGGCAAGAAGGAACTTGTGTTCCAAGCCGTGACGTTCATTGATCCTGCAACAGGCTGGTTCGAACTCAAACAATGTCACACCAAGAAGGCAGACGAGGTCGCCAATCTATAACAAGCATGGCTAAGTAAATATACATGGCCTGAATACATAACGTATGATGGAGGTCCCGAGTTCAAGGCAGGATTTGGTGACTTATTGAGGAATGACTATTCTGGTACTAAAACCAGGCCATCCTCTAAGCGCAATCCACAAGTGAATGCTATATTGGAACGTGCACATGGCACAATCGGAAATATGATTAGGACCTTTGAGCCAGATGAAATCGACCTAGACAAAGATGACCCTTTTGCGGGTCTCGTCAGCGCCGTAGGCTTTACGATAAGGTCTACTTATCACACAACACTGCAATCCACACCAGGGCAACTGGTTTTAGACCGGGACATGATATTCCCTATACATCATGTTACCAATTGGGCACATATCAGGGATCATAAGCAATCTCTGATAAATAAGAACAATCAACGCGAGCACGCGAAGAGAGTTCAATATGACTACAAGGTAGGAGAAGGAGATCACGTGTTAGTCTACACCCCTGACCCTAACAAAATGGAACAGCCCCGAGAAGGACCGTACCCAATAGTACAAGTCCATATAATTGGAACAGTCACAATCCATAAGGGTCCAGTGACCCAACAACTTAATATTTGTCAGATTGTCCCCTTCAACCGATGACCGTAAACTATGGAGGAGAGTGCAGGAGTGCGCATAGTTTAGCGTGTACTGACGGACTACGTACAGGACTGCAGCCTAACGTAGTACCTGATCACATGACAGACGGTGGGCTCAGTAGGAGCGCCACGTCACCAACAGACAGTATCTCACGGCCGAGAGGCGTACGAGGTACAGACCGTACCTCAAACTATAACCATACAGTACTCTTGAAGGAGATCCTCAAGAGTATACTCTTGAAGAAGATCCTTGTCTTCTTCACTGACCTGTGGCACATGCGTATGCATGTGCCAATACAAAGGAAGAGGAGCATTTGAGATGCTCCTTGTAGCTTAATCTAGAATCACACAATTATCCTAAAATCTAATCTATTTGTCTTCGACACGTAGTGCAGGGGAACCTCCAAAACTTTTGCCGTCACCGTGAATGGGGCAAAAATCATTGAGTAGTTTCAAATCGTTGACAATGACAGATTGGCACAAGTTTCCAACACATAAGAGACACTGTCAGCGTTGGCCACAAAGCAAAAAGGGGTGCTTCAGAGCACAGCGTCAGGGTTGACGTCAGTAGTACTTCAGAAGTACAAGCAGTTGGTATGCTGGTGGTCGAGGAGTGCTGAGACCCCCAAATTTCTGTTTGGTTGAAAGACAGAGTGGTCTTAGATAAGTTCCACAATAGCCCAAAATCTTTACTCAGTGACTCAAAAATGGAACAAGAACTCACAATTGCTCAAGCAATCATCAGCGGTTGTTTGACTGAGCAATTCTTCAAATTTTGGGGTCCTTCTCTTCTGGACCCTTACTGGTTGCAAATACCTGTTGCCCTGTACTCTTCTTTGCATATCTTTGTAAGAGTGGATGACTTGTAGGAGTTCCTGACCAATTTTAATCCCAAAAAGGCGTTGAAGATGCTAGTTGTAGTAGTAGTACCCAAAAATGCTGGTAGTAGTAGTAGTAGTAGTTGCAGGCAGTAGTATGTGGTATGTGTTTGTTGGTGTGTGTTCGTATGAGTTCTTGTATGTGCCTACGATTGTCTACGATGATTCTAGTGATTGTTCTTGACGTTGTTGTTGTGTGAAAGTAGGCAGCAAAGTTGCGCGAGATGCGAAATCCGTCAAGTTTCTTTTCCAAGAAAGAGGAGAAAATAAATCTGGCTAAGAGGACCTAAAATCGCACCTCCTCCTCTTCCCAAAACAATTTATTTTTGTCCAGCTCTAAGCCAATCATAAATAGCGGATAGTAATTTGCGGAGGAGGGAAACATAATTTATCTTTTAAAACCCGTTTCTTGCAAAGTCTTGAATTTTTTAAGGTACTTATGATTTTTGTCCTTTTGAGTTCCAAAACCTTGAATAAATCAAGGTTTTGAAGAATATTTCGTCCTCAAAAATAATTGTAAGAATGCTAACGTCTAATTTGATATGTTTAGGTGTCAAACAGGCAGGCGCTTTGCAAACAGAAAGGTCCACGATTGATATGTTTAGGGTTGCGACATACTGGCTGGCTTTGCTCCTCCTCTGATCGCAAAGGTCATTTTGGATCCTTGGTTTGTCCCATGAATTTATCGAATATTTCTTGCGTTGACATTTGAGTTGCCAACTGTTCTCATTTTGGAACAAGCAATGCTGATGTTATAATATACGTTGGCACTAGGCAATTACGTATGTTAGGACTCTTTGTCTTCTGTTATTGTTAGAGTTGTGAGCTATTGCCATTCCAATGGGAGATCTATCCCATCGTCATTAGCAATCTTGCTCATCATGCCGATCCTTGATTCGAATTCAACGGTCGGCACTTGTAACGTCTTTATGAGTCACTAGTGACTCATACCATACCCTCCAACTGACTCGTGATTCTGACTCGCCTCTGAGGTGATAATATA
>k141_707792
GTAAAGCCATTAAGTTCAATGGTACTCCGTACTGGGAGTATGTCCTGCTTTATGTTGACAATTGCTTAGTTGTTTTGGGAAATGTAGAGAAAGTACTTTGCAATGAAATTGGGAAGTACTTCACTCTGAAGGAAGCATCTACTGGCCCACCCAAGGTGTATCTTGGTGGGAAGATGAACTCAGTTGAACTAGTAAATGGAGCCAAAGCTTGGTCCTTCAGTTCATCACAGTATGTTCAGGAGGCGGTTGGGAATGTGGAATCATACTTGGCCAAGAAGGACAAGAAACTTCCTACTTGTGCCGGTGCTCCTCTTAGAACGCTTATAAGATGAAGCTCAAAAGAGTACCACAAGACGGAACTAAAACTAATCTCATACTTTTACATTTTGAACATTACGAAGCCTTTCAACATCCTTCAAAGTAGTTTTGATGAGGGTTTGTTAAACAAAGTACAGAGTATCAAGAGATCAGTGAAGCATGGAAGCTTTGACTGAGAGTGAGTCCAAGTTGCTCAGATTACCTTTGTTTGATGGAGAATACTCAAAGTTTCAAATCTGGTGGACAAGATTCAAGTAGTACGCTGCAGTATATGGATACGCAGCTGCACTGAAGATTGGAGGCAAAGATGACCTACCAAGTACAGAAGATGAGGAATTGGACAAAACCATTCCTGCTGAGAAGAAGAAGATAGCCGTGTGTTGTCAAAATGCAGTGGCTATGGCAAATTTGACCATGGCCTTCACAACAGAAGGCGCAATCTTGCTTGTGTACAAAGCGATGAACAATAAAGAATGGACAAGTGCCCTAGCACATGTGATTGTTGCAGCTCTATTCAAAAGATACCAACTGCAAGACACAATAATTTGTGTGGAGTTAAGGAAAATGCTCAACAAAGTGAGCATGAAGAAGAACAACAATCCGGCTGGAATCTTTGAGCAGCTGAGTGCGATCAAAAAAATCGTTATAATACTGCAACAAAGCAGATTGACAAAGAAGATTTGATCGCAGTTGTGCTGGAGGCAGCACCAATCGAATATCAGCAAGTGCTGACTGCAGAACAACTACATCTTGGAGCTACTCTAAGTCTGGAGCACTTGAGAATAGCTATGAACGCGCATTGGCGCAAGATAGATGAGGCGGCCACAACAACAAGTGGAGGACATGAAGTCACCCTGTCTGGATTTGACGGGGTATGTTATAACTGCAAAGAGACAGGCCACAAGGCCCATGAATGTCCTAAGAAAGGCAACAAGAAGAATGGAAACGGCAACAATTGCAATGGCGGTCGCCAAAATGGAGGATTGACTTGCAACAACTGTGGCAAGAAGGGGCATCTGTATGCTCAATACTGGCAAAGAAAAGTCAATAAGGACAAGCAACCTGAGAACTATAAAGTTTCAGGTGCCGCCAACAGTGAAGCTGGAAATGTGTCTGTGGATGCAAGCTTGGTCACCACAGGAGCCGGCAGCAGAGTGGAATTTCTGCTGTGTGGTTTTACCTTTCCAACAGATCAATTGATAATGTTGGATCCTAATGTCTGGATTGCCAACAGTGCGACAACCATTGACACAACCCCGCATGGTAATAGAATCTACTAGAAGACGGCAGGTAAGCCCAGTGATGCTATCACAGTGGGAAACGAGGCAATTGAGAAAGTAGCCACCGTTGGAAAACTAACCGGCACCAGGTGTGATAAACACAGAAAGACACTTGGCAAGTCAACTCTCCCAGCCGTCTCTCACATTCCATGAGGAATGTTTAATCTGTTCAGCTTGACCAAGCAACAGATAGAGGGATGGAAGCTTGACGGAGACCAAGATGCCATATGGCTCAGCAAAGGTGGTCAAAAGGTCATGTTTGACCTCAAAATACCAACATCCAAGGGGTGATATTTGCCATGTACTTCCAACAAAGTCATGAGCAAGTGAACTTGGCCGCGAATACAGCAGAGAGGCAACAAGAAACAACGATGACCATCAAAGAGGCTCACGCCAAATTTGGTCATTGTGATGAGGCTAGCACCAGGAAGGTCGTAGCTGAGTTGGGTATTTGCATCGTTGGAGGCACGTTGCAGCTATGTGCTGCCTGTGCAATTGGCAAAGCCAAACTAAAAAATGTGCCAAAAGAGAGCAATCATGGTCTGGCAACGGCTGATGCAGCATGAATTTTTCTCGATATTGCCACTATTAGGACTCCACCCCATAGCAAGTTGAAAGTAGCCAAACCAAACTGGCGCATCATGGTTAACAAAAGAACGGGTTTGAAGTTCTCCAACTTTTTCCAGTCAAAGAACAGAATGGTCGAACTAACATGTGAGCAGCTCAAGAAATTGGAAAACTAACGGAAAACCAGTGAAGTACATCCGCCTGGACAATGCAGGCAAGAATATCAAGCTGCAATTGTGCTCAGAGAGCGTCAATTGGCAGCTGGGAATTGTATATGAGTACACAGCAACTGCTAGTCCACAACAAAACCACTTGGCAGAACTGAGATTTGCCATGTTGGCAAACAGAGGAAGGGCGCTTATGATAGGCGCATCAATACCGCAGGAAATGCGGTATCTCCTCTTCAAAGAGGCATTCATGACAGCTACGTTGCTGGATGACCTGCAAGTCATTACTATTGAGGACAATCCTGCAACACGCTATGTGCATTGGCAAGGCACCAATCTGGCGTTTGCAAAACACCTTCGCATATGGGGTGAGGCAGGTACAGCTAAAACAAAGACCAAGACCACCCCCAAGCTTGCCAATAGAGGCGTACAGTGCCTCATGGTGGGATATGCAATTGACCACACCAGCAATTGCTACCGGATGTGGGATCCTATCACAAAAGGGGTACACGCCACCAGAGATATCATCTGGATGAAGCAAATGTTTTATTAGCTGCCCATCGTAAATGCCAAAGTTGTCTTGCCAAACAAGTTGGACATCACAATTGGTGCCCCATCATCAAGGAAGGATGATGATAACATCATTGAAGTACGAGCAATCCCAGCAGAGCAACTGGATGTTAACAATGCTGTGGATGCTGTGACAGCCGATGCGATAGTTACCACTTGCTATGGAAGGCAGAGTGTGCTACCAGTACGTCTCATGGATGAGGTGGGACTGGGAGCAACGGAAATAGGAGCAGCAGCAGCAGAAAATTACCATCCAGCCCTATCAACTGCCAAAATCAAATACTACAGTGCACTAAAGGTGCTGTAGGAAGACAAGTTCACAAAAGGCAAAATGTGTTGTGTTGGAGCGGGCCTTGGTGGCGGCTTCATTAACACCAACAAACTACATGCCATGAAATATAAGCAAGCAATGCTGGCCAGCGATAAATCAAGTGGGGATCAAGCAGTCCTTGAGGAGCACCAATGAATAGTCAAACACAAAGTGTGACAACTGGTGCTCAAAGCAAACTTACCTCAAAGAGCAAGGGTTATTACATCAACATGGGCCATGAAGAAGAAGGCCAACAGGACGTACAGAGCTCAATTGAACGCAAGAGGATTTCAGCAGATTGATGGTCAGCACTATGACGGCCAATCAATATTGGCCCTAGTCACAAGCAATGCAAGGATACGCACTGTGATGATCTTGATGATCATGGCCGGATCAAGTGGCGAAATTGTGGACATTAATGGAGCATTCTTACATGGTGACTTTGAGGATGGAAGTGCCGGAAGAATTTGCCAAATGGTACAATCCGGCACTGTACGTCTTATACCTCTTGCAAATGCTATATGGCTTGAAGCAGGCCGCAATGGCATTTTGGAAACAATGGTTGTTGGCGTACAAGAGTATGAACTTTAAAAGAAGTAAAGCCAATCCTTGCCTGTACTTTGATTGGACAAGGAACGGACTGGTACTATGGCTCTCATGGATTGACGATTGCCTGGTAGTTGGTCACAAAACAGGAGTGGCTTTAGCCAAGAAGCAGCTCACAGATCGTTTTGACTGTGATGAGTTAAACAATATGGATGAATATTTTGGCTGCAAGATCGAGAGAGACTGGGAGGCAGGAATAGCAAAGTTCACGCAACCAGTGCTACTCCAGAGTTACAAGGATGAGTTCGAGCTACCAGAAAACGGAGCACCCAGAACTCTAGTAGAACTAGGGCAAGTTTTAATGCCTGGTGAGGGAAGCAACTATGTCTCAATAGAAGACCAAAAGACCTATAGATCGGGAGTCGGCAAATTATTGCACATGATGCGATGGTCAAGGCCAGAAATATTGAATGCAGTAAGAGAGTTATCAAAATATGGAGGACA
>k141_144389
ATTGCTATCAAGCCAGCTGCCGCCGCTGTTGCTCCCGTTGCTATTCCGGCGGTCGGTATCATTACCTCCGGTACCATCGCTCGATCTCTCGTTGGTCTCGTTACCTCTGGTACCATCGATCCATCTCTCGTCGCTCAGAACAAGCCTGCTACCATTGCTACCGCTCAGAAGGAGCCTGCTACCATCGCCATTGATCCCGCTACCATTGTGTTGGTCTCTCTTGTCACTCAGAAGGAGCCTGTTACCACCGTCATTGATCCCGTCACCATCGCGTTGGTCTCTCTTGTCGGTCAGAAGGAGCCAGTTATCATCGGCATTGAGCCAGCTAGTACTCATCCTACCACGGAAAAGTCTAACTCATCTAAGTCCCCTGTCGCCATCTACTACGACTGCTTAGATCATCCCTTAGCATCGTCAGTCTATCACGACTGCATCGCCGACGAAGTCTCGAGTCTTATCTTTGCGGAGCCAGAGGTCTACTACAACCCTCCATCAGAAGTCACACTACATTGGGAACCATCACGATCAGTGAAGCACGACTTGCTGCAATCAACAGATTCCTTCGTCAACGCAATGGACACCAACGATCTAACATGGGTTTACCATAACCGCATCGAAGACGACAGCGACTTCTTCAATTGTGACTTAACCGAGTCCGAAGTTGAACCCGAAGGTTATTTTGAACCATTGAGTACTATCTCCACATCTATATTGACTATGATAACGAGCCTACCTACTGAGATATCCACGGATCTGCAATCATACTCAGACGAGAACGAATTCAGCGACGCCTATTCTACAGAAGAGATTGGAGAGTTCGTCAAAGGATTTTTGTTCTTCGACTCTGCTTCCCAAATTGGATCCCCACTGTTAGGGGTCGGAGCCCCAGACTCACGATGGTATGACCTCAGTTGGGATCGGTGCAAGGTCCCCATCATATTTTTCACTTCCGCCCTTCGGGAATCGTTGATCGCCATCGTCTCCCGAGAAGTAGTGGTTACTCCTCGACGGATTCGGCGCCAGAAGCGGAAGCGGACATTACAATTATTTCCCGCAACATGGATGATCATGACAGGATGCACTACACTATACAAGTCAGCGATGCATGGTCACAATATCATGCATCATCCACTCGATGGACTCACTGCTTGCCAAACGTACTAGCCGTACCAGCAAATACAGTATCGACTCAATGACACCTATCATCGGATCGAATTGGCCGGAGACATGGTAGACCTATCACCAGACACCTTCCTTCAATTTCAATCCCTCAATTTCAAGGAGCTCCAATCTCTTCTGAAGCCAGCACCGGGACCTCCCACACCGGCCGACACTCCGAAAGCAGTTGAAGTTGATCAGTGCATCAGTACTACCGAGACCGAGATATTTGCGGAATTTATGGACGCCTGTGAAATCCTTTCAGAACAGAAGAAGCCATCCATGGCCTTCTTTGAGTGCATGGGACCGCTTACGGTTGCCGATCTCCGAGATGAATCCGACTGGCTGCGCCTTGGAGAACTATGTGCCAATGAATCTGAAGTGGACTGCGTGTTCGAGTCAAGCGAAGACCTCTTTGACCGTGATGATACTCCAGGAGGAAATCCATGGTTGCAAGTCAATGCTGATCCGACTCTCCAAGGATGCGAAGCTATGACAATCAAAACAGTGTTACAAGGTCCATATGCATTCATGTCCGTTGTAGGGAACTCCAAAATAAATAACAATTTCTAATTGTTTTAAAGTGGGTCGTTCTCTTTTAGACTTGGATCCTGAGGGACGACCAAGAGTTACTGAGTCACAATGGATATGTAAAAAATATATATGAGTACTGGCAAGAGTGTGGGTGTGATTTGTGAGTGAGTGTTGTGTGTGGCTTGTTGCACATTTGTGTGCTGATGTCGTGTGTTTTCGTTCCTTATTCAGGCTGGTCGTGGAGTTTTCTTTCTAGGTGCTTTCGGTTTCCGTTTCTTTCGTTTCTTGGCTTTAGTGCGTTTGGCGTTTCGTGGTATTGGATTCCGGTTGTCGGGGTTCACTGCGTTTTCAAGCGTGTTCATATCTTGGCTTCCTTTCCATCTTGTTTTCGCTGCTTGGAGCCCGAGTAGTCTGGCTTCTTTTGTGCTTACTGTCTGACTGAGGATCTTTGCAAGTGGTTAGGGCGAACAGTGCGATTTTGTGGACTATCTTTTGGACTCATGACCAGATAGATGAGTTTTTTGACGCCAACATCTCGGGTCATTCGTCTATATCTTCGGAATACGTGAAGTTCCTAGCCTCAAACTCGGGTTTTGAACAAGTGGCAAAATTGAAGTCGCAAATGATGAAAGCTCTGAAGGCTGTTCAATCGGTACATAACGGTTTGGCGCAAGCTAAGAAGAAGTCCAACACGGCTTCGAATGGGGTTGACAACATAAAGAAATGAGTCGAGTTGTTGGAGAAGAAAGTGTTTGCTTGAAATGGCAGGATTGGGGACAACAACACTGGCGTGGCGAAGGACAGTGCAGCTAATCAGCTAGAACTTCTTGTTATCATACCAACAATCGGGTCTAAAACTTCTCCCACTGTACCTACAATACCGATTTTATCAACTGTAGTTGATACTTCACCCTCAGCTTTTGCTCCTGTACCTAAAATACCGATGTTACCCATTGCAATTGATTCTTCGACTCCATCCCAAGTTGGTTTTCCGAAAGACGAGGAGGATGAGAAGATAAAAGTCAATGAGTTTTGTTAGGTCGAACGATTCGTTTGGGCACCTCGGATTCCTAAACGTGGGTTCATTGCTCACGATTTTTGTCCGGATTGGCTTCTCAGTTTAAGATCGTGTGATTGGCCTGTAATTGGGATTGGATGCGAGGAAGGATATCGGTTGCGCTTAATGTGTCCGCAAGTATTAATCCATTTGGCTGACATTATTGAGATTGTTGACCAGAATGAGGTTTCTCAGTTCCTCTCAACAGTAGATGCCCTTCTGTTGAGCGGGTTTATGGCATTTGTTGAGCTGTTTTCGTCCTGTTCTCCCTCGACCCTCCCAATTATAGCAATGTTTTTTCAATGCATCTAGAGGGTGCTACAATTCTGCGCTATGGAAACGGTGACCATATAAGCATTCCAAGGTGGCTGGGTCACATCAGCTTGGGTTACTATTGGCTGTTGGGGCGTGGCTCTGATTCGTTTGGGCACTTTTGTTCAACGAGTCTTGGGCCACGTGTTAAAATTCTCGGAGCGCCGTCGTTCGTGTGCTCTTTGCCTGACCCTAGTCTGGTGTCATCAAAGGCAAGCAAAGGGGATAATGCTGCTCGTGTTGCAACCTCCACGTGGAATAAATGAATTGATCTGGTGATTGCGGGTTGGACAGATGCTCACAGCGATCTGTTGCTTATCCTTATTGCTGGCTGGCAAGGGAGGCACCTCTATAAGGAGTTTCGTGCTTTTTCTGTTGACCACATATGGCGCTGGGTGGTCGCAGGAATCAACTCTTCTGAAACAGGAATCTTGGCTCTTCCG
>k141_3553271
GGACATCGCCCAAAGTCATCCGTTGGCTCTTCTGCAACGGCTCGCGCGCGCTCTCCGCGAATACTTCAAAATGACTCTTCCATTGGCACTCGTGACTCTCAACTTGTGACCCACCTTAGTTGCAATGGGATTAACTCGTGATTGACAGCGTAAATGTAACTACAATCAAGTCCTCAGCAACAATCTCGGCAGTGGTACTTAATGAGGTACCTACTCCTAGGACATTTGCGACCAAGGAACGGCATACAACTATCACGGGAGCTGAACTAAGCGAGCGTTGGCTCATTGCACTGAGTCAAGCTACTGACACATTGAAGAAGATAACGCAACGGATTGTCCAATCAGCAGTGCTACCACTTGGTAGGCACTACAAAGCTGATCGGATTAACAAGTTGCCTAGACTTCCAGGAGAATGGTTCATGGACACTGTCCACGGACGTACAGTTTCCCGCGATGGGAATAAGTATGGACAGGTGTTCGCCAATCACACTTATTTTGCCGCGATCTATCCACTGGACCGAAAAGGGAAAGCAGGTGAATCACTACGTGTCTTTTTCCAGGAGTTCAGTGTTCCCGAACGACTCACAATGGATGGCGCAAAAGAACAAATCGGATCTAATTCAGAGTTTATGCATCAGATTCGGAAGAATGGTATTGACTTCCACGTCATAGAGCCGGAGCGGCATAACCAGAACCCAGCAGAGGACGCTATCAGAGAGATACGCCGAAAATGGTTTCGAGTCATGTTCCGCAAGAAAGTCCCAAAGAAGTTTTGGGGTTATGGCATGCAATGGGTATGCAAGATTCAACAGAGAACGCACCTGCAATCAAATCGGATTGATGGTGGCATTCCACTTGAAAAGCTCACTGGCGAAACGCAGGACAACTCGGAATACTTAGATTTCGGTTGCTATGATTGAGTCTGGTACCACGAGAATGCGGGGCTAGGTGAAAGAAGAACTGGCCGATGGCTGGGCGTATCACACTGTACAGGCAGCTTGATGCCGTACTGGGTACTAACCCAAAATGGTTATGTGATATCACGTACCACGGTTCAGAGAGTAACTACTTTAGAAAGCGAAGTACTTGAGAACCAGGAAACTTTCTCAGAGTTCGAGGAGCAAATCAAAGGGATCATCAGAAAGGATGACTTTCCCCTTGAAGGTAATAAGCCCGATCAAGCTGATTGGGCTGATACGTTGGAAGATGACAAGGATTTCCAAGAAGAATTCAACCAAGTTTACCAAGACAAGGAAATCCCTGAGGCAGATGACGCACTCACCCCAGACTTCATGGATGACACGTATCGGAATATGGAAGTGGCTCTCCCTAGGGATAGTGAAGGGCCAGAGTTTGCCTGAGTCACAAAGCGTCTGCGTGATGCCAACGGACTTCTGATTGGCAGGGCAAATGACAACCCAATCCTCGATACGCGAATATATGAGGTCGAGTACGCTGACGGCCACAAGGCGTCTATGGCGGCAAATGACATTGCGCAAAATGTGTTTGCACAAGTAGACAAAGATGGCAACAGGCATGTGCTCTTTGATGAGATAACTGACCACAGGTCAGATGAATCAGCAGTGAAACAGGCGATCCATATGTTTGGATACTTAATGGCTCATCCAAAGAGAAAGTTGGCATTCGAAGCAGCGCATCCGAATGTTGACAAGAGAAGATTGAAGAGGTATGATTGGTATAATTTCTACCGCGGGGCAAAGGAAGCAATTCCAACAGATTGCCCTGAAGCGCTTGGAAACTCTATGTCAACACATTGCTTTGTTGATGCAGATTTGACGGGCAACCTTATCTCCAGGAGAAGTCAGACCGGTGTCTTGATATTCTGCAATAGGGACCCAGTCATCTGGCATAGTAAGCGACAGAACTTGGTGGACTCAAGTACATTTGGAAGTGAGATTATGGCATTGAAGAATGCAATAGAACTGATTGAAGCATTGCGCTATAACTTGAGAATGTTTGGAGTTCCGATTGAGGGACCGATTTATTGCCAAAGAGGGTTACATCATGTTCGCACTTGAAGTTGAAGTGGCAAAATTTATTTGTAAGTTGTAATTATGGACAAATTGTTGCAAGTTCCATTGGAAGAGTCCTTGGAGCTAGCTGCAGATTTGAGGAGAATGAGTTAATTATGGCGTGATAGATGAGTCATGAGTGACTTGTCACGGACTCGTTGCGTACGGGATACGTATGCGTTGCCTACGTAACTAAGTACTAAAGTACATGACTAAGTATGAATGTGACGTCTCACATACAGACGTCTTAGATGAATGAGGAGTCTTAGAGATCACACAATCTTAGCCGTGTAGACTCTAAGGGCGGGTCTTCGCAAACAAGATTTGGGTGAATCTTGCAAGTTTTGTGAGATCACAAGTCCAAGCGACGAGCCCAATTTTTGGCTTCATAACCGAATTGCTCTTTTCCGACGAGCCCAAGTGCAATACGAGTCCATGATCTTGTCAATCTTGCAAGATCATGGACTCGTAGGGAATCTTTGTTCAACACATTTTTGGCGCGTCATTGCTGGTGGTGGCGGGTGTCAAACATTTGGGCAGGGCAAGAAACGTTTGAGCACTCTTTGACACAAAGAACACTTCGTCCACATTTTGACACTGGCTGCTAACTGCACCCCCACTGCTGTGACGAGAAGATCATGAGCACCAATGTAAGCACGACCCCTCCTGATGCAGCAATTGCCGATGATCTGCCACCAAACAAGAAAACATAGGATAGTGCTGCTAATAATGCTACTACTACTACTGGTAACAGACAAACAGATCGAGCAAAGAAGGAAAAGCAGCAGGTGGATTGGGCAAGGACACATAATCTGGATGCTGTTCTGTTGAACGAGGATGGGTTGGATATTGTCTCAATATCCGGAATCGCACTGAAGAGCTGGACAGGTAAGATGCTGCCTGCTTTCTGTAGGGAAAATGATATCGCTGTACCAGAGAAAAAGAAAAGTCAGGCCAACTGTGTGCGTTTCATCCTTAACCATAAGAATGGTAAAGCTTGCCGTGACAAAGTCTCTGACGCAGGTGGGAAGAAAGGTGGTAAGAAGCCCAGTGCAAGCACCCGTCCACATGCTGCCCCCAAGGATGGAACACTCCTCCGTGCCATTCTGGCATTAACACATCCAGAAGGTCGGGCAATTTATATTGAGACAAACGACAAATTGGATCGGTCGGAACTCGACAGACGCACTGGTCACGCGGAAAAGTGGAAGCAACTTTTACAGATTTATGGTGATACCTCCAGGAATTAGTTGGATATGATTGATATTGATCTGTCCATGTATGGGTACAGTTGTAACGAGCCGGCGACTTTGATCATGATCTAACAGAGGAGAACTTTTCTCAAGTGGTTCGCTTCATGAACTATTGGTATGCACAGGCTCGCAACAACAAGAACACAAGTGGTCAGCATTTGGATTTCGAGAGCTTTGTGAATGGGAGAGGTTGGTTAGTCTTCTATCATAAAAGGTTGGAGGAGCTTGGCGATAAAGACTT
>k141_1855765
GTTAAAGGTGTTGGGGGCTCCCCAGTATCAATCTTAGGAGTCGGAACCAGTCATATTGCTCTTCAGAATGACGACGGTTCCACTGAAATGGTATCAATGAAGGATGCAGTCTACGTACCTTCCTCCCCTTTTAACTTGGTACCTCCTCAAATGCTCATCACTTCACTTAGAGAGAGCGGCCGAACTGTCGACTGGTTCAAGCATGATGACCAGCGATACATCCTCAACTACTCCTCTTCTTCGAATAAAAGGGCGAAGCGCACACTGACAGTCAATGTTGACCATCGGAACATGTTCACCTTCCGAACTCAACCTGGCTTCAAATCATTCTTCTGTCAAGCTTGCTATTACCAACCGGACTGGAAAGACTTGGCCGGATCGAGCAATGTTATACCTCCTGAGTCAGATGACGACGACAGTACTACTACATCTCCTGGACCTCTCGGGCAAACACGGGAGCAGCTGTCTATTCCACTCCTTCCTCGGCCACTCGCACCGCCACTCACCAAACAAGGGAGCCAACGTCCCTTCAGCCGCCATCTACCACTGTCACGGATCATGCCACGACTATACCGTTTGATGAACGGGATTTTGATTCCTCCTCAGCAGGGCCAGCACCCATGCAAACTACCTTCGACCTGCCTCTCACCGGCGTCGAATCGGTTGAAGCCGACCCTGGAGTAGCCATTACACTACGAAAACAACACCACTTAGCCGTCTTGCATGAAAAGTTTGGCCATCTCAGTTTCTCTATCATAAAATTGATGGCTCACGCGGGTCATATCCCTCAAGAGCTAGCCAACGTCGACCCGCCAACATGTCCAGGATGTGCATATGGGAAAGCACACCAAAAGCCTTGGCGCAGAAAAGGCATCAAAAACCACAAACAGCTCAAAACTGCAACTCGCCCAGGTCAAGTCGTCAGTGTCGACCAGTTGATTAGCCCGACTCCCGGTTTCGTCCCCACGCAGCGTGGAACTCCTACCACAACTCGGTACAATGGGGCCACTGTATTCGCAGATCACTTCTCTGATTTCACTTACGTTCACCTCATGACCAACATGGATGGTGACTCCACCGTGGAAGCAAAACTGGCATTTGAGAGAGTTTGTAACTCTCATGGGGTTGGTGTTGAACATTACCACGCAGATAATGGTTTGTTCGACACAAAAGTATTCAAATCTGCAATTCTCAAGGCAGGCCAAACATTGTCCTTCTGCAGCGTCAACGCTCACCATCAAAATGGTAAGGCAGAAAATCGGATTAAGGACGTAACCCAAGGTGCGAGAACAGCCCTTTTGCATGCAGCCCATCGCTGGCCCACTGCCATTCATGCTTCCTTGTGGCCCGCCGCCTTAAAACATTACGCCAACCTTAGGAATTCCCTCCCCACCAGGTTTACTCCTGGCGCAAAACAGGGTCGCAGAAAACTCCTGGATATGTATGACCAATCTCTTATCTCGAAGCTCTCCGGAACCGAAGTAGAGGCAAACCTCAACCACTTTCACCCCTTCGGTTCTCCGGTTTATGTGTTAGAAACCTCTCTACAATCCCAAAAGTCCCACAACAAGTGGTCCGATCGATCTAAAGTGGGCATCTTTCTTTGTCACTCTCCCCACCATTCCAGCAACGTACCCTTGGTACTCAGCACGCGCACTGGTAACGTCTCCCCACAGTTTCATTGCTTCTACGACGATACCTTCAGCACTTGTAAGAGGGATGCCAACTTCGAATCCTTATGGCAACACAAAGCGAAACTTCAACTGATGCCACATTCTTCCGACGCCGTCGAAAACATTATGCCAACTCAACCAGTTGGAGTTGGTGACCCCATCGGATTGCAGCCACCAACTGCCATTATTCCTCCTCTGTTTGTGACGCCTTGGGACGCTGACGTTGACCCGCCAACCCAGGCGACGAATGAAGTTCGAGCAACAAGGACGGAACAAGAACTGGAAGCCGACGAGTTGCCTACCATCACAGACGCTCCCATTATTGAAGATCCTGTCGTAGTACAGGACCCTATCACAACCACTCGGTCCGGGCGTAGGGTTCGGCGAGCCAATCCATGGTACTTTACCGACTTCCATGCCAACTCTGTGTTCCTGCACACGTTTTCACCATTCAGCAACGTGGCGGAACCTCGCAACGCTCCGCTCCTACAATCGGATCACGAGTTCAGTGAAGAACCTCACCCACTTGCATTCATCTCGGAGACCGTGTTCGGACTCGCCGCCTCGTCCGACCCGGACACCATGACGTTGGATGAGGCAATGCAGCAGCCAGATCGAGAAGAGTTCGAGAAGGCCATGCGCAAAGAGCTACATGATCATATAGATCGTAAGCACTGGAAGGTCATCCTGCTATCAGGCGTGCCACACCACAAGCGATTGATCCCTATGGTCTGGTCAATGAAGAGAAAGCGTGATCCAGTTGGAAACATCATTAAGTGGAAAGCACGGTTATGCACTGGGGGACATCGATCAATCGAATCGGTTGACTACTGGTCCACGTACTCCCCAGTCATATCTTGGAATACGGTCTGGTTAATGATCGTCTTTGCTCTTCTTAATGATTGGCATATGGAATCAATTGATTTTGTTCTAGCTTTCCCTCAAGCTCCAGTTAAAACTGATATCTACATGAAGCCTCCCAAAGTTCCTTCCGATTTCAAAATACCGGACCTCACGACTATGTCTGACCGCTTCATGAAAGTTTACAAACTAAGCAAAAACCTTTACGGATTAAAGGACGCCGGAAAGACTCGGTTCGATTACCTTCGCAAGGGATTGCTGAGACGGGGATGGGTGGCTTCGGACATTGGCAGTTGTCTCTTCACTAAAGATCGAATCATCTTGATTGTGTATGTCAACGACGCAATCCTCATATCGCCCGACAAGTCACTCATCGATTCCGAAATTGCCTCTCTCCTAAAGGATTTCGCTCTTACCGATGACGGCGAGCTCAAGGACTATTTGGGAACTCGTTTCATTAAGCACAATGATGGGTCAATAGAGGTATCTCAACCGCGTATGATCGAAAGAATCTTGTCGATTGTCGGCCTGGATTCTGATAGTGACAGGATCAAAATGCATGATACCCCAGCGTCCGACCATAAACTGTTTGACAACAACCCAGATGCACCTCCCAGGGTCCGCGACTGGAGTTACCGATCTGCCGTGGGCAGCCTAAGCTACTTACAAGCCATGGTGCGACCCGACATCACCATGGCGGTACAACAATGCGCTCGTTTTTGTAACGATCCCAGAAAAGAGCACGAAGAAGCAGTCAAGCGCATCTGTCGGAATTTGCTGAAAACGAAAGACAAAGGTTTAATTCTGAGGCCGGATAAATCTCGGGGACTGGAATGCTATGTCGACGCCGACTGGGCAGGTTCCTGGCAAGATCCCCTCTCTGCCCACTCTCGTACAGGATACGTCATCATGTACACTGGTTGTCCTATCCTCTGGGGTTCTAAAATGCAATCCTTGGTGTCTCTGAGTACCACCGAGGCAGAGTATGTTGCTTTGTCATCCGCCCTCCGCGAGGTGATTGGGATTCTGAACTTGTTGAATGAGTTAAAGGGGCGAGGATTCTCGTTTCACCATTCAACTCCACTAATCAAATGTCGAACGTTTGAGGACAATATGAGCTGTATCGAAATTGCCACAAATCATCGAACACGACCAAGAACAAAGCATCTGTTGGTCCGCCTCCATCATTCCGCTCTCATATTATTGATAAGACGATCACAATTGAACACATCTCCACCAAAGAGCAAA
>k141_3567257
CATTCTCTATATTTAACTATCATAGCAACATCCCAGGGTAGGGCACAGTAAATTTACTCCCCGTTGATTTTGAATCAACGAATTTATGAAGACAGCCTACGGTAACGAGGCTTACGCCAAAAAGGCGGCTGCTTTCCAACATCAGGCATTGCAGGTGAATCCACCAGCAATCCCATTCAAGAAGAAGACAAAGTCGAAAGAGGAGTTGGCGAAAGATGACCTTGACGAGACAAAGCGCAAGACCATCAAGATCCGGATCGATCCGGAGGATGAGGAATCCGACCAGCTCGACATCAAAGTTGCAGGATGGCGACGCCGAGGAGTGGATCCAGTGGAGGATCTCCCTTGACGAAGTCATCTGTGACGTCCCCATCACTTCGGCAAATTAAAAGAACAAGATGGCAAGAACCCTCCTGAAAGGGAAGGCTCGGGAAACGTTTGGACGCAAGCTAATGGAAGCGTTAGCGGAGTTCGAGCCTGACAATGAAGAAGACGATGAGCTCTTCGAACACGTGTTCAAAGCCACAGGACACGACTTCTTCCCGACACAACACGCTTGGAGGCGGCAACACAATCATATGCAGTACCACATCTTCATGGGCGATATGAAGCTCGCAAGCTTCAGGACTCGCCTCAAAGAAATGAACCAGTACCTCATGTACTTTTCAGTTCCAACTGACCTCGAGGAAGTCGAGAAGCTCAAGGACGACGAGCTGGTCGAGATTCTCGACAGAGCTAAGCCAATCGAGTGGCAGCGCGACGTGCTGACTGCCAACCTCGACCCGTACAACATGTTGTTGGACAACTATGTGTGGTACCTCGAGAAGCTGGAGATAAAACATTGCATTGATAAAACAATACGCTATTGTAAGCGATCGTCTGATGAAAAGGAAAAAGAAGGTGGCAAAGGAAAACAAAAGCGAACCCAGAAAGGGAACGGCGGAAACAACGCCAGCAAAAAATCAAGTTCAAAGAGCAAGCCTTGTACACATTGTGGCAAGCCGGGTCATCTTGACACCGATTGTTGGAGCCTCGAGTCCAATGCCGACAAAAGGCCCCAAAAGCGCCAGAATAACGGTCGCAAGCAGACCATGTATTCACAGGAGCAAGTTGAGAACCTGTTCGCGGCCGCAAGAGGAACTGCGAAACAAAAACAAAAGAAAAAGAAGAGGAAAGTCCAAATTAACAACTTCTTTTCGATGAACAAAAAGCCCGATAATTCCTCTAGCGACTTGTCAACTGACTACACTCACTACTGTAGCGATACGTTCAGCACAACTGAACATAGTTTCTCAATTACAGAACACAAGCGCAAGCAAAAGAAATCGAACATTTCACAACTCACGACAGAAGTCGTGGGCAAAATTAAAAACGTACTAGGCAAGGTATGGCCAGTGCGAATCTTATTCGACACAGATGCAACTGCCTCAATAATATTAAAACCATTTGTACTTAAAGAAAACCTGCCAACGTTTAAAAGCGAACGTACTAAATGGAAAACAATGGGCGGTAACTTTAGCACAAGGAAAAAGGGCTTAGTTACCTTCAAGTTGCCAGAGCTTTCTCTACACAAAGAAAATAAATGGTCATGCCATGTGGATGAAAGTACTTCACCGACTGCTTCACCATATGACATGATAATAGGTACCAACTTAATGAAAGCGTTAGGCCTTCAAATTGACTTCCAAGAGTCACAAATGACTTGGGATGGCATCATATGCCCTATGCGACCTCGTGGTCTCGTGAGCGACCCAGAGATTGCACACATTATCTACCACATGGTCCTAGAACCCCCGATCCTCAAAGATGCCGAAGATTGGTACAAAAGGAGCTTGGAAGCAGATTATTCAAAAATTGACGTTCAGTCTCATGTTGCAGGTCTAAAACACCTAACAAAACAACAGCGACAACAATTAACGTAAATGATGGTTGCAACGCCAACATTATTTGAGGGCGGATTAGGGACACTGAAAATAGCTACCATCCACCTTGACCTACGTCATGACGCAAAACTGTTTCATGCAAAACCGTTTGGCATTCCTCAGGCTTATCGACATGCCACAAAGAAGGAATGCGACCGATTTGTCCAAATTGCTGTACTAAAACAGGTACGCGATGCATCATGGGCAGGGGGCACTTTCATCCAGCCTAAGAAAGCAGGTGATGCCAGAGTATTTACGGATTTCCGTGAGTTAAATAAATACTTAGTAAGGAAACTGTTCCCGCTACCAAAAATAGCTGATATCCTCCAAAGTTTGGAAGGATTCCAATGGGCAACAGCGCTAGACTTATCCATGAGCTATTACCACATCCCACTGGATAAGTCGACCCATGACCTGCGCACAACAGTGCTACCCTGGGGGCTGTATTCTTATCAGAGATTACCCATGGGCGTCAGCGCAGTACCCGACATATTCCAAGGAATAATGACGAAGCTACTTGGCAATTTAGACTTTACAAAAGTCTACATCGACGACATCTTAATTACTTCAAACGGGTCATATTCGGACCACTTATTGAAGACACAGATGGTCTTAAAAAAAACTAGCAAGTATGGCTTTTGCGTAATTTGAAGAAATCCTTTTTTGCTATCTCAGATACCAACTCACGCGCCAAGGGCTTTCTCCACAACCAAAGAAAGTGGAAGCAATCCAAAAACTTATGCCCCTACAAACCAAGCGACAGTTTAGACGGTTTCTGGGCATGGTAGATTATTGCCGCGATATGTGGAAGCGCCACTCCCACATTCTCGCACTGCTAACATAGCTAAGTTCCAAAACAAAAGCTTGGAACTGGACTGACAAATGTCAGACGTCCTTTGAGGAAATTAAACGCGTCATCTTGACAGAGACAATGCTAACATTCCCGGACTTCTCGAAAGAGTTCCACATGTTCACTGACGCCAGCGACTTTCAAATAGGCGCGGTGATCATGCAAGACAACAGACCGTTAGCCTTCTACAGTCGGAAAATGAATTCCGCACAGCAGAAGTACACAACAGGCGAGCAAGAAATGTTAAGCATTGTTGAAACACTTAAAGAATTTAGAACCATTTTACTTGGCCAAAAACTCATAGTGCATACAGACCACCTCAACCTCTTATATAGAAAGATGGACAGCGATTGCATAGTAAGATGGTGGGTCATGCTGGAGGAGTACGGACCGCAGTTCGTACACGTCAAAGGAGAAGAAAACGTAGTTGCAGACACGTGTCAGTATATGTACGTAGTAACATAGGCACTCTTAACTATCTAGCCTAATATCTACACGTTACAGAGTCTTGACCATTTGCAGGTTATGAGAATCAATTGAACACTTCCTCTCACATCATAGTAATAGGAGTCACTCAATTGGTGTCTTACAATCAATAGATAAAAATTCGACAACGA
>k141_1308001
TTGGGAGCGTAGGAAGGAAAACAAAATAAAACCCCCCGCGTGGAGTAAGTGGTTCGACCAGGACACGTCTAGTCCACTTTGAAAAATAAATAAAAGGCAAAACAGTTCATCCAAAGATGTAATGTAGGATCATTCGAACAACGTGTGTTTGCTTCTCCCCTGAAGGTAACGACTTGGTCAGTAGATCAGCTGGATTCAGGTGAGTGTTCACATAGGTAGTACACCATTCGTCGCGAGCAGCACCTTCGCGGACAAAATGGTAGGCAATACTCTGGGATTTCTTCTTTAAGGTTGAATCAAGTATAGTGGTGTTGGCAAGGACACTCTTCATGTCACCAAAGATAAAGGCGGGCGTGGTGCAAGGAATCCCCATCATACAAAGCGTGTAACGCAAGCCGCGAATGTATTCAGTACGCTGCTTCATTGCTATGAACTCGGATCCGAACAAGCTAGTTTCAACGCTTGTCTGTTTCTTGGACATCCAATACACAGGAGCAGAGCTCAGATATAGGAGGAAACCGGTCCGAGATCTGCAAGTGATGGAGTCACCAGCATGGTCTGCGTCAACATAAGATCGTAGCACAAACCCCATTCCACGAGGTGGTGGCATGTTGGCGGGTAGTTCCTCATTCAGGGACAATCCAAACTTAGATACCGTCCAATCTTTTCTGTCGAAGAGAGATTCATCAATGACGGGATTGCTTGGATCAAATACCATCTCGGATTTGTGATTCCGCTAGAGTTAAGCAAACATATGGAAGAGTTGCTGTAGATGTCCTTCCCTTGGCAATGCCAGGTTTGACGATAACATTGACACCTCCAGGCAAATATCTACCCGACCAAGCTCGACCATCCACCGTAGGATGCCAATGAGCAATTGGTAGTGTGCAGAGTCAACAGCGTTCAACTCTGACGTAGTATCGATCTCTGGTTGGTATGAGGTCTGTGTGAGAGCTTTGGAGGGTAGCTTGCGTTCACTGGTTGCAAGGTAGTCATCCACGTTCTTCACGGCAGCTTGGACGTACTGCAACGAGCTGAATCCCCAGGCTTTGGCTCCGTTTTCAAGGGTGATCTTTTGCATGTGCCCTCCAAGGCATATTTCAGGAGGTCCGATCGACCCTGGTTTGATCGTGAAGTATTTGCCGATCTCGTTCTCTAAGATGTGTCTAGCATTGTCAGCAATAACGAGGGCATCATCAACATACAACAGCACGTATTCCCAGGAGGTCGTTCCATCGGTTTTCTGGCTTCCACGCATCCAAACATCAGGGTCAGCGAGGCACGGGGTGAAGCCAAGATGGGACATGCATTCGCGGAGATGATTCCTAAAATCATGTCCGGCAGATTTTCCTCCATGAAGAGCTCGTCTGATGAGGGCAACCTTTCCAACATTCTCGAGTCCAAACTCTGCTCCACAGATTACATAGTGCTTCTGTGACAAAGGAGCTTGGAGGTATGTGTTCTGGATATCGGCAGCAAGCACATCAATGTCATTAAGGGCAGCGTAGGTAAGAGCGATACTTGTGTGTTGTTTTGCGGATTCGAGTGTTGATTGCAGAGATGATGATATCATGTTTCCGTAGGGTATAAGGAATCCACCAAGCAAAGGCCGGTTGCTTGTTGATCCCACGTGATTTGGCAAACTCAGCAATCTCAATTGGTGAGACTCTTTTATATCTTTGAGTGGAACCCATGTCTCGGATCCATCCTTCCACAGCACCAGAAACTTCCACCCACAAGTTGTCTTTCTCATCGCCTTGTTCCAGAGCGTGTTTTAAAGTAAAGATATTTCTTCTCAAAAGCACTGTTATTCAAGGATACTGTCAAATACGGTCAGTGTGAATCCTTTGTCATCGACTTGGGATAAGAGGTTCTCAGCAATGACATTTGCAGAGTATTCTTTCACCTCTCTGTCAGGAAACTCGACCTCATATGAAAGTGTGTTTAAGATTGGATTCGTGTGGTAAGTACCCACAGACCGACCAGTAGGGTCAAGTGATCGGCAAAGAATATAGGCATTCCAGAGCTTCTCTCGGTGGGGCAACACAACCTCAGAGTGAATCAGAAGGTCGTAAGCGGGCTGTTGATCAAGCAGTTAATTGGTGTCATCGTCAACTGGGTCAAAGAACTTGGGCATGACATGCATGGGTTTGTCAGGGTCGTCAGGGTCTTCATAGGGGTCAAGAAGATTGTCGGTCTTAGAGTCAACATGAATTGGGGGAGGAGAAATAGAGGTTCCCATTGTTTGGAGATGCATTGGTCGAAGATAGTATGCTTTTTCTTCTCTGTTTCGCTGTTAAGTTGGGCGGTGTTGAGTGGGACGGCGGTACAACGTGGGACAATACGTCGATTGGCTTTTAAGATCCATTGTGCCATCTCATTGCCTTCTCCTTTGGAAGGGCTGAGGGCGCGGCCTAGGATCTCTCGTTGCAAGGAAAAACCAGCGGTGTGTTCACGATAGTAACACCATTCCTACCAGGAAAATTGGCAGAGGTTGGAGATATCACCATCTTCACCAGTAATGGAGAAGTGAGCATTTCTTCCCTCGAGTTGGAACAGATTTCTTGCAGTAAGGTTGCTGATACAAGCACGGCGTTCACAGCAGTAATCCCAGAACACAAGGGGACAGTTGGACTCTTTCATGTCCTTACGAACGGCTTCTTTCAATAAACCAATGTACAGTTCTGCGCGGTTCGCCCAAGGAGGAGTTCCTTCTTCCAAAACAGGGAGAGAGGTGCCAAATTTGTAGCAGAAATCACGAACATCTTTAGATATCTGTTCGCAAGCGGCATCGCATATGACGGCATTGAGAGCACCAATGTCCTTGGCAAACATATTTAGAGCCATGGGAACTTCACTTTCTTTGTCATTGGAATGACGTGGACAAATTCCTTGTCGGTCACAAAGAGTTGCATACAAGTGTGGCCTCGACTGGACTTCCCTTTCTTCTTGTGCGCAAAGAAAGTGTCCATAAAGAAATGCTGGTTGATTCGCTTATACCGGAGCATTTGGTCACCTGTAGAGAAGTTGCAAGATAGAGTGGGATCATCAGAGCGACGTAGGAGTTGGGTTGTGACTTCTAACGTCTTTTCTGCAGTCGTGGCGTCAATGCGCCACACTTTACTCAGATGCTTGGCGGTCACACCTGTAGGCTTTGAGGCGGTTGTTGCCCCCATACTTGAGATCAGCGCATCCAAGTCGATATCCATGTCGTCAAATAATTGCAGATCCCATTCTGTGATAGTGGCGTCATCATCAGTGCCAGCATCAGATTCCTCATCGCTGGCAGTTGTTGTGACGGTATCGTTGCTATCGAAAACATATGGACTGTTTGAGCCAACAGTCGTCGATCCGATAGAGGTAGCAAATACACCCGCGTTACGCCGTTCCAACAGTTTGTCTTGGACAGGGTCATGTATCACAGAGATACTAGACAGCAAGACGTATACGTTGTTGCAGGTATTGTTTGCAATCGTGGAGTCATCAAAATCAGACGTGGATGTTCCAAGCGTGTCGTCAATCATGTTGGATTCGAAGGAAGAGATAGCAGCTGAAGCAATCATGACATCGTCAGCTTCAGGGAGATTGTCAGATCGTCGATCATGATTCGAGTCTGATGGCGCGGTTTGATCATGTCTCCTTCCCGATCAATCATATTTTCCTCATTCCTTGCGTATACATCAGAGTTTGGATTCCAATTCTGGCTTTGGGGGGTCATAATCAACACATCCTCAGAGGAAACTAGCTCATTTCTCGTTGGCTTGCGAGTCAAGAAGTAGGAGAAAATGCCTTGTAAAGATAATGCAATGCGAAACTCTGAATCCGGAAACCATATCGAATGAGTTGTCTGGTCAGGGTCAGGGGACTGTATCTTAGGCACATCATTCACAATAATGTTGGCTTCTCTTAGGATAAATGGGGGGATTAAGTTGTGAGTCATTGAACTGACAAATAGGGCATTGTGTCATACTAGGAGGTAGGTTTTGCCAGAGAATGGACAATCATACGCGATTATGGCGTCAACAATGGGAACATTCTGGAGGGCAGCATAGGAGGACGTGAAAGGGCTCACTTCAGCAGTCCGACCTGTGTTGTTCAGTATGTAGGCATGTATACCGACCACCACCATATTAGCATGCGAGTCAAGCTCTTTTCTAGACTCTTCATCGGGATCAACACTTGTGTCAATCGAGGACAAGAATATCTTGTAGATATGAGAGTTCGGACTTTGCCTCCCCTCAAGTGATGAGGCCGTACTGAGTCAATTAGGACCAGTAGTAGCGGCACGCTTGAGGATGGACGGTCACAGCAGGTGGCTTGGGCGTAGCCGCAACCGGGGGGGGAGAGTACACTGGCAGTAGTAGAACTGGCATGGGCCTGGACCAATGAGAGGAGGTAGGCGCCGTCCCTAGCTTTTTGGTCAGGTTCATGGTCCACTGGTGCAGGATCTCCTTTGGCACGTTCTGCTGCAATGGC
>k141_3581808
TCGCCGAAGACCCCGGTGTGGCCACTGTCCGCCGTAAACAACACCAACTTGTGGTCCTTCATGAACAATTCGGTCATCTACGATTCCCTGTTTTAAAGCTGATGGCCCGAGCAGGCCTAATCCCAAAAGATTTGGCCAACGTCGATCCACCAACTTGTCCAGGATGTGCTTATGGCAAAGCCCATCGCAAGCCCTGGCGTCGAAGGGGGATCAAGAACCGCAAGACCTTAAAGGTCGCCACTCAACCTGGCCAAGTTGTCAGTGTTGATCAACTCGTTAGCCCCACTCCAGGGTTTGTGCCAACTCACCGGGGTATTCCTACAAGACAGCGATACTCCGGTGCGACTATTTTTGTTGACCACTTCTCCAATTTCACATACTCTCACTTGATGGTTGGCGAACCAAATGCTGAAAGAACTGTTGAGGCAAAACTCGCATTTGAAAGAGTTTGTGAGTCCTATGGAGTTCGCGTGCTGCACTACCATGCCGATAACGGCCTCTTTGATTCGAAGGTCTTCAAATCCTCAATTCAGAAGGCCGGCCAGACTCTCTCTTTCTGCGGTGTCAACGCACATCACCAAAATGGTAAAGCAGAAAATCGAATCAAAGATGTGACAGAGGGAGCACGTACCGCTCTCCTCAATGCCTCCCATCGATGGCCAAAGGCCATTAACCCTTCGCTGTGGCCATCAGCCCTCAAGAATTACGTTAACTTGAGGAATTCGCTCCCGACAAGGTTCACCCCAGGCGAGAAGCGGGGCAGGAGAAAGCTGCCCAATCAATACAATCGATCTCCTCTCTCCAGGTTGTCTGGTACCAAAATTGAACCGAACCTCGACCACTTTCACCCTTTCAGCTCCCCTATTTATGTCCTTGAGGGCTCTCTACAATCTCAACACTCCCACAACAAGTGGTCGGACAGATCTAGAGTTAGCATCTTCCTTTGCCACTCCCCACACCATTCTACTAATGTGCCACTCGTACTCAACACACAGTCTGGTAATGTGTCCCCCCAATTTCACTGTATATACGATGACGACTTCGCGACATGTAAGCGCGATGCAAAATTTGACTCAATTTGGCAATTCAAAGCCAAACTACTGTCAAGACCAGAAAACAGCAATTTTGATCTCCCAATCCTTTCTACTCTTAACTCGACTACAGGCCGCTCGCCCTTGCCATCTCCATCTCCACCTCCGGCAAGATTTGTTACTCCTTGGGATCAACCAATATTCGTTACTCCTTGGGATCAACCAATGAATCCAAGTGCCAAGCTTGACTCAAACGACTCCATCAATATTGTCCCTGAGCAGGATCCAATTACCAGCCCACCGGTACACGATCCTGCACTCGGGACTCCTCTTGTAGAGTCACCCGATAACAAGTGAATCACAACTACTAGATCCGGCAGGAAAGTAAAGCGCAACCCCCGATACTTTGGAGGCCTGCATGCAAACTCCGCCTTCCTGCGCAAACTCCGCCTTCCTGCACACATTCTCCCCCAGAGTTGATCATTGTGATCCTATCTCCTTACTACAACACACTAACGCCATTGAACCGCACCCTTTCGCTCTGGCCTGCGAATATATCATTGCCATGGCCAGCCCCTCTTCCGATCCGGATACTATGACCCTTGAAGAGGCACTGTCGGCCCCCGATCGAGACGAGTTTGTCAAGGCCATGGTAAAAGAACTGAATGATCATATTGATTGTCAGCACTGGAAAGTTGTGCCACTCAAAGCTATTCCGCATCACAAGCGGGCTATTCCGATGGTGTGGTCCATGAAAAGAAAAAGGGATCCTCTCGGGAATATTACAAAGTGGAAGGCCAGGTTGTGCGCTGGAGGGCACAGGTCAATCAAATCAATTGACTACTGGTCCACTTATTTGCCAGTTGTGTCATGGAGCACCGTCAGGCTCATGCTTGTCTTTGCCATGCTGAACAACTGGCATATGTGCTCAATCGATTTTGTTCTAGCCTTTCCACAGGCTCCGATTCAAACGGACATATATATGAGACCTCCAAAGGTCCCCTCTAATTTCTCCATACCGGATCTCCCCTCATTCACCGACCGCTTTCTGAAGGTCTACCAGCTCCTGAAGAACTTGTATGGATTGAAGGATGCAGGCAGAACTTGGTTCGACTTCCTCCGAAAAGGCCTACTCGAACGCGGTTGGAAACAGTCCGAAATAGACACTTGCTTGTTTACTAAAGCCGGGATCGTGTTGATCGTTTACGTTGACAACGCGATCCTTATCTCTCCTGACAAGTCGCGTATTGACTTCGAAATCAAGTCCCTTCAAGAGGATTATGACCTAACCGATGATGGGGGCCTTCAGGATTATCTTGGGACTCGATTTACTAAGAACCCCAACGGATCCATAGAACTATCGCAACCGCGAATGGTCTCCAGAATCCTTGAAATGGTTGGCCTCGATCCTCATTCGGATCAAGGTGTCAAGATGCATGACACCCCAGCCTGCGACAACAAACTACTTGACAACAACCCCAATGGTACCCCTCGAATGGGCAATTGGAAGTACAGGTCTGTCGTTGGCGCACTTAGCTATTTGCAAGCTATGGTGCGCCCCGACATTACGATGGCAGTTCAGCAATGTGCTCGTTTCTGCAACGACCCTCAAAAACAACACGAAGAGGCCGTAAAACGAATTTGCCGCTACCTCTTGTCCACCAAAGACAAAGGACTCACCCTCAAGCCAGATCCATCCCGCGGACTTGAATGCCATGTCAATGCTGACTGGGCCGGATCATGGCAAGATCGCTCATCCCACGACCCTTTCTCCGCTCATTCCAGGACCGGTTATATCATCTCTTATGCAGGATGCCCCATCATTTGGGCTAGCCGCATGCAACCTCTAATCGCACTAAGTACTACAGAATCGGAGTACATCGCGCTTTCTACCGCCCTAAGAGAGGTGATTTGAGTAATGAATCTGCTTAACGAACTGAAAGGGAGAAACTTCCCCCTTAATCAATCAGTACCAAAAGTGAAATGTCGAGTGTTCAAAGACAACATGAGTTGTATCGAAATTGCCACTAACCATCGCACTCGCCCCAGAACGAAACATATTTTGGTTCGCCTACATCACTTTTGTTCTCACATTATCAACAAAACGATTTCTGTCGAACACATCAACAAAAGAGCAACTTGCCGACATGCTCACTAAACCTCTTGCTCGGGTCCAATTTCAAAAGCTCCGAAATCGCCTTATGGGATGGAATCCCGCCTCTAACCGTGAGGGAGTGAGAGATTAATCAACTTAATCGGTTTCGCGTCAAGATTCGGATCCCGTTACTGAGACTCGAATCGGACACTCAATTCTACAACGGCTACTTTGTATAATTACCGCTCACACAATTCACTCATGTGAATTATGTAATATCTCTTATAAGTTCTTTTATTACCGCTTATCATCTCAACTTGTTTTAAATCTCATACTCTACTATCCTCCAAGTTCTTTCAAACTCAGTTGGCCATGTCCTTCCTCTACCATATTAGAGAGGTGCCTGTTGGACATCATGACGGGATTGGAGAGAGGTCTGGACCAAACGGACAGACGGGAGCTAAGGAGCGTGCGCGCGAGCAGGGTGGATCAAGCAAAGGAGCGTGCTCGCGAGCACGTTCGAGTTCAATCTGCGTCATTGGAGAAGAAAAGCACGTACGCATCCGTAGTGAAATCGGGTGTGCTTCCACACATCGGCGATGAAATCGGGTGTGTTTTCACGATCTCGACCCTAAGAATGAGCTGCGGAAGCTCATTCTTTTTGATTAATCCCTTGTAAGAGAAGTGTTATTGACTTGTTTCTTTCAGATATTCAATAGGAATCGTGACACTACACAGCTACGAACTGAGGGTTCGGAGTGTGTCATCTTGAGGATTCTCATTGAACTCAACAGAGACTAGAGACACCAATAAATTGAGGAAATAGGAATTTACAATGGTTTTGCGTATTGTGAATCCCACACGTATGGGTCCAAACCCAGGGGCGAAGGCGGGAGATCTAAAAAAGCATCTAAAACTGCGACGAGGATGTAACGCAACGGCGAGAAAGCTTTTTTTAGTATTTGCATGCCTTGCTCTACTAGTATATGCAAACTTCATTCCTGATGTTTCACGGAGCACACTGAAAAGAGAATCAAGCAGTCAGCCAAGAAAAGAGTCACTCGTTCGATATCGACCTAAGGATTGTTCAAATGCACAACTTGACAAAATATATTCTGACTTCAAATTCAAAACGACTATCGATCATGACTTCAAACCTTCGAGGAACGAACGCTTTCGCACTCCAATAAGTCTCCTCACTAGATGTCCCATTGAATCTTGGACGAAAACATTTTTCGAAAACATTCGAGGAAACTCCTTCCTTGGGGTCAATGTTGGATGTAACAAGGGGCTAGACGCCATTGATATGGCTCGACTGTTGTCTCAGAACCCTCGATTTTCTGTCAAGGACTGGAACAAGCTGTGGCCTGGAAAGGTAGGCGCTGTATGCGGTGTTCCACACGATACACCAATTCCTGATAATATCCCGCAGGCCTCTGGCAAGGTGCACTGTATTGAGCCCATGCCTTATACCGTACAGGATCTCGAGAAGACCTTGCGCGAAAGTCAATACGAGGACTCCATTGTTGTGACTCGTGCAGCCATGTCAAACTACACTGGTACAGCCCGCTTTCCGAATACTCAATCAGGAGCAGAAGCGAATTCTCTGATGGACTGCGAAAGGGATTCCGGCAAGAATAAGCACAATTGTACAGAAACTCTCGTGTACTCGTTGGACAATTATATGTCCAAACAAGGTGTTGCATCCATCAACAATCCCATCGATATGCTGCTTATTGACGCCGAAGGATTTGATTACGAGGTTTTGCAAGGAGCGAGCGAGACTCTAAAGCGCGTCAGATATTTGGTATTTGAAGTGCACATTACAGGAAATTGGATGAAACATTCTCTCGTCGAGGCGATTGACAACATTCTACAAGACTTTACCTGTTACTGGGCCGGACAGAATCGTTTATGGCGTATAACAAACTGCATGAATAGTTCTATCAAAGAACTGTACGAATACAAGTCGTGGTCGAATGTAGCCTGTGTTCATCAACGTGAAGCTGAGCTAGCTAACATCATGGATAGGGTCTTTCTAGAGAATTTCATGTAAGGGATATTTAAATAGACAAATAATAAGATAGTAGATTTCTCTGTTTGGTTTACCTAGATGTTTGTTCTAAGATTGTGAGAAGATTAATCCATTATAATAAACAGATATCACACATAGTTTGGAAGAGCTTATGCCAAGCATGAACGTGTGGAATTGCGTCTGCTTTTCAATCGTTGTGCAATGGATCTCAGGGAAAGGAAGGACGGAATCCAACTCCAAACCACACCACATCATATCTGCCTGATATCTTCGTACGAAGAGACAAGTACGCACTCAAAGCAGTTGCATTGCCTTGTATTTATGTATTGGTCGCTTCTTTACTTGTTGGACACCAAGAAATGAGGTTGTGGAAGATAGGATAGACATGAAGTAACGGTATTGCGATTGTCATATACAGAGAATTGGTACTGAATGAGTCAATATCTTTGTACGAAGAGACAAGTACGCACTCAAAGCAGTTGCATTGCCTTCTATTTATGTATTGGTCGCTTCTTTACTTGTTGGACACCAAGAAATGAGGTTGTGGAAGATAGGCATCAATCAATCTCGATTCCAGAGGGAGCTCAGGCTCCGATACGAAGTGAAGAACGAGAGGAATCTCAAGGGATTCCACAAAGGAAAACAAAAGAGAGTGAGAAAGCAACAGCACAAGCGACAGCACCGACCCAAGCGGAACGGATCTCACCAATGAATCAACTTCAACCAACCTCGATTCCAGAGGGAGCTCAGGCTCCAACACAAGTGAGGAACGAGAGGAATCTCAAGGGATTCCACAAAGGAAAACAAAAGAGAGTGAGAAAGCTATAGCACCGACCCCAGCGGAACGGATCTCACCAATGATTCAACATCAATCAATCTCGATTCCAGAGGGAGCTCAGGCTCCGATACAAAGTGAGGAACGAGAGGAATCTCAAGGGATTCCACAAAGGAAAACAAAAGAGTTTTCACCGCAATATATTGTGTAGACTATTTCTCAAGAAAACAATCTGAAAAAATTGCATTATTATTCTTCTTTGGACATTTATGGCATGGTGGCCGAACAATTTTCCGTGATGTATTTACAGGTATCGGAGCTGAGGTAACAGAACAAGTATAAATTGGTGGATTCCAAAAACTTGGTGACAGATCAACGAAGAAACAAGGTGCTGTATAAAGTATAGCCGAGGTTTTAAATTTATTTACATTTAAATAGGATCAAATA
>k141_3029676
CCTCAAGGCTACGCTTGGAGCCCCACACGAAGGGCCCAGCTTTGCACAAGACAACATCACGGTCCAGAACATCATCCTAAGAAACATCGCAGGCGGATCCGACGCGTTTACATACGTAAAGCCTCACATTAAGAAGGACAACAGAAGATTAGACGTCAAGTCGCTTTGCAAAAGATACGAGAACGCTGCTATGCAAGAGCAGTACATCAACAAAGCAAAAAGAACGCTGGAGTCCACGACCTACAGAAATGAAAGGGCAATGTAATTTGAAAAGTTTGTTGCCAAGTTCGTCAAAAAAGTCAACGACTTGGAACAATTCGACCGCGGAATGCACACCAGAGACGTAGTTGACCTGATCTGGAAGAAGATGACAAACCCTGACTTGAGTCAGTATGTCACAGCTCTCAAGGTACAATTCCAATGGGAACCAAGGGACTACAAAGATGTCCTTCAAGACATTGCAAGCCAACTACCAACACTTTGCGTAGACACCTTCAGGAAGACATCTGAAGTTGGAAGACAAGAGTCGGCCAGCAGCAACAGCGGATGCGCTACACTTGGAGCACACAATGAACATGGCAAACTCTACACTGGTACCTACCCATACAAGAAATGGCAAAGCGAGTCCGTTAGGCCACACTGGCAAGACATCCGAGATGCTTGTGGGGACAACCCAAGAGGAAGAGCAAGAGAACGCAAGCCCGAGCTGGAAACTGCAATCTCAGAACTCACATCTAAGAAAACAAGGATTGAAGCGTCAATCTCATCCATTGTGACTGACAATTCATCTGGAAACATAAGTGAGCTTGGAACTAGCCAGGCCGGTAACTCCTTTAAAGGTTGCTCCGAGAAGTCCAAGCATCCATGAACAATTTGATGCTTCATTGTACAACATATGCTGCCAACGTTGTTTAAATTAAACATCGCCTACAGAACATACATCGTACCATCGCACGAGCAAATTAAAAGAAGAATATTGGACATTAAGACATCAGACAGAAGGGTATCATCCACGATACAAACAATCGGTGCATCTAGGAGTGAACAACCAATCCACGGAAGATGCGAAATTGATTCACACGCAGACACAACAGTGGCAGGAAGGAACTGCACCATCATAGGATACACGGACAGGAGCTGTGACGTGTCCCCATTCTCGACAGGAGCTGTGACGTGTCCCCATTCTCAGATAAATACACACTGATGAAAGACGTGCCAATCGTATTGGCAGCAACTGGATACACTTCTGCCAACAGTCTGAACTATATCCTTGTCTTCAAGGAAACCTTGTATATACCAGAAATGACAGACACTCTCATCAATCCGAATCAATGCCGATATTTTGGAGCAGAGATCCAAGACAACCCTTACCATCCAAGCAAACCAATGTCGATCGCTAGTGATGATGAGACTTTCTTCGCTTGTCTTCAATCGGAAGGGGCGATGTTATATCTGGACACGTGGTGTCCAACTCAGAACAATTTAGAGTCCTTTCCACATGTTGAGTTGACATCCCGTCAACACTGGAATCCGCACCAAATTCAGTTCCCACAAACCAAATATGTTGCGCAGGAGGAGATTGAAGGACGAAATGTTTCAAAATTTGCAATGTTCTTCTCCGGTAAAGCATCTGGTGATTCTGGGGACTACGGTAACAGCACAGCCTCAAGAGGAGCACAGCTCAACAGTGAAGAAGTCATCACTCATGACAGAGAAGAATTCCACCACCGGCTGCTATCAAGTGTCAGAGTCACCAAAGAGAGCGCGCTGAAGAGCAATATATTAGAGAAGAAGAGGAAGCGTGAAGTAGCCGCATCCATAAGCGAAGTCAAAAGAATTGATTATGAGAAGGCCAAGACCATGGCCGCAAGGATAGTCTCCAACAGCATGTCAAACGACAAAGAAGAAAAGAGTGGGCCTCATATAGAAATCGAGGAGGAACCCATGCAAGACATTGAGCTGCCAAAGACCTTTCTGTCAGCCAATGGACACTCAAGCACCACAGCCGAAGAAATGAATGAAGGTTGGGGGCTAAGTCTAGCCCAAGCTGCGCTCACCCTAAAAGCTACCACACAAAAGCTTACAAGATCCGCATTAATGCCACTAGCAAGAAAATACCACACTGACAGAATGTTCGATGTCAGGCGCATCCATGGCACCATGTCCACTGATACCATGGACACAAGGTGCAAATCCGTGAACGGTGACCAGTACAGCCAAGTGTTTGAAAACAAACAATACTTTGTGGAGGCGTACCCTATTAAAAAGAAATCAGACGCATCAGAAGGGCTGGACAAGTTCGTGAGAGAGTACGACGCACCTGACAAGCTCGTATATGATGGAGGAGCGGAACAAGTCGGGCAAAAGACCAAATTCCAACGGCTCATCAGAAAATACGAAATCAAGGGTCATGTCACAGAAGCTAAGAGGTCCAACCAAAATCCGGTAGAAGGGGTAATTAGAGAACATACTGCCATAGAGCACTATGGAAGTACGGACTACCCTACATCACCAAGACCATGCAGGTAACGGCCTCATTTGCATCCGATCTGCAAGGAAGGACACCTTTGGAAGCACTCACAGGCGAGACCCTAGACATCTTTCAATACCTAGACTTCGGATTCTATGATAGAGTCTGGTTCAGAGAAGACGCAGGGCTTGGAGAAACCAAACTCGGTCGATTCCTAGGGGTGTCACACAGCGTAGGTTCACTTATGAGCTACTGGGTCCTACCTTCCAGTGGCATACCTATCGCACGAACTACTGTACAAAGGGTCACAAACTTAGAGGCACAAACAGAACAATGCAGAAGGAGGTTTGACGCGTACGACAAGCGTGTAGCAGAGCAATTCAATAAGAAATTCATCTCAGCAAATCAGGAGGAACACGACAGAACCAAGCCAACAGTCGAAATGTGGGAAGACCTCGCAGGAGACAACAAAATATTCAGTCCTGAGGAATTTGGCAGTTCTGTCAACATGGAGCTCGCACTGGATTGCCACACTGAGGGACCGGAATTCGCAAGAGTGACCAAACGATTAAGGACAAGGAAGGCCGTCATATTGGCATCGCTTCAGACAACCCAATACTCGATACTAGAATGTAAGAGGTTGAATATGCGGATGGATACAAAGCAGCAATGACAGCAAACAACATCGCAAGTAACTTGTTTGCGCAAGTGGACCAAGATGGCAATCGCTTCATCCTATTTGATGAAATCATAGACCACAGGAAAGATGGATCAGAAATAAAATAAAATAATGCCTTCATACGTACATCAAACGGTAATAAAAGACGCAGAGAAACCACAAAGGGTTGTAAATGAGTCATATCCCGTCCAGCTGGCAGAGTATGGAACAGGAAACATGAGAGCCAGCATTCGCATGGTGGATCAATCATGTACTTAGGAAAAGAGACAGGATTATCTCGAAGACAGCCAGCAAGTATTGGCAGAAGACGAGCAAATAAAAGTAAATATCCACGTGCTAGGTAAATAAGTGCTTGTGAGAGTTAAAGGTAGTAATCGGTAGTGTAGGATGCCAAA
>k141_765896
ACATGCTTGGGAGGTACATCGCAAAGTAATGTGTCCATGCCTCCCTGCGACTGAGCCGTGTCACCTCCAAAGTTCTCGCATTGACGAGGACTACATTTGAGTGTAGTCCCTGTTGTCGTGACGTCAGGGAGGCAATGCTGGTTAGGTTTCTGTCATAGCATGCAGATGCATCTAAGTCTCCAATAATGCCTGGTTTCATTGAGGTGGCGTAGATTTCACTTTCCAACTCACAAAGTTGCACAGGTCCATAGGCTGATCTGCCTTTACGGCCACCATAGGTGCTGTCATTTAACGTGCCATTATCTTCTGCCAGGTGAACCGCCTGGCACCACTTAATCGCAAGTGGTAGATTATAATCTGCTTTGTAGAGGTGAATAACCATTAACTGGTGATTTCGTAAGTCATTTGGATCTTTAAGGATCATGACGTTGACGACCTCTTGCCAACGATGGTAGGAGTACCCAAATTTCGTGGCGTAATTTAGCAGTGCCAGGTGGGCTGATATCAGGAGCGATTGATATCGCTCTACAATTTTCTTCTTGGGGTCTTTGTCTGGTAGGCCGTGGTGTTGGAAGAGCACATGGTAATGTCCTAGATGGATGCCAGAGGGTGACGTTGTTGTTGCTGCTGGCCAGTTCATTATCTTATTTTTGAATTGGTCCAGAGTGATCTTGGTTCCAATGGAGTTCAGGGAGTATTTCTTCTTAAGCTGTTGAATGAACAATTGTTGTACCTTGTTGGTAACTACAGCGGTGGCGGCACTGTTGCCATTAGTGATAAGTTTGGAGAGGTTACTGTTGCCTTTGTATCCCAACTTTTCTTTGTATTCAATTGACGTGAAGGGAGTGCCATGTGCCTGTCCAAAATGTTTCCATTTCTTGCGAATAGTACTTCCTCAATTTCATCAGGCGTGGAGACTTGTTTCCGTTTGCCTTTCCATGTTTTCTCATTTGCATTAGGATTGATGGGAACATCAATGGTGGATATACTATTGGAATTGGTTAATTTCCGTTGGAAGCGCAGTTTCCGAAATATCGTTTTGATAACTTCAGCTTTTTGAATTCTTTTCAAGAGTCTTGCTCTTGTTTTATCATTGGTGATGTTCATTGCGCCCATAAGGCGATTCAAGAACGCTTCATGAAGAGCTGCAGAAGCTTTACGAATTTTTTGAGTTTGTTTGGGCAGCGTTGAGGTGTCTCTGGGCGTCCTGCAATGTCACTGGTTCATCCTTCATGATTTTGAATTTGAGTTTTGTTTGCTCAATAATAGCACACATATTTCGACCTGTCCTATCCATGGTTAGGAATAATTTGTAGAAGTGAACCATTCCCCACCCTTTTGCCAGTTCTGGGCTCCATGGTTCTCTTCGCCTCTTCCTGCATGTTTTGGCAGCGTGCATGCTTGCAAGAACCATGTCTCTGTCGATTTGCTCAGCAAACTTGTCGTTGGGTGCTGTCATGGAATTCAAATTTTTGATTCTTTCAGTCAAGTTGTGGTTATTGGCAAGCTCGGCTCCATTGGCCATGATATAATGCACCACATTTTTTGGATCATTAGCTGTAAAGTCTTGCTTTGACAATGGCGCCATTGGGAAAGTTCCATTGCAAAATTATTTTTCTGTGTCCAGGTCTAGTAAAAATCCTCTGTGGTTGCTGTTGATTCTATATCCAAACGGATCATAGCCACAGGCGGTGATGGCGTTCAATATGGGTGGTGACACTAGGGCGTAGTCAATTATTTTCGAGCCATCGTGCCATGTGGCTGGTTGATCGTTAATGCCATGTTGGTATAGAAAGGCATCGCCAAGTTTACAGTCCCTTAAAATTTTGGACATTCCAGTTGTGTTGCTTCCCAGGGCTTCATTGCAGTCACCCATTGGGAGGATGGATCTGTCTTTTTCCTGAATAGTTTGGATATATCTGGATAAGTCTGTGATAAACATTTTCCGGGCCGATTGCCTTTCTAGGCCTTTTTCCAGAGCTTCAGTGTGGCGGATCGTTTCCTGTTGGGATGCGACGCCAAAGCTTCCGACCTTCTTATTTTTGCATGGTTGGTAGGCGGAGACAATGGTGATGGTATGACCGCTAGTACCATTGAAGGATGTGTAGCTCCACCAACCTAGTTTGTCAGAGTGACAACTATGGAATCTGGAAGTAATGTCGCCATGGACAGGATGGCGGTTCCTCCTGGTTTCCATTCCGTTTTGGAGTGGATGGAAGTTGTGCTCATGATAAGTTTGTAGTGATCAAAGTTTCGGATGCAGCCTTGTTGCATGTGGTCTACCACTCTGTATTGGGATGTATCTTTATTCAATTTCGAGAGAAAAAACTTGAGGCTAATTCTTAACCGCTGTTCTCTATCACCTAACCTAATGTGCGGAGATAGAGGACCCGCGGGACTGGCACCCTAAAGGACGCGAGAGGGGAGGATTAAACTTTAGCTTTCGAGTCGTGCAGGGACTCGGCATACCCAGGATGTAATGGCGTTCACAATACTGACGTTCAGGAGAGATGCAGCTTTGACGCTGGCTTTGATAAGAGAAGAGTTAAGAGTGACCCAGTTGTACTGGGCCGTCAGGTTGGCAAGTGTTCCGCTACTGACAAAGAGAACAATTGGCAGTCACGTGGGAGGACTTGGGTTTGAAGTTCATATAGTTGAGTCGTGGCGGTTCATGATTTCTTTTTGGCGGCTGACTTGTGCTGCTTTGTCCTTGCCATGCCGAGCTAAATTTCTTATGTCCCAGAGATCAAACCACTGGCCGACAAGAAGTTGGCCGGCTGAGTCTGTCCAGTTCCTGCCGCGACAGGTGTTGCTGCCGCGGTGGGTCCTTTGGAGATACCGTAGTTGCAATAATACCCACTCAACACTGAAGTGTCCTCAGATGGTGTTACTCCATCCAATTTTCTGATGGCTGTTGATTAGCTTGGAATAATGACATTTCTCTGCTAATGCTGGGTTGTTGCGATGGGAAATTTTCCCTGTCGGAACAATCTTAAAAACATGTTTTGTAAACTTAATGTTCTTTTCTTGGAAGGAGTTTCGCAGAGTAGAATGTGCGTCCCAGTCGACCTCTGTTTCAGTCCCCACAGGCCAGTTGTAAAGTTGGTGCATATGCATGAAGGCATCGCCACTCGAGTAAGCAAAGCAGACCTGTGATTTCTCTTTGCTAGTCACTGAGTGGCCATTGATTGAAAACGAGAGAGCCGTGTTTGAGGGGCGGAGGACGATCAGGTGTTCCCCTGCTTGGGGATGGTAGTCTCCCGCCAACTTATCTGCATAAACATTGAGCTGGGCGGGAAAGCTTAGCTCGGCGTATGGCGTGTCATTGTCCTGGTGGGCCTTAATCCACTGAAGGTTAAACCGTTGGAGTTGTTTCTTCTGTCTGACTTCAATTTCATTTGTGATGTCCCAGTCACTGAGCAGACATGAATGTTGATTGGCCCATTTGTGATGTTCCTGTCTGCTCATTCTCTTAATCAAGGCCTTGTTGTTGATGAATACGGTCACTGGGGTTGCTATCATCTGGCCTGTATAGGATGAGAGGTGATCCATGAAAATGGTTATGGAAAGAAGGCCGTAGGCCTCGGCGCGGAAGGAGTTGGGCCGCCACCCTGGTGCCGGCCCATTGCATTGAAAGATTCGTTTTCGGTCCATGGTGGCAATGACCCACCCATACGTGGCTGTTTCCCAAACGACCAATCCATCACTGGCACACAAAAGTGCCAGGGTTGAATTGAGAATTATAACTGCTTCCTCTGGGATGTAAGTAAAAAAAATCAAAGCCTATTTTATCCCGCTGTTGTGTGCTGCTGTGCAGAAGTTGACCCGCGGTCCGGGGG
>k141_3043075
CATACCTGACACGAAATGAAGGGAAGATGGGGAAGAAAAGGGGAGAAACGTTAAAACGTTATCACGTTATCACGTCAAAACGGTAAAACGTTAAAGTACGATATCGTAGCCGAGCCAGCCGAACAGTCATCGTGTATCATAATATGGTTTCCACGCCAGCTGCCCTTAAAACTCTTATATCGGTTGAACGAATATCGAGTCATATGGGTCATTTGGCGTATACACGTCATTCTGCCACACGGTCCTGTCATATAAATTTTTATTCCTGCCTCGCTATTCGGTCTTGGATTTGACCGGATTCGGTCTTGAATTTGACCGGATTCAACAACCGCCAAACTTTGCGGGACAGTACTGATATAGCCGTATACACGTCTTTCTGCCACACGGTCCCCGGTACTCATTTCCGAATTCCCATCTTCTTCACTGGCGTCCTATGACCTGGCATCAACAACAAATGAGCCCAACGGGTTTTAGTTGGGATCGGCGAAAAAAGCTAAATAGTTCACAAAAACGCAGGAGGGCACAGCAACAAAAAGTTGCGAGTAGTGGTTCGTACGACTGCAACACGTCGAAGGCGAGATATTAACGAAAGAGAATAGCAATAGCATTAATATATTATTTCATCACGAGAACTGGACGCCAAAAAGCTCTTCACCAAGGAAGATAACGACGATGATGGTACCGAGGCATTCGAATGGTAATGTTTTGATGATCCCATCTCCAGACAGGGACGGGAGTCTGAAGTCTACGGATAATGCTCCCAATCCACCCCAGGCGTTTCTGGAAGAATCCAATCCAATCAGATCGCGAATGTGGCTGAGTGTCGGAGCTTTCATTTATGTTTCTACCATGGCGGCGATTGCTGTATCTGCAGTTGTGGTGAAGAACCAGCACGATGAGCAGGCCTCCGAGCAAGTGCAAGAAACAGTAAGTTCGTGAAATGTCGGTACAGCAGAAGAATGTGATTTGAACTAAAGTTGGCCCATTTTTATAGTTGGAGGGGCTGGCACTGCAAATGGAGGCTGCCATACAGCTCAATACGGAAACGATCCTCGATGAGTACAAAACTTGGGTGTCGAGTATATCATCCGAGTTATCCTCGTGGCCGTTTGCCACCCTATCTAATTTCGAAAGTCAGGCCGACGCTTTTCGCAGGACGACTAAAGCAACTCAAGTGTCCCTCAATCCACTTGTGCACGAATCACAGAGGAAGACTTGGGAGGCTTATGCTATTGACAATTACTTAGAGTGGATTCAAGAGTCCTATGAATTCCATGATTTCGAAGAACCTATACCTGACATGATTCCCTTTATCCACCATGATCAACAACAACCCAGACGAGCAGTCGAACCTGTCCCGGACACCGGCAACTATTATGCGCCGTTTTGGCAAGTCTCTCCTATTTTGGAGAACCAGCCGCTGGTGAATTTTGATGCATACACAGAAGCATCTCTCCAAAGGGTCTTGGAGCAGTCAACACGTTTGATTTCTCCCGTTCTTTCACAGCCTTTTGAATTGAATGATGTATCTAGCAGCAGTGTGGAAAGCATTCTTGTCGTGCCGATTCAGGATAGTGGAGGTCGGCTGGAAGCATTCTTGTTGGCACGTATTCCCTGGGGTCAATTCTTCGACAACATAGTGGCGTCGGAACCGATTATTGTCGTAATTTCAGTCCTATGTCAAAATACGACATTTTCATACGAAGTCGACGGTCGGAACCAAGCTACGTTCCTTGGCCTCGGAGAATTGATGGATGGCGAATTCTCTGGGGTTCCGGTGCAATTGGGCGATTCGGTATCGCTGGAGCAAGATTGCGAGCCAGTCGTTAGGGTGTACCCATCAGCGGAATTTGCAGCAACGTATTCAGATCCACCCAGCGCGTTGCCGTTGATTTTGTGGGTTCTGTTTGGAATATCAGTAGCAGGATTTTTGATTGGCTTGTATTTTGTTCATAGGAAAGGCTGCTTCCAAAATGCTGATTCTGAATTGATGAAAAACCAAGAGGGTTCTAGCAATAATGGCGAAGTTCCTGAGGCAGCCTTTGAGGTCGTGCATGGTCACGAACTTGGGAATTCTAATTTTGCCCGTGATGACGATTTTTCTGAAAGTCTGATTGACAGTACGATTGCCTCTGGTGAGATGCATCAAGAGCGGGCCCCTGTGATGCAAAGTCAGCCACAGACAGCATCCAGTCTCTGCGAAGAACAGTCCACGACCAATTTCGATACAATACAGGAGCCACAACTTCGGCCTTCATACTCCCCAACTTCAGTTGGTGCTGCGCGACAGCCAATCGAAAGCAAAATAGTGGAATTCTCGCTAGGTGGTCACGATCAGGAGATTATAACACACAAGCACCGATCTCCTCAAAAGCAAGCAAACAATTTCAGAAATGACGAAATTATCAAAGCAAAAATCAAGCAAAGCCTCAGGTCGTCGTCATCTCCATCTCCGGCAAGTACTCGGATGGGAAGTGATCAGCTTACTCAAGATAAATTGACGAAGGCAAGAATCAAGGGAGAATCTAAGCCTTCAGTGATGCCTCCAGCTGCAGCGAGAGGTGAACAGCATTATTCAACAGAAGAACAGACAGACAAACCCATCGCTGACCTGTACCCAGATTGCACGGTGATGTTTGCAGATTTAGCTGGTTTTACCTCGTGGTCCAGTCACCGTGTCCCATTACAAGTGTTCACCCTGCTGGAAACACTTTTCAACGCCTTCGACAGAATCTCCATTTGTCATGGAGTGTTCAAAGTTGAGACCATTGGTGATTGCTACGTTGCCGCGACAGGTGTCCCTATTCAGAACAAAAACCACGCTGTTGCCATGGCCAAGTTTGCAAGAGAGTGTGTGGTAGTCACACAACAAATTATGGATGGCCTTCAGATGAAGCTTGGGGACGGCACAGCTGATCTAGCAATGCGGATTGGATTGCATTCGGGCCCGGTGACAGGCGGAGTTTTGCGTGGGGAGAAGAGTCGATTTCAGCTTTATGGAGATACGATCGATATTGCCAACAAAATTGAGAGTCTTGGGGAAAGAAATAAGATCCATCTTTCAGAGCAAACCATGCTTTGTTTGCTAGAGTCGGGGAAAGATTGCTGGATTGAACAAAGAACGAGCGCGGTTGAGTTAGAGGGGCAAGGACTAGTACAGAGTTATTGGCTCACACTCGGCTCATCACTGCGTATGAATCATCCTAGCGAAGGACATCTGACTTACAATGGCGATGACTCTGACGATCAACTGCATGTCCCTAACGGCGGAAGTGTCGATGATTATAACCTGCATGAGTCCAGCTTGGACTTTGGAACCCTGAACCAACTTGCCGAAGAAGTCGGTATGTCGAGCGGTGAAGATGGCTCTCCAATTGCGCGCTTATTTGATTCTGCAACCCTGATGTTTGCGGAAGTATACGGATTCACTGTATGGAGCCGCTCGAAGCAGCCTTACCAGGTCTTCATGTTGCTCGAACGTCTATGGAAATCGCTTGACAAAATTGCAAAGAGGAGGGCAATTTTCAAGATCGAGACAATTGGGGCTTGCTATCTATGTTCAGCGGGCTTGCCTTTCCCACGTCCTGATCACGCCATTGCCATGGCTCGGTTTGCACGGGAGGTCATGGTCGCAGCTGAGCAACTATTCCATGATCTGGATGGCATGCTAGATACGAAAGAGTTGAAAATGCGAGTAGGTCTTCACTCGGGGCCCGTCACTGCGGGGGTGTTACGTGGCGATAAGTGCCGGTTCCAGGTATTTGGAGACACTGTCAATACCACTGCCAGGATTGAAACATTAGGGGAAAAAGGCAAGATTCATTTGTCGGAGAATTGCGCGGAGCTGTTGAAATATGCAGGGAAAGACAGCTGGTTGTCTCAAAGAGATGATCTGATCGAAGCTAAGGGGAAAGGGAAGTTACAAACGTACTGGTTGGCACTGATGTCTCAGTTGGGCCCCAAAAGGGGGGCGAGTATCTGTGTGTACACTGCAAGTTACAATAGCCAAGGGAATCATATGGATGTCGGGACAGGTATCGAAGATGTTTCGATATCTGGCATTGAAGATGTGGCTGTATCGGCGACTAATGAGAAGATGTACGGTCTGATTGATTCCATCGTCGACATTTTGGAACGTTTGGTACGGAAGGTGGTGGCTACAAGATCGCAAAACGACTCCGATTTAGAATCTCGTAAGACTCTCACTTTCACGAGAAACACTAACCAAGCAAAAGCGATGGACGAGTTGTTAAACATCATCCCACTGCCCAAGGACAGACCCGAATATAAGCTCAGTCCTGCGAGTGTTCACCTCGACGAAACGGTTTTGAAGCAGTTGCGTGATTTCGTGTCAGTATTGGCTTACCTCTATCGCACTGAAAATCACTACCATGCCTTCGAGCATGCCTCTTTCGTCACTGAGTCGATGAACAGACTTCTGGCGCGTGCCATGATACCTGAGCGTATTGAGTACATTGGGATGCCGGAAGAAGATAGAGCCGCAGCACAGAACATGGAGGAGTACACCCACAAGATTGTTTCATCTCCGATGGTCCAGTTTGCGCTTGTTTTTGCTGCTCTCATTCAGGATGCAGACCATTCTGGAGTAGGAAATAAGAGACTTGAGGTTGAAAACAAGGAGCTAGCGTCTCGGTACAAAGATCGATGTATTGCTGAACAGCACGCCTTGAAGATATCTTGGGATATTTTCATGGAACCGTCCTATGACACATTGCGCGAATGCCTCTTTAGAACTCAAGAAGATGTTGATCTTTTTCGCCAGGTCGTCGTGAATGCAGTCATGGCTACCGCGATTTTTGACAAACAGCTCAAATGTGAGAGGGAGACACGCTGGAAGACGTGTTTCTTTAATGGAAATACTACGTCGGCGTCCCAGTTTTCGATCTCGTCTCTGAACTCTTTGGACGATGTCGATTTGAAAGCTACACTCGTTATGGAGTACATGATGCAAGCCACTAACATTGCCCATACTCTGCAACAGTTCAACGTATTCGTGGCATGGAATGAAAAAATGTTTTTGGAAGAGTACGAAGCATTCAATAACGGGCGATCAGATGTGGACTCTTCCGCTGACTGGTACTTCTCCGAATTGCGTTTCTTTGATTCCTATGTTTTGCCTGTCGCGAATAAAATCGCAGAGTGTGGATTGTTCGGATACAACGGTGCGGAATACTTACGAAACGCCAAGAGAAATAAGACGGAGTGGGAAATGAAGGGGCAGGCCTTAGTCTCGGGCTACGTTGAATCATATGAGCGAATGCTTCGAAAGACTCCTACGAGATGACGCACTTCGACTCAGGGAATATCGTTCTGCTTTCCTTTGTCCTTTGTCCTTTGCAGGAGGGGGTGACTTCCAAACAGGAATAATGGCAGTGCTAATCTGCTACTCCAGCAGTTAATTATGACGAGCTGCACATAGATGCGCGTACATTCTAGCAGTTTGAATACGGAAGGAAATATGCAGGTGCATTCTACATGGAACTGCTGACACTCCTTCAATCTCGATTTATCACCTAGGATGAGACTCCAAACGAAACAAGAAGTGGAATCTCTCCGTCTAACAATGGACCAATCATCGATGTCATTTGAAATTGCCTGCTTTCCACATTCTGAGACTAAAATGGTCGACGATTTAATCTTTCGTTTTCTTGTCTTTCTTGGGTATCTTACCCTCCAACACGTCTGCTTCCCTTCGCTTTCGATTGGTAGGGTTCTTTTGGACATCATATTTGGTGGCTTCGTCGTCGTTCCTTTCTTTTTCTGTGTCTTTTTCAGCATCGTTCTTAGATTCCATTCCAGGCGACAATTCTGCTACTACGAGAAGCATCGGGATATCTTTGGCCCACTGAGCAGCAATTCGATCCCCCAAGGTAGCAGCGGATCCTTTGCCTGACTTTTTTAGCACTTGAATGGCATGTTCAGACAGTATGGAATCGTGAAAGAATCGCGCCAAAAAGGACGAAGCCGACAGTTGTTGTTGTTTCATCACTTGAGCGCATTTCTCGCACAGTTGATGAATAACGCTGGAAGAATCGTTAATAGACGTGTTCCCATCCAATGCAACATCCAGCATGGATGCAACTGTCCTGAGATTGTCTGACACCAAGCGCCGCAATCCGTTTTGGGTGCCTTCAGAAAGCGCTGGAAAGGCTGCGGCTGCGGCTGCGCCACGACGGCTTCGGCGAGACATTTTTGTTTCTCTACTGAATGTATCAACGGATTGGATTGGACTGGACTGGACTGGACTGGACTGGATTGTTTGTGCCGCAGTAGAGATAGTGGTGGATTCCAACAAGAATGGGATTGTGGAATGATCAATTATACAGTACTGGAGTAGACGTAGGAGATCTATGGGCGATTGACGATTGAGACGATTGAGACGATTGAGGCGATTGAGACGATTGAGACGATTTTGCGAGATATCATCGCAATCGTCCGGCGATCGACCTCGACGTTATCGCAATCGTCCGGCGATTAGACGAGGTGTGTTATTGAGGCTGTACCAGTACCAGTATGACTTATGAAATAATAAACGCTACTATAGTACATATGAATGTATACGAGTACTGGATTTGGAATGCACGCACAGTTTCGTTTTTGGCGCGAAGTGTTTCGCTTTGCGATGTCGCGCGTTTTTGGCGGAATTAGCTTCTGTGCTTCATCAGCCGCTGACTTTATTTGGACTTCGACGTCCCGCTGTCATTGTTCTACCTACGCATTGTTATTGCTATTCCTATTCCTATTGCGATTGCTATTGTCACGATCCTTGGTACCGGTTCTATCCTTACACTTGCAATCGCATCAACCTTTGCATTCTCAATTCACAATGATCATCGGCAAGGACATGGCTGCCACGGCCATTGTGGCGGCCTCCGCCAGTACCCGCGGCATTGGATGGAAAGGTGACTTGCCGTGGAGACTTCCCGGTGATTTGAAGCATTTTGCACGCGTCACGAAAGCCTGTGAAGAGGGGAAGCAGAACGCAGTGATCATGGGCCGCAATACTTGGGACTCGATCCCTTCCAAGTTCCGGCCGCTGCGGGGACGAACCAACGTGGTCTTGACGAGTCGCGGACGCCACGGGTCTTCGTACCCCGAAGACGTGCTCGTGGCGTCCAGTCTCGCAGACGCGTGGAGTCAACTTGGGGCTTTGGAAAACTTGGGGCAGATCTTTGTCATTGGCGGAGCTCGTGTCTACCAAGAAGCCATGGACCAAAAGTATGTCCACAAGGTCATTCTCACCGAAGTCCAAACTCCCGACTCGATGCAATTCGACACGTTCTTTCCGGAGCTCGACCCGCAAGACTGGACACTCCAAGAATCGTCTGATCAAGAATCCGAAGAGGGGCTCATCTACGCGTTCCAGACCTTTCTGCGTCCTAACAACCAAGAGCAACAGTATCTGGATCTCATCCAAAAGATTCTCACGGAAGGCATTGAACGCGGGGACCGCACCGGCACGGGCACCAAGAGCCTCTTTGGAGCCCAAATGCGCTTTGATCTCCGCGACGGCACTCTGCCTCTTCTCACCACCAAGCGCGTCTTTTGGAGGGGCGTTGCTGAGGAACTGCTATGGTTCATCTCCGGGTCGACCAACGCAAACTTGCTCCGCGACAAAAATATACACATCTGGGATGGTAATGCGTCCAAAGAATTTCTAGAATCTCGTGGACTGGGTCACCGCGAGGAAGGAGATTTGGGGCCCGTCTACGGCTTTCAGTGGCGACACTTCGGGGCTGAATATAAGGATATGCACGCTGATTATACGGGGAAGGGCGTCGATCAACTCGCCGACTGCATAGATAAGATCAAGAACAACCCCGAGGACCGCCGCATCCTCCTCAGCGCATGGAATCCGAGCGCCCTCAATGAGATGGCCCTGCCTCCATGCCATCTCATGTGCCAATTTTATGTTGATACCAACAAGAATGAACTTTCCTGTCACATGTACCAGCGATCGGCAGATATGGGATTGGGCGTACCCTTCAACATCGCTTCCTATGCGCTCTTGACACATTTGATGGCGCAAGTCACAGGGCGCAAACCGGGGGAACTCGTGCATACCCTTGGAGATGCACATGTCTACTTGAATCACATTGAACCACTCCAAGAGCAGCTACAGCGTTCTCCACGGCCCTTTCCCAAACTAGAGATCAATCCTGACAAGAAGGGCGTCGACGATTTTATCTACGAGGATCTCAAGGTCATCGGATACCACCCCCTGAAGGCTATTCAAATGAAAATGGCTGTCTAGAAAGAAGCGTAGGACCTCCAAGACATTAGAGAGAGGGAAATCGTGTCTGCTGGGGAAATGGCTTACTTAAACAAGTTTTAGAATATCCGAGTAGGTGCCTATTTGATAGGAACCCTAACCAAGAAAGAGTTCTCCTGCTCTTTCTTACTAGATCTAAAACTGTGTTCGAGCAGAAGAGAGGTTTCGTTGGACCTGCCTTTCACCAATCGTTTCGCCAAGTAGAGAGCTACTACATACTAGCTAGAGGACAGGTACGGAGTAGACATACAATTGAGAGCGAGTAGTATCGCGATCTTACAGTGCATCATCTACCATCTACCATCTACTAGTACCACCAAACAAACCATGTCTACAGTCTGCTACGTAGAGTAGTCTCCAACAGCCATCTCTTCGGTGACACCGCATATGCTACAGACTGCTGGAAGGACTCTAATAGATTACCAGTCTTGATATAATGTGCTGGCGGCTGATTATGTTCGACACCCGCCATTGCCATGAAAGAAACTAATAGATTACCAGTCTTGATATAATGTGCTGGTGGCTGATTATAATATATGTTCGACATCCGCCATTGCCATGAAAGAAACTAATAGATTACCAGTCTTGATATAATGTACTGGCGGCTGACTATAATATATGTTCGACATCCGCCATTGCCATGAAAGAAACTAATCGATTACCAGTTTTAATATTATGTGCCGGCGGCTGACTTATTTATATGTTCGACATCCGCCATTGCCAGCGAAATCGATTTTTAGACTACTGTGAAAGAGCACACACACGTCAGAAAACTGCGCGTTCAATAATTGCTGCAGTTTGGTCGCTCTTTCATCGCATCCGACGACATCATCCAACATCAATTTGACTTTTGAGTTATTACTCGGCACCTACCCAACTCCATAAAACTTTGTGCTTGGCAATCTCAAAGGCAATCTCAGAAGCAATCTCCAATAGAACTATCGATCATGGCATCTTGCACAGAAAGATTCGGAAATAAGGTAGAGGGGTTCATCGCAGGGTCTTTCGATACGATTGGGTTATGGGTTGGGTCTCGTCCTCGCAAGACCATTGCTGCCGCTTTTTTTCTGACAGTCCTAATGGGCATTGGATTCATGTCATGGGAGACTGAAAACCGAGAAGGTAAGCTAATGCGTTTCTATCTACCAGATGCAATGCAATCCAATATAAACTCTATGTTCACTTACCCTCTATTCCAGATAAATTGTGGGTGCCACAAGACACAATCGCTGAGGCAGAAACTGAAATGTATCAGGAGTATTTTCCCAGCAGCTCTCGTTTTAGTCAAATGATTGTACAGACCGCTGCTACGGGTCAGAATGTCCTTACCAAGGAGCTCCTGGTTGAGGCCATGAAGATGCACATGGACGTCGAAACTGGAGAGTTTACTGTCGACGGAGTGACTGACTCTTTCTTGGGTATTTGTACTCCAGCTGGCGGAACTTGTGCCTCGTCCTCTACGGGAGTGTGTGAGTGCCTGGTGAACAGCATCCTCAAACAATGGAACTACGACCTCGAAACACTACAGAACGACGACAACTTTATGGTTACTTTGAACATGTATGGGTCGAAAGATGACCTGAGAGCAGTCATAGGAAATGCCCAGTTCGACGAAGATGGAAATGTGACTAGTGCCGAAGCATTTTCCCTTTCGTATTTCATTCAAGATCAATCCGAGACTGTTGACGGAACTTTAGTAGATACTGTTGGAGACGCATGGGAAGAAGAAGTGTTTTTGG
>k141_3046801
CCATCACTAGCCAGAGACCTTTTCTTCAACAACAAAGACTCCTGGCAACATGGCTGGGGCAAGCTCCTGCTGATTCAATTCCTGAACTCACCAGGAACCAACCTTAACCAACAACTACAACCCAGAAAAATCCAAAATAGCAACAAACAATCCAGAAAAATCTACATTCTCTGCTACATATTACACACTTCATTTCAAGGTTGCTCCGAGTGTCCCGGCGTGGACCCTAACGGGTGTTCATCTTTGGCGACTTAAAAGTCCCTATGGGACAGATTACTTGCATTGAAATATCATTTAATCTAATCATTGAGATATTTATTAATTTCTCTGACATTTCATATCTTGGAAAGCAAGCTGGCTTTCCTTCCAATATTGGAGTGCTGCTTGCTTGGTTCCATAAAGTGTTCGTTTCATTAGAAGATACGCATCTTCCGGATAAAATTCTTTGAATCCTACCGGCATCTTCATGTAGATTTCCCCTCCAGCATCAAAATGTCCGTGCAGAAACGCTCCGCAGACGTCTAGGATCTGAGCATCGCCTCCTGACATAATCATCAGCACCAAGATGATATGAGTTGTCACATCTGTGACAACTGGTGATGCTGTTGAACTTGAGGTGTAGCGCTTCCCATCAATCTGCTCATACCCTTGAGCCGCCATTCAGGCCCGAAAGAATTCATTTGCTTTCATTTTCATTGCCCACGTTGACGTCATGATCTTAGCTCCCTTTGGTAAGTTCTGAGCCAGAACAGTATCGAACACTTGGTATTTTACCATTTTCATATGTCCTTGCTTGACTGCTTCTTTCCGTTTGAGAAATTCCCTGGATGCCATCGCCTCTTTGTAATTCAACACTTTTAATTTGGATGTTTTTGCAAATTTGCCACCCAAGCCTGCACTGACCAGTGCTAGTTTACTAATTCCGCGCATGGTTTTGTAGTACGAGTTCTCCGCCTCAGACAATCCAATTTCATATTGCTTGTTTGGGGTGTACAATTGTCCGTTGGTGTATATAGGCCCTTTCCAGTGTGGCCCACTGCGCCATATTCATTCATAAGCAGTGCTGGTGGTTTGATAGTGCTCCCAGATCTTGTCATTCCTTCTTTTGTACTCTCCTGTTCTTCTTCTTTTCCTTCATCTTATCGGTGGAATGTGATCTCTCCCTCAATATCAGATTCAATAATTGAATGTTCGCTTGTGGCAGCCTCTAAGTAGGTTCTCTTATTTTCTTCATCAGGTAAATCAAATTGGATGCTTTTTGGTTTGATTTTCGTGCCTATTTTTGGTGGTCTGACATCCTTCTTGTTTTCTTCTAGGACTTTCCCCTCGTCTTGTCCGACATCCTTCTTGTCTTCTTCTAGGACTTGCATCTCGTCTTGTTTGACATTGTCCTCGAACGCATTGGTCTCTAAAACTGTTCCGATAGTAGGATGAGTTGCCGGAGGTTCGTAGAACATCTGTTTGAGCCAAATCACATCTCGGGTTTTATGAATTTGTGTCGTTATTGGATCCCACATTTCGTAACAATCGGCCGCGTGATCTATCGCGGGCCCAATGTACATCCAATGTACCCCTCGATTGTCGACCTTGGGTGTGCTCTTAGTTTTGAGTTTCACTGTCCGTTCCATTCCCCAGGTATGCAAAATGATTGACAACCGAGGATTCGATCCTTTCCAGTGGACATAACGTGTTGCGATTAGTCCATTTAATTTGATAACGGCAAGTCCATCCAGCATTGTTGCGACCTTGAATGCTTTTGGAAATAATTTGCATCTCATGTCGTGTGGAACATTAGCTTGATGCATAAGAGCCCTTCCTCTATTTGCGATGGTTGCAAATCCAAGTTCCACCAAATGGTTTTGCGGCGGAGTGTCTCGGGCTGTGTATTCAAATTCAATTGCGAATTTCCAGTCGCTGCTTCCACATCTTTCTTGAAGCTTCACGTTCTCGCCAGCATTATCCATCCTGATCTGCTTTACGATGATGTTTTGCTCTTTCTGCCTGTTGATTCTCTCACACGTTGGTTCAATCATTCCCTTTTTTGTTTCATCGAAATCCGAGAACTTGATTTGCGTTCTTTCATCAACAACGATACGCCAGTGTCGTTTGGCAGCCAGTTTCGGACCGTCTTTCTGCTGTTTTACCAATGAGATTTCAAGAAAGATCCGTTCGACAATGCTTGTGGCTGGTTGATGAGTACTATGCTTTGGTACATTCTTTTGTTAGGCTTTGCCAGCCGCGCATGCTTGACATTTTAACGATCCTCGAATTATCGTCCAATTCAGTTATTTGGCTGTGATTCTTGTTGAGTCCTCATTCGGATGTCCCACCCAGTCATGCGCCGTCTTGATGTTCAGTCTTTTTGTTCCTTTGACGGCACACAACGCCATTTCTGTTGGCTTGAGGTTAGCTTCTTGATGTTTAAAATAGATTGAGAATAGCATTCCCGTTTTCGTTGGGATGTTTAGGTCAAACAATAGTTGTCTTCCGTCTGCCAAATGCTGTCTGCATCCCCACCCAATAGCCATCCTTCTTGTTGCATCTTGGTGATGCTGAAAAGATGAAAATCTGCTTTTGGCACATGATTTACATCAGTGAGCGTTCCTTTTCCAACAACACAACCATTTTTGTTGCAAAGTTCGCCACGAAGTATCATTACCAACTGAGTGGATTCTCCTTGTCCACTTCCCATGCTCACGAGTGACCCCTTCACTTCTTTGATATGTGTAGCTCCGATTTGGCTTCTGGTGATATGCACTGATGATCCAGTATCTGCCAACTGTAAATTCGGATCATGTAACATCCCCGCGTCTTGTGGGAACTCGAAAGTCATATGGATTCCCATTAACATCAATTCCAACTCACTCCCGGAGTCGGAATTGTCGGCCACACTTGCTGCCACTTCTGTTGCTTTGGATAGGTCTTTCCACCATGGCGGCCTCTTTGATTAATTCTTTGGATCATCCCAGCATCTTGTAGCGGGATGTGTGCTCTTTCCACAATTTCCACAGGGTGAGCCAGTGTATTTGCCTCCTCCATTTCCTCTGCTTGACTGGGATTCATTCTGATCGCAGTTGTTCGCTTTGTTTCCTGGTTTCCCACATCAATAACATGTGATGTTTTCCATACCTGCGAGTCCAAATTCATTGTCATCGTCATCAGATTCTTCTTCATGATTCACCAGTCTGTACTGTTGGCACATTGTCTCTTCCAGATCGTTGAGATCCAACTTATTCCCTTTTGCACGCTGTTCTGACGTGATTACTCCGGCATATTCCCTTGGCGCCTTGGATATAGCAATTGCAATAAGTTCTTCATCATCGATCTTCATTTTTGAAAACTTATTGCAAATAGAGCTCAATTTTTCGAACAGATTCGCTGGATCTTCTTGCTTGTTCATTTTGACCGCTTGGAGTTATTGACGTAGTTCGACTCTTGACATCATATCCTTGGGCATATATTTCTTAGTCAAAAGGATCACCAG
>k141_208385
CTGCCATACTCACCCTAATGCAACCTTGACGTACCATGCCAGCGACATGATCCTTCGCGTCCATAGTGACGCATCATACCTCTCTGAGACTAAAGCAAGAAGCCGGTCAGGAGGCCATTTTTATCTTGGCAACAAGACCGACTCGACCCCAACCAACAACAACGGTGCTATCCTCAATGTCTCAAACATCATGAGAAACATCATGAGAAACATCATGCCATCAGCCACTGAAGCTGAATGCAGCGCGGACTTTGATAATACAAAGGCAGCCGTCCCACTCCGAAACTTACTCGAAGAGACGGGCCATCCTCAACCACCCACGCCTGTTGAGGTCAATAATACCACCACCGTTGGCTTCGCCAACACAAAACTCCAACAACAACAAATCCAAATCTATGGATATGAGATTTTATGGGGTTCAAAGTCGAATCAAACAAAAACAATTTGAGGTCTATTGGCGACCCAGCAACAGCAACAAAGGTGATTATTTCACCAAATATAATTCCCCCACTACTCATCAAGAGCAATGCGGGACTTATTTACACTGCCTGAATCAGTTACAAATAGTGTTGAGAGGGTGTGTTCATCCGGGTTCCGCACGGGATCCCATCCATGACTCAACCAACACATATGAACCATTCAGAGCCACTCATCACTCCGTTACAAGCCAAGCATAGAGCTCATAAACTAAGTATCATCACTGGATTACTAAGATCAACAGCTATCATTGACAGCACAACCCTCTTGCAACCTCATTCCGAAATTTAGTAAGTAAACCAGTCCAACAACTTCTCTCTCACGACTCGTGGGAGTATCTTTGTGAATAGGTCAGCCAAGTTCGACGTTGCCGGTTCCTTGGCCAATCTGACTGTCCCAGTAGCCACCGCTTCCCTGCAGCGGTGGTATGAAATACTGTGATGCTTCTTTATCAGAACCGACTCCGGGGTCAACATATTCGTATGAACTGACTCGTTATTGCAGAATACATTTGTTGGGCCCTCAATTGGTACCCCAAACATCCAAAGCTTATACCTCAACGCTTCAACCAACTCGACCGCGTTCTTCAACGCCGTAAATCCACTACCAAACGTGCTAGTCTCCACCGTATTCTGCCGCTTGCTGAACATTAGGATTGGCGCCATACAGCAGAATATCAATATCCCTGTCTGAGAGCGTCTAGTAACTTTGTTCCCACCATGGTTTGCAGAAAACAAAACAATGAGTAAACATCATGGCCCCCCTCCGCTCTGGCATGTCCCCGGGAATTGACTATTCGATAACGCGATGGAAATTCTGCCAATCAAACCTGTGGAACCTGGTTTCGTCAATCTGCGGATGCCTTGGATCAAACCCTAGCTTCATCTTCGGGTTTTCCTTCAAATACCCAAAAATGCGGATCACCTGTTCAAGATGTCCCAATCTCGGACAGGCAAGGTAAGTAGACATCAACGATGTTTCTAACAAGATGTCCACCCGACCAATTTCACAAGCCCAGCGCAGTACACCTATCAATTCCTGATAGTACTGCACATTGGCAGCCTTCAGCTCTGGAGTGACGTCCATTTCTGGATCATATCCAGCCTGTAATGTTGTGTGACACTTTGATGGCAATTGCTTGCCCTCCCGGCCTAGCTATTCTTCTACATTGACAATGGCAGCCTTGCAATACCTCTCAGAGGACATTAACCAAAACTTCCTCCCAGTCCCATTGTTCGCGGCCATCTTCGACAGCTGCGCACCCAAGTAGTCCTCTGGTTCCGCGACCCTGTCACCCTTCAACTTAAATTGGTTCTTGATCCCGTCTATTGTGTCCATCAGCTTATCCAATACACTCAGGACGTCGTCAACATAACACCATGATATGTACTCATAGTATTTGGACCCATTCAGTTTCACGGCAGGTTGCATCCAAACATCAGGATCAGCTTTCGTCGGTACGTATCTTAATCCATGTAAAGTCTGAGCCAACAGCAATCTGAATGCAGCCCCAGAGGACTTCAATCCACACAAGGCCATTTTTACAGTCACAATCTTGCCTTGTTCAGAACCGAATTCGGGACCAGCCCTTCTCCAAATCTTTTCTCGGCACTCTGCAGTCAAATATGCATTTTGGATATCACATGTCATTACTTTCAAGTCATTTAACGCGGCAATGGTGAGTGCAATGCAAACAGAATCGCGTGTTACCACTGACGCGTACGTCATACAAGCAGGTGTGTTAGTGTGTCTGTCAGCAACAAATCTCGCCTTACAACGAAAGTTTTCCCCAATCTTGACATCAAAGATGAGATGGCATCTGATTTCTTGGAAGGCGCTATCGAGTTCATCGACAGTTCCTTCCTATTCTTCAAATGCTGGGCGTACGTTTTTCATTTCCACTCCAATGGAATCCCACCAAAGCGTGTTACCGCTCCTGGAGTCTATGTCTCTTGCCTGGTCCACTGTCTTGGGCACTTCAATACCACACTCATGGGTCCGTACCCAGTACTTTGTCTTAACCATTGCAAGGTACGGTGACCACCATGCAAATGCTGGTTCCAATGAGGTGCCGTTCTGTGGTGCTTCCATCCTTCCATTGGACAAGCATGTCCCAGCCGTTGGTAGTCTCACGCCGTCTTTCATGCCGTTAGAATTGGTGGTGAACGCATCCTGCTGCTTTACCTCCTTTCCGTCTTTTAAAATGATCCACTATTTCGTTGAGTAGTACGTGCCGGTTACCCTCTGCGTCTACCTGTGCGAATAGATTCTCTGCAATAGTGTTAGCGGAAAGGCTCGTTGTATATCCATCTGCATACTCAACTTCATACACCCGTGTATCAAGGATGGGGTTGTCGTTCGCAATTCAAATTGGTCGACCCTCATCATCCTTCAAACGTTTGGTCACTCTAGCAAAGGCAGGTCCTTGTTCTCCTCGATCAAGGGCCAGCTCCATGTCAGTGTAAGTGCCTTCGTAGACTTCCGGATCAAATGTTACATCTGCCTCTTTTAGATCTTTGTCACTGATGACGCGCTGAAATTCCTCCTCAAAGTCCGGATCATCTCCAATTATCTCCGCCCATGATTCCGGATTTGGTTTAGCGCCTTCAGCCTGAACAATTTCCTCATTAAAGCGTTTAGCGATAGCAGCATCGAAGAGGAGGAATATTTCTTTGTTTTCAGTTGTCTGTGATTCGAGGTGTGTGACCCGTTGAACGGATGTTCTTGACATAACTTCTCCGTTCTCTTTTAGAACCCAGTACGACATCAATGGACCAATGCGTCTGGCTACTCCAAGCCATCTTCCATGGCATGTTTCACCTATAATCCTGCATTTTCTCGGAACTAACACCTGTCATAGAAACCAAAATTAAGGAGCTCTGCAATGTCGGGCGTTTCTCCAGTCACAACTTCAATAGATGTGCAACCCTGCAACCTGCCAGTGTGGCTGGCGGTGTGGTGCATGGTCTTGCATACATACCAATATCCATAATCCCAAAGCTTTCTTGGGGCTCTCTTGCAAATCATGGTACAAAACCATTTCTTCGCAATTCTTGGATTACTCCCTCAGCGAAGTTCTGGTTAGACCGTTCTAGTTCTGAAACATGGCAATCGACATCGTATTTGCGTTTCGTTTTCATAAAGTCTGTGCATGGCTGTGTCTGTTCCTTTGAACCATCAAAGGTCATCTTTAGTGGGACACCATAATCCGCTATGAATTTGTGGAGTGCATCTCCACAATGCTTTTTAGACTTCATGGGATAAACATCAGAGAAGACGTCCCTTGTTGCAAATACTTGACCGCATCGATTTCCGTGAATCAAGACTCTGACATCCATGGTGTCAGTGTACACATGGGTGTCAAATGTCTTTTGTCCAAACATCCTATCAACTCTATAACACCTGGCCAACGGCAACAAGGCTGAGCGCATATACTTTTGAGTTGTTGCTTTGAAGGTAAGTGCAGCCTGAGCCACACTGATTCCCCAGCGTTCCCCAAAGGTTGCAGCGTCCAATGTGGAATGCTGATCAACTGTTGCAAACTTGGAGCTGTCAACTCTTCCCTTTTGTGTCGACGCAAATCCGAAACTCTTCTCTGCTCTGCTGTCGGTCCTTCCGATATTTTCACACCTGAGATCATTCGACTCAGAAGATTTCCAATGTCATGTACGCGTGTCTCATCATTTTCTCCTTGTCAGTGATTACCAAGTCCACTGGGATTGTATTCACTGTCGCTATGGATCTCATCGCGAAATCTTCCTTTACTCTTTTAGAAGTGGTAGGGAACTGGATTTCTTGTGGGTTCCATGGGTGAGGGGAGCTCATGATAACATGTGGTAATGTACAAAGGTTGTCATCGGTTGGAGTCCAGGTGTCCAAGAATATCACCGTCCCATCCAATTGCAATGGCATCAAAAGATTGCCACTCCCAGTATCAATACACATTGGTTCCTCTGAATGGTAAGGGTCATCTCTGCCCGTGAGACCATAGTGTCTTAATTGATTGGGGTTGATGAGAGTGTGTACCATTTGGTTCCCTAACCATAGAGCTTCATTGAAGATAAGGATGGACCTTTGTCCAGTGATTGGTGATGTGTACCCAGATGCACCTTGAACAATTGAGACCTTCTTAATACTCTCATACGTATCGGTATAAGGCGAGACTTCACATTCTCGACCTGTGTATCCCACTATGATAATGTTCTTCCCCAGAGCAATTGTATCAGCGTGTGAGTCAAGTTCCGATTGACCGTATACAACATCCTCCGGGTGAATCATTTTAACAGCTTTTTGGGTCAGTTCACAAATATGACAAGTTCCTGATTGGAATCGGGCAATCCTCCTGGAGATGCACTTCAAAGTGCAGAACGAGAACAACGAAGAACGGATCGAAGGCATCAACAACACGATGAAGTGCAAGACATGTCAAGGAGCTGCAGCACGGCCAGCGCGACCGCCCATTTGTTGTCCAGCACCCACTGAATGGGGCAGCATTGGGGGATAGAGGAGCAGCAGGGGCCGCGTCCCCAGCAGCTGCAGCCTGTCCTGCTTGGAGAGTAGCAACGGTGTGCTGAAGAGCATGCAGCTTCTTATTTAAAGCTTTGGCTTTGGCTTTCGTGTTTGTTTTGGCAACCATACGAGGTTTTCTGGAGTCATGTCCTCCTTCACCATCACGAGTAGTTCTGAGTTTTCTTTTGTCATCAAACGAAAGTGCTTTGAATTGTTGAGCTGGATATTTGCCTGCGTACACCCGACCATCAGGTAGGAAGATCCCTGTAGTCGGTGCATGGCCTTGGTTCCTGGAACCAGCCAACTGCTGATTAATTCCCTCAACCCCCCTTTTCATTTGCGAGGCAGCTTTCAACGATCGAATATCGAACGTGAACCGGTTAGAGACATTGACGAAAGTCATGTTACCGTCGCGCCGGTACAAGGTCTTCCATCTGGAAGGAAGAAATATCAAGAGCTGATTTTAAAATCAACTTTTCTTGATTTAAAGGCGTGTTTTGAGGTATTATATACCAGGTTTCATACCTAAGACACGCACCACATATTATAATAAGCGCGCATGATTTGAAACT
>k141_3635479
GATCATGCCCATTCACTTTCTCCAACTGATTTTCATTCCCGGGTTAACGCCCAATCTGACTACTACCGTGCTGGATCAGTCCCGTACGTAGCCTCACGGCGTACAAGCTAGCAGACTAAAAGAAATTAATCGCATTTGCATTATTCCTCTCGGACTTATGGTGTCAGACACTCCGTCCGCCGGCGGGAACATGTTCAACCAGAACACTCCTGCCATGACCATTTCAACGATCATCCTCGTTGGCATGCTATTGAACGGTAACGTGTTGTAAATGCATCTGGTGCGTTCTTTAACCATTCGGATATAACGTTCCACTTCCAGTACGTGTTCGTTGTTGGACACTACATTCAGTTGCATGCCGAAACTCACCATGTCTTCCCTCATGGGTTCGAATTTTCTGTAGGTGTGACAGTGAGTAATCATAAATCCCCTTTTTTATATACTTCTTTTACGTGTCGTAGCCCATCCACGATTGTTGCTGCTTTGCGGTTTAGTAGCATTTCCACCGTCCCGAATTTGATGTGGCGTGAGATGGTCACTAAGAATGAGATCTTATTCACGAACATTATGTCCGCACATAACATAATGTCCCGGTACCGTTCCGTGGCATTTTGTGGAATGTCCACTACCTCAGCCCTGACGTGTTCCGGATTGCTCCTAACTGTTTTTCCTTTCAGTGATCCAAGATTCGGCCCAAAAATGTCCTCTGCGGCCATAACGTCTTTTCGTGTTATGGGGCAGTTTGGAATTAGGTTGTTCTCAACAATCTTCATAAGTGTTTGTAGTGATGGTCTTCCGATCGTGTTTTGAAGTTTTCTTGCTATGACAGCGTTCCGGTAGTCTCTGTTGGTGTAGTTAACTTTGTTATCCTCTACTGTGTTTAGTAGCACTGTTCCGTCATCGCTGCCATCAACATTCAGGTAAAATAAACCCATCGTTGACTGTACGAATCTCCTCTCCGTGCCGTCATCCTTGTGTACAACAAATGCCCTCTTGGCGTCACTGTCGTACGTCACCTTGTAGTGACTGATCAAGTTGGTCACCGCTCTCCTGGCATTGCATGAGATTGTCATGGTTCGGTCTGACTTCCTGATGTTTGTTAGTAATTTTTTGTTCGAGAACACGGTCACTGTCGACTGGTTGTCGAGTAGGATCCACCTCTATGAAAGCCTTCAGTTCTTATGTTCTGTCAAGTTAACAAACACAAATGCCATGTCATCAAATTTTTTGTGTCCGTTCATTAGGAGTTGGACTCCTGAATCGCCACCTTCTTCTTAGGCTAGTTCCAGCTCCTCCGCTGGTACCCTACTACACGCGTCCACATAGTGCCCTCTCTTCTGGCATCTGAAATATTTGATGTGTGACTTGTTCCTTGGTTTCCTGCCACCACTGTTTGTGGTGGAATGGTCTTCAGCGTTAACAAATGACACGCCATCATTGTTTGACACTAGACCTCTCATGAGGTTCCAGGGGTTCTGCTTCCAGTTTGCTTCCAGTGGATTAGCAGCGAGTATGCTTCCGACAGTATGTGGCCGTTCTCTAAGTCCTAGATCAGTTTTCCGTACCAACTACGATCTGATCCGAGCAAGAATGCACATGCCAGGTAAGTGTCCCTGGAGTATTGTGTCGCCTGCTTCAGTTGATCTGCTGTTGCAGTGTCTCCCGTTATGGTCGTGTTCCTTAATGCCAAGTCAATAAGTCCGCTGTCGGACCCTATGCCCCCTCCGCAGTGTTCCAGCACTTCAACCGTGTTCTGGAACGCCTCAAGGTATTGCTGGCACATGCTGTGCTTATCCTGTATGAGAGTGTAGAAGCACCTCTTTGCTTCGTGAAGTGCCTGCGGCGCATACTTCTGAGCCTGGAAGCTGAACATTACTGCCTCAATCGCCTTCAGGAGCTTGATTGCGTTCGACTGTGCTCTGTCCCGGTTGTGCCTCCAGCTTTGCTCTTAGTGCGTCAGTGCACTGGCCATATATGACCAAGTATGCTGTCTTGAGGTTCTCCTTTAGCATGTTTTTCCTTTTAACATACTGATCGACGCCCTTCTCCCAGATCCGTTCTTCAGTCTTTGTCACTCCGACGGGAGGGTCAGCAGGCATATCCATGCCTGGTTCCTCTAGGTTCTCAATGACGAGTCTTGTGTCAGCTCCGAACTTGTACGTTTGTCCCACATACTCTGCTATCTTGCGTGTTGTCTTGGTGACTGTGTCTGCGGCTTGCCTCGCACTTGACACATCGTATATGTTTCCGTTCAGTTCTTCACATCTACCGGAGAACTTGGGGACTTTTGGTGGTTGGTCCAACCTATTAGAGGGTTGGCGACCATTGTACCGTTGTTTTGGCGCGTCCTCAGACGACGTCACTTTATTGGGAGTCTTTGAGCTATCTGTTCCCCAAGCCTTCTTTACAGGATTGGTCTCCATAATGACAATTTGTTTAAAATGTTGAATCAACAGACTTTACCTACCCTTCTGTGTCCTTAGACAACGTCAGTGGTGTAGGATCGGTGCCGTGAGGTCCAATCCAATGTAAATCAGATTTTAAACAAATTATGAGCTACAAATCCTCGCTCATACTACTAGATCATTGGCTCTTAGCCTGCTCACTCGGCTTTCGAGCAATGCACATACGCACGTCGGCCTGAGTCATCCTCGAGTCATTCCACACGTGACTCATCCGACTCGATCCCTGATCATCTCTATCCAACAACAGCAGCTGCAATAGCGGAGACGACAGCCGGTATTCAGGCGGGGCGTGGAAGGACATGAATTCTCAATGCGAGAGGGTATTATCGATATTACATGAATCAATTGGCATGAGGCAGGGCAATGAGACGATCTGGCCCCGTCGTCGTGTGGTTACATGCATTGATTCTGGGAGTGCGACCATTCTCACAGTGGAATGGCCCCAAGAAAGCAACTTCCAGGGTTTGGTCGGCATCAAAGGAGCAGATACTGTTCTATTCGCCTAACTTTCATCGGCATGTTGTATCCGATACCTTCAAAAGCAACCGAAGCAGCGCGTTCGAGAGCTTCCAATGGCTAGATGAAGCCCAATCCAAATACCCTGGAGCGAGGAGGGTGGGTACAAGCGGATCACTGGGCTTGGAAACCATTTTGGGCCTGGGCCTGGAGAGTACCAAAGACTACTTCGAATCCTGTGATCTACGCAAAACTTCCTTCACAATTGGTGCTTCCTTGCCGAGCGATTTGGAAGAGCGTCTTCAGAACGTTGTTGCTATTATTGATTCAAATCTTGGCGCACCACTTCTCAGCTATTTCTCAAGCAATGTGCATTCGTTGGTTCTCGAACGAATACTTTTCCTGCTTGCACCATTTTCGAATGTCGACAATTTTGATGATCCACCAAGGCTATTCCATGATGGTCACGGGGCAGGCTTCTCCGATGAACAAGCTGTCTCGGCGATCTTGTCACTAAGGCATCTTCTATCATTTTGTCAGGCAGATGCTTTGCAAAAGAAACCGCCATCTTTGTACTTCTACCAACAGCTGAAAGTGTCATTTGAACGACTGAACGAAGCAAGAGCTGAATTGGAAGACTGGTTATTCGGTGCTTCGCAAGAAGATGTCGCCACTTTTGCATATCTGAACTCGATTGGCGTATGTTGGCAGCAGTGTCGATTTCTGTTGCAAGCTTTTTCGGTGTCCCTTATTTCATGCGACCTCACTATGAGACAGGCCTCAGTGAACTATCTCAGAACAAGACTGTACCTCTCCCCGTCCGAGGTATTTGCGATGATAAATACGCATTCTCGCTTAAGTCAATACAGTTCAGCGCTCTTAAAAAAGCACGTGGATGAGATCCAAGTCGGGTTGTCTCTGTCTTCCCGGGACATGCGGCGTCTTATTGTAAGATCGCCCTCTGTATTGGGTTGTTCAACGAGTAAGATCAATGCCCGAATTTCGTTTCTCGCTAACAGAGGTGAGTCATTGTAAATGTTGGGGGAAATTGCACGGGCAGTGTAATAATGGAGTCGTACATCTCAACTTTCATTAGTACATTTGTCACCAATGGAGATGCAACAGGCGGTGCTGGTGATGCCGTCACTATTAAAATACAACATTGAATCGAACCTTGAACCAAAGATCCGATTCCTTGAGGACAAGGCGGGAATATCCAACGCAAACTTGGCCAAGTTGGTAATAGCCAATCCTCTGATTTTGGGTTCTTCTTTGGAACAGCGTATTGAGCCGGTGATAGTGGGCTTTCAAGAAACTTGCGGTTTGTCAAAAGAGGAGCTTTGCGACGTGCTATTGAGAGTTCCAAAACTTGTCACTGCCAGCTGGAAGACACAGTTAGAACCAAAGCTAGATCATTTGAGGGGTCGTTTGCAGTTATCGGATGCGACCCTGAAACAAATTGTGGTGTCGACACCCAGCCTCCTGATGCGTACTAACCTCGACCAAAAGATTGATATTTTATTAGATGCTGTGAGTTCCGCCAAGATGATGTCAGCTATGATCCAGGAAGATCCAGCAGTCCTACTTCAAAGTGCCCCAACTCTTAAGTGTACACTGGGTCCCCATCGGAAAACCAAATCGAGATCTCGAAGAAAGCGACCTGTCGACGAATATCTTGGAGGAGATCGAACGCGGACATTCGTAAATGTTGGAACAGCCGCCATTGCGGTGGGTACGAGTCGAGGAAATATGTACAGCATCGTGAAAACTGGGCGAATTTACAATGAAAAGACGTACGCCTATGGAGCGCTAGGCGAGGATTCAAATGACGAGATTAGTGCTCCTGGCCAAGTCAACGAAAGGACTGAAGACGAAGTGCAAAAGAGAATGAACGTATCGCTGGCCACAATATTGCGAGAATCGTCGATCTCGGCCTCTTACTTTAACCAGACTAGAGTAGCGACCGGAACGTCGACTCTATACTTGACTGCATTCGTGTCTGGTAAGGCTTGCCTGAACGAACGAAAAGCACATCGGAAAAGCAAAGCCGGTGGTATTTCAATATACTTCCCGCAACTGCGCGATGCTTGCTCCAGGACTCATCTGGAACAAGCTGCTCGATCCTGCTTTGCCAGTCAAGTTATACCTAAGGCTGAAAAATGCGGAACCTCCTACTCAAACGGGTTGCTGATGCTAGGTTATGCCTATAAACGACCAACGGGGAATCGTTGTGGGTTGTATGCATGCTGGGACGCCCTCCGACTCATTCTTGAGTTGCTCTCGTCTGATGTATTAGAACCAGGATCACCTTCTATAAAAGACTGCAAGATACACGTTGACATATTCACAGATTCGAGCTATGTGTCTGAACTCATTCATAATACGAGCTCCTTACTAAGATGGGGCTCGTATAAACAGCGTGACGATTTTGTCCACGACGGTGATATGCCTGCGTGGCAGGCAAATATTGATATCCTGCACCCCTTTTCAAGGACCTACTGTCAGATTGTCAATCAGAAATTGAGGATGCCATCAACTGGTCTGATGAGCAAACTAACCACCCAGGAAATCAGGATACGATTTCGTCACGACTCCGAAGTTTCTTGGGCTTGGAGAGACCCGAAAATAAAAATGTCGGGTCGACATGCAATGCAAGCGGCTAAATGGCAGAGCAGACAGGTGTACCGGTATGATGCAATCTCCGAGCAGTTGTTGGAGCAAGTAGCAGCTAGTATTCTATTTTCCCGCAATTAAAGCCATTAATATGTGTCGGATCGTTGGGTCGAATCCCGATAATCCGACGAATTTGATCCGACTTCCGAAAAAGCTAGTGTTCTGCGTCGGATTCCCCAAATAAACCCGGAGATGTGATCGGACCCTCCCAAGTCGCCTATCAATTTGTCGGATCAACCAAGGTTTTCTTGCACAGCCAAAACAACCGACCACGTGGCTCCACTTGACCCCATGGTCTTGCCAAGACAGCCGATTCTCGTCATATTTTGTGTTGCGTGAGCCTTTTGAGAATGACAACAACAATCACTTATTCAACAGCCTGCCAACAACCAAATGACACACCCAATTTAATTCAACCTGTAATGAAACTGTTTACAGACGGTTCCTGTAATTACCTGTAATATTTCCTGTAATTATGACCTCATTACAGGTTATATTTTATATTACTGAGTCATTCTTCTTGGTCGTGATTGTTGATTTTAAAGACCTATTTACTCCTCCGTTCCACAATGATCGGGATTTTCGGCCTTTGTAGTAGTAGCATCCCCAAAATGTGTTTATGCCTCAAAGTAGCATTGGACCCCCCCCATTCTCAAATATTGGGAATCTCCGGGTGTATATGATTAATTTAGTAGTCTTGATTTAGGAGTGTGAACAATGACAATGAAAGTGCGTTTTTTTTTCGTTGAATTTCAAAGTTCGGTGTTTTTCCTTCCACTGGGCTGTTTTCATTTTCTCAGATATCGTTCGAATCGCAAGATGACGGCGCACAAGCACCTTTCGCTTCCTGAGAGACATCAGGGTCACTCGGTAAAATGTGGAATTTTCCACAATGAGAATTACAGCCCACATACTTA
>k141_3645756
ACCTATTGCACGGATGGGTGAACGTTCAGAGATCCTCTCGGAACGTTGTCAGCCACTAATACTGTTTCTCTTTATCGGTGCATTGACTGACCACGCAAGACGATACAGTGACAGTACTGTACTATCCGCTGAATCAACTCGGTCCCCTCGAAGAGCATTCATTCGAATGGATACCCTTCGACTCTAGTGGATTTGCGCTTTCCCATGGCTTACCTGCTTCTCAGGACTTGTCGCCGGTTGCTTACATCTGACCCGTAACTCGGGACCTCTCGATATTACTCTCGTATTACCTGGTCTCAGGGCTTTTTCAATACTCGAGCATGTATGCAACGCATTACCTGGTCTCAGGGCTTTTTCAATACGTGAACATATCCAATAGTAGCTCTCGCCTTGGACATGGTAGTACCTTGGTGAAGATGTCCGCCAAATTGGTCCCGGTGTCTTCCTTGGCTATTCGACAGATGTCCGATGCCACTGCTTCGCGGCACTTGTGGTACGCTACACTGTGGTGCTTTTTCCGTAGGACCGACTCAGGTGTCGATGTATTCTTGAACACTGCCTCATTGTCACAAAACATATCAGTCGGACCATCAATCGGAACGCCGAACATCCTCAACTTGTATCTGAGTGCTGTTACCAGTTCCACTGCATTTTTCAACGCAGTGAATTCTGAACCAAATGTCGATGTCTCAACTGAATTCTGTCGTTTACTGAACCAAAGGATCGGGGCTCGATTACAGAATATGAGTATTCCAGTCTGTGAGCGTCTCGTTACCTTGTCAGCTGCATGATTGGCGTCCACAAAGCAATGCGTCGTCATGGTCTTGCCTCTTGATGGAGGCATGTCGTTAGGGATGGCTTCCTTAGCATCACGATAAAAATCTTCCCACTCAAACTTGTGGAATCGTTCCTCGCTGATGTTAGGCGATATCGGATCAAAGTAGAGCTTTCTCTTCGGAACTTGCTTCAAGTATCCAAATATCTGATACACTGCTTGTAAATGCCCTATTCGCGGCAATGCAAGGTGCGATGACAGTAACGAAACTTTGAGCAATATATCCACTCGTCCAATTTCAATTGCCCATCTCAGAATACCAATTAGTTCTTGATAAAACTGAACACCTTCCACATTCAACTCCTTGGTTACATCCTCGCTTGGATGGTAACTTGTTGCCATTGGGACCCTACATTTCGGTAAGTGCATGTTACTCTTTCCAAGTTTAGATTCCAGGTTTTCGACTGCTGCCTTGACGTATTTCTCTGACGACATCGACCAGCATTTAGTGCCTGACATTGTCTCCACTTGGGATAGCGTGGCTCCCAGGTACATGTCTGGTACTTCTGTCTTGTCGTTCTTAAGCTTGAATACACTTCGAATGCCATCCATAGTCCGCATGGGTGCATGTGAAATCACAAGTACATCATCAACGTAACACAGTACCATTTCGTAGTACTCTAATCCATCTGACTTCACTGCTGCTCGGAGCCAAACATCTGGATCAGCTTTCGATGGTATGTATCCGTTGTGGTGAAGCACTCCCGCCAATTTTGCTCTGAATGCCGCGCCTGAACTTTTGAGACCATACAAAGCCATCTTAATAATCATGACGCAGCCTTGTTCTGATCCGAACTCTGGTCCGGCTCTGGTCCATATCTTCTCTCGGCACTCTGCGGTCAGATACGCATTCTGTATGTCGCACGCCAAAATGTCGAGGTCGTTCAATGCTGCAATGGTCAAAGCTATCCGCACTGAATCCCTTGAGACAACTGATGAGTATGTAATCGACGCTGGAGTCTTGGTGGTGTGGCCTCCTCCTACCAGTCTGGCTTTGCGTCTGAAGTTCTCGCCCAACTTGACATCGAAGATCATGTGGCACTTGATCTGCTGGTATCCTATTGGAATATCTTCCTTGCGTTTCTCGAATACCTCGAAAGCTGGGCGTACGTTTTTCATTTCTATCATGATGGCATCCCACCACATGGTGTCCCCATTTTCCTTGTCAATTTTAATGGCTTCGTCGACTGATTTTGGCACTCGTATTCCATACTTGTGGGTTTTGAGCCAATATCTCTGTGTTTTCGATATAATTCGATCACGCTTTCGTAATACTTGCTTTACCCACCACGCAAAGGCTGGTTCTTCTGATGTTCGGTTCTCTACTGCATATTCCGCCAGTTGAACCGGGTACGAGTCTTTCACGTCCTTCAGCTTATTCCATGTGGTACTGCCATTTTTCCACTTGATGTTTACTTCCCAGCCTTTCGTTGTTGTAACTCGGCGCCGTGTTCCGTTCGATGTAGTCACAAAAGCATCTTGCTGCGTCACTTGGGTGCCGTCTACTCGCATATCTACTATCTCATCGAAGAGTATTGCACGATTGCCCTCCTGGTCGACTTGAGCGAATATGTTTTCGGCAATGATGTTTGCTGACAGCGCTGCTGTATGTCCATCCTGATACTCAACTTCGTACATTCGTGTGTCGAGGATTGGGTTGTTCGACGCCAGTCCAATCGGACGACCTTCTTTGTCTTTTAATCGTTTCTTTACCCTGGCATATTCAGGTTGTTCCCCTCCTCGATCCAATGCAAGCTCCATGTGAAGATAGTTATCGAAGGAGTCTGGTGTGAAATCTTCATCGGCTTCCTTGACATCAGCGTTGTCGAAGACTCTCGAAAATTCGTTTTGGAAGTCTTCATCTCCATCTGCAAGATCTGCCCACATTTCCATTGTCGGCTTGTCGCTGTTCGGTGCTGAGAACGATTCCTGTGTATATATTTCGTGGAATCTTGCAGTGATGGCCGCATCGTAATCGTTGGATCGTTTCTTGTTGACATCCGTTTGCGTTTCAAGGTGTGTCACGCGCTGTACTGTTGTCCTTGATACTGGTATTCCGCTGCTCGGCAATACCCAATAACTCATTAGTGATCCGACTTTGTGCGATGGTCCAAGGAATCTGCCTAATTTGGTTTCCCCAAGTCCGGCATCTTCTTTATACCAGACTCTGTCATACCATCCAAAATCCAAGTACTCCGAGATGTCGGGTGTCTCTCCTGTGAGGAATTCCATTGGTGTGCGTCCTTGTAGATTCCCAGATGTGCTGGCCGTGAGCTGCATGATTTTAGCGACGTATGGGTATCCATAGGACCAAAGTCCCCTGGGACAATAAGTGCGGAACATCTCACGATACCACTTCTTTCTCAGTTCTCGGATCACACCTTCAACAGGGTTCTGGTTGGATCGTTTTGTCTCAGCGGTGTGTCCCTTGATGCCATATTTCCGCATGTTGGCTTGGAACTTGGTATGAGGGCCCACTTGTTCTGGTGCACCATCATATATCATTGTGTCAGGTGCTCCATATTCTTTAACAAACGCATCCAGGGCCTCATGACAATCCGATTTCTTCTCGATTGGATATGCTTCAACGAAGAATTCTCTGTTCCCGAATATTTGACAATATTTCTGTCCATGAATGGACTTGACTCTCGCATCGAGGGTGTCAGTTGCCATCATGCATTTCAATCTCTTGACTCCAAACATTCTATCAGCTCTGTATCTTCGACTTAATGGCATTAATGCTGATCGTTTCAACCTCTGAGTAGTCGACTTTAAGGTCATCGCTGCCTGAGCGACACTGATGCTCCATCTTTCGCTTAGATCTTCTGCAGTCGTGTTGGTGTGGCGCTCAGATGACAAGAAAGTGTTCGGAAGTTTAACACTGGTTGGGTCAATTGGTGCTTCAGGTGCAACGGTGCCGTCGCCATATCGGGCTGGCTTTGTGTCGGTTGGTGCTTCGTCATTCAATGTGTCCGTGTCATCATTATATCTGGTCCGAGCATACAACTCTGGTATGACATGTCCATCCGACTCTCGATTGGCAGCACTGCCGTCAACTTGTCTCTTTCGATCTTGTTCATTGCGTTCGCTTATAAGCTGTGCAACGCTTCTTTTTCGATCTTGTTCGTTGCCTTCGATTCTTATTGCGTCATCAGCTGTGACTCTCACGCTGGCGACTAACATCTCGTTGAATTGCTGAGTGTCGTACACTGTGTCCTCCTCGAATCCCACCGACGTCGTCATGTCTGATGGGATGCTGAATTCGACTGTCACCTGCGATATATTTCTCGACTCAATCTCCTCCTTCACAGAATATTGCGTTTCTGGAAACGAAACCTTATGTGGATTCCACTCGCGAGGCGAAGTCAGTACAATGTGTGGCAAGGTTCCGATGTCAATCTTTGTTGGGAGCCACGTGTTGAGGAATACGCTGGTCCCCTGAGACTGTAAGCATGCAATGAATTCTCCGTCGGGACTTGTAATACTCATTGGATCTGTGGCATGATACGGATTGTCCTGTACATTCGCATTGAAGTGTCTTAGTTGATTAGGATTGATCAGCGTATGATCCATGTCCTTCATGTACAATGCTTCATTGAAGATCAATATGTATTGTCTTCCATTTAATGATGTGAATCCAGTTGCTGCTGTTACAATCGGTACATTTGTCATAGGCTCATACGTATCGGAGAAAGGTGCGACGTCACATGACCGCTCTGTGTAGTGCATGACTGTGCAGTTTCTTCCTGCGACAGTTGTATCTGCATGCGAATCAAGTTCTGCCCTTCCGCTGAATGGTGCACCATCATCTCGAGTTGTTGTGGACTGTGAGACGACTCGGCGGTTGGAGGTTCGAATTGGAGCTACTTTTCGGGATACTGTAGTGTTCTCGTGCACGTAGATCAAGTAATAACATATGCTAAAAGCGATTTGAAATATTGTACTCATCATCCACATGCACCGAAAACATCATTTCTTGTTACCACCCTTTTCCTGACGTCCTCCGAACTGTCTGCCAGCCTGCGATGATGACGAGGTATTGCTGCCTCCCGACACATTTCCACCTGCCGCAGAGCTACCGTCAGTGATCACACTGATCTCGGACATCATGCGCTCCTTCTTGGCTGTCAATTCGATGATGGAAGTACGCAATTCAGCAGCCTTTCTCTTTTGTGCTTGGTACGGCTGCTTCTTCTGAAATGGAGTGCCTGACTGTTTGTTGGTGTGACTTCGACTGGCACGAATTGCCTCATGGTAAGGCTCGACAGATTCGTGTATCCATTTTCTGTATGGGTACGTGCCAGTGAATAGCGTTCCATCGGCTGTGTGCGCACCTTGGTCGGGGCATACTCCCTCATCCGTCGTGGTTTCAGTCTGGTGCATGTCAGATACCCTGGCTCTGAATGGGATGCCAACTAGCAATGGGATCTGAGCTGCAATATCTTGGAGAATTTCTTTATATCCTCTGCGCATGACTTGGTAGTGTACCTTCATTGAGGTGATATACGGAGCGAGCTCCGTGTTGCACATCTTGGTCCAGAGCATGTCAACGATGTCGCCATTGTGCATTCCTCGTCCATGCATTTCGAGATCATCAATTGCCTTCTGGAACCTTGCTATGAATTTCTCAAACGTCATGGCCCGTTCATTTCTGTAGGAGATGGTAGCCAATGTCTTCTTGGCCTCATTGATATACGTGTCGCGCATAGCCTCGTTTTCGTACCTCGCTCTCAATGCCTTGATGTCAATTCTGCCATCATCGCGTCTGATGTTGGTCTTGATATAGGTATAAGCGTCGGACGATTCCGCGATGTTGCGTAGGATCAAGCCGTGCACCGCCAATGTGTCCAATCTGTAAGCATTGCCGGTGTGTGGGGCTGCTACTCTGGCTCTTTCTTCCCAACTGTTTCTGATAGATAGGTCTGGCGCATCGTTCTCTCTAATGACATAGTCCAAAGCAACGCCTTTTGCACCAATAATCATCTTCAAGGTGCTCTCAAGCTCTATCAACCATCTCTCCCACTGGTTAGCAGCTTCTAATTTGACTTGGAAATCGTTGGTAAGGAGGGACTCTCCTTTCTTCTTTTGCTCAGTTCTACACTTGCTCCTTTCGTTGGCCTCCTGGATCGTCTCAGTGAATTGGTCTTGTGTTGTTCCAATTGGGAACTGAGGCGGTTCGGCAAGACGTTGTTTGTCTTTAACCCAATACATGAGGGATATTAACTTCTTTTGCCTGACCCTGCTGACAGTGAACCGTCCGTTTGCGGCGGTTCGTCTGGCATATCCTGCGCAAGCTGACTGGATGCCCTCTGCATCTTCATCTTGGAGATGTGATATACCCTCAGGGGCGGATACCATGTCTGCCACCAGTCCGTCAATAACTGGGGCGGCGTTGATTCCACACATCTGTAGGATCTCTTGGGTAGTCAAGAATGCTGGTGGTAGTGCGGCCATTCTTCTTTTATCTTCGTTGGTTTGTCTTCTGTCAACTGTCTCCTTCTTGAGCTATGGGTTTGATAAACCGTGTTGATCTCGTCGATACCTGTGTAATCAGTTGTAAGGCAACAGTTGATAAATATAAAGTCTCTTACTTCATTATATGAGTTAGATACCTATTGCACGGATGGGTGAACGTTCAGAGATCCTCTCGGAACGTTGTCAGCCACTAATACTGTTTCTCTTTATCGGTGCATTGACTGACCACGCAAGACGATACAGTGACAGTACTGTACTATCCGCTGAATCAACTCG
>k141_2505009
GGCATATACCCTGGGCAACTGCCTCTCTGCACTTGTGATACGCAATGCTGTGGTGTTTCTTACGTAACACAGACTCTGGTGTTGAACTGTTTTTGTATACCGCTTCATTATCACAAAACATGTCTGTGGGTCCCTCGATCGGTACTCCAAACATCCTCAGTTTGTACCGCAATGCAGTAACCAATTCAACGGCATGTTTTAAGGCAGAAAACTCTGATCCAAACGTGGATGTCTCCACCGAGTTCTGTCTTTTGCTAAACCACATGATTGGCGCCCGGTTGCAGAATATTAGTATGCCTGTTTGAGACCTCCTGGTCACTTTGTCTGAGGCGTGATTCGCGTCCACGAAACAGTGTGTGGTCATGGCCTTCCCTCTTGGACTCGGAGCGTTATCAGGGATTGGTTCTTTTGAGTCCCTGTAGAAATCCTCCCAGTCAAACTTATGAAACCTGTCTTGGCTGATGAGCGGTGACACCGGATCAAAGTATAATTTGCGTTTTGGGACCTGCTTTAAGTATCCAAATACCTGATACACTGCCTGTAGATGTCCTGACCGTGGTAATGCCAGATGTGACGACAATAGCGCCACTTCCAGCAGTATGTCTACCCTCCCTATTTCGATCGCCCAACGCAAGATCCCAATCAGTTCTTGGTATATTTGCACCCCTTGTGCATTCAACTCCATGCTGACATCCTCACTTGGTTGATAGCTAGGACTCATTGGTACTAGGCTTGTTGGTAGTCTCATATCTTGTCTCGCCAGGGTCGTTTCAAGGTTTGTTACTGCTGCCTTTACATACTGCTCCGACGACATCGACCAACACTTTGTTCCATCCTGTGTTTCCACCTTCGCCAGTGTTGCTCCAAGATAGATATCAGGCGGTTCAGCTTTGTCATCCTTCAATTTGAATGTCTTCTTGATTCCTTCGATTGTTTTCATTGGTTCACATCCAATGGCTAATACCTCTTCAACGTAGCATAGCACATATGCATAGTATTCCGTGCCATCGGGCTTGATCGCCGGTCTCATCCACACATCGGGATCCGACTTGGTGGGCGTGTACCCCAAATCATTAAGCAGCCCAGCTAGTTTTGCCCTGAAAGCCGCTCCTGATGACTTCAGACCATACAATGCCATCTTGACTATCATTAGGCATCCTTGTTCTGAACCAAATTCCGGACCAGCTTCAGTCCAAATTAGCTCCCTGCACTTTGCTGTTAGAAATGCGTTTTGGATGTCGCATGCCAATATATCCAACCCATTGAGTGCCGCTATCGTCAGAGCAATTCGCACTGAGTCCCTTGATACCACTGAGGCATACGTTAGTGCGGCTGGTGTGACTGTTTTGTGTCCACCTCCCACAAGTCTCGCTTTTCTCCGAAAGTTTTCTCCCAACTTGATATCGAATATCATATGACACTTGATCTCTTGATACCCGATTGGTAGATCCTCCTTACGCTTTTCCCAAACTTCAAATGCTGGTCGTACATTCTTCATCTCTTGCATAATCGCATCCCACCACATTGTGTTGTTGTTTTCCTTATCTATCTGGATGGCTTCTCTGACATTATTTGGAACCCGTATGCCATACTTGAAATTCTTCACCCAGTGTCTCTGTGTCTTGGATATAATTCTATCTCTTTTCTTGAGCACATGTTTGGCCCACCATGTGAATGCCGGTTCTTCTGAAATGTGATTTTCAACCGCATACTCTGCGATCTGGATCGGATATGAATCTTTTACATCCTTGAGCTTATTCCAAGTGGTGCTCCCATCCTTCCATTGTATGCAAATTTCCCATCCTTTTGTTGTGGTGACTCTCCGCTTTGTTCCACTGGATGTCGTCATAAATGCATCTTGTTGCAACACTTGTGTTCCATCCGTTCTCCACGCTATGATTGAGTCAAGTACTGAGAATCTATTACCCTCGTGGTCCACTTGTGCAAAGATATTTTCCGCGATGACGTTGGCTGCTATGGCTGCAGTGTGTCCATCATGATATTCAACCTCATACATCCTTGAATCCAATATTGGATTGTCATTCGCCACACCGATGGGTCTGCCATTTGCATCTTTTAATCGTTTCTTTACTTTTGCGAACTCAGGTCGGTCTCCACCACGATCCAACGCCAACTCCATGCTGAGGTAGTTGTCATATGCATCTGCAGTGAACTCTTCATCTGCCTCCTTGACTTCGGGGTTGTCAAAGACCTTGTTGAATTCCTCCTTAAACGCATCATCATCTTCTGCCAGTTCTGCCCACATCTCCATTGATGGCTTGTTGCCATCTGCACCGGCAAATGTCTCCTCATCATACATTTCATGGAATCTTTCCTTGATTGCTTCATCATATTCTTTGAAACGTGCTTTATTTGCGTCTGTGCAAGCTTCCAAGTGTGTCACCCGTTGTACTGTCGTCCTGGAAACTGGTATGCCACTAGCTGGTAGCACCCAGTAGCTCATCAGTGATCCAACACGGTGTGAGGGGCCGAGGTTTCGTCCGAGTTTTGTTTCACCCAATCCAGCATCCTCCTTGAACCAAACTCGGTCATACCAACCAAAGTCGAGGTACTCAGAGATGTCCGGTGTTTCTCCAGTCATGAACTCTATGGGTGTCCTACCCTGAAGTTTGCCTGCATAGCTGGCAGTCAACTGCATGATCTTGGCCACATATGGGTAGCCATAGTTCCATAATCTCCTTGGGCAGAATGTTCTGAACATTTCGCGGTACCACCTCTTCCTGAGTTCTCGTATCACCCCTTCAGTTGGGTTTTGATTTGCTCTCCCACGTTCCCCAGTGTGGCCACGGATCCCATATTTTCGCATGGATGCCTGAAATTCCGTACCTGGTCCAACTTGTTCTTTGGCCCCGTCATAAATCATCGTTTCTGGCGCCCCGTATTCTCGAACGAATCGCTCCAACGCCTCATGACAGTCTGATTTCTTGACTATGGGGTAGCACTCCACAAAGAACTCCTTGGTGCCAAAAACTTGGCAGTAACTGTCCCCGTGAATGGACTTACTTTTGGCGTGTAGCGTATCTGTGGACATCACACAGTTGAGACGTTTGACATTAAACATTCTGTCAGCTCGATACCGTCGACTGAGTGGCATTATTGCCGATCGCAACAATCGCTGTGTGGTGGCCTTGAGAGTCAGTGCGGCCTGTGCGACACTGATGCTCCAACGTTCGCTCAAATCTTCCGGCGTCGTGTTAGTATGTCGTTCTGTTGACAGGAAGGTGTGAGGCTGTCTAAACTCGGTCGGTTGTTGTGGTGGTTGAGGAACTGCACTCTCTTTTGCATTTTCATCAATGGCAACTTTTGCGACATGCCTTTGTCTGTCCCGGTTGCCTCCTTCAATTGCTTCCGCTTGTGCGCCCGAAATACGTACACTGGCAATCAATCTCTTATTGAAATCCTGAATGCTATGGATGATGTCTTCTTCATCCACAGTTGTCTGATCTTCAACCGTCTGAGAGAAGTCGGCCGTCAGTCCTGACACATTGCGTGACTCTATTTCCTCTTTCACATGATGTTTCGTGGCTGGGAATGTGATCTTGTGGGGTTCCCACTGATGCTGTGAGGTGAGGACCACATGCGGAAAGTCCTTGAGATCCTTCTGTGTGGGCGACCACGTATTTAGGAATATATTAGTCCCTTCTGACTCAAGGCACGCAATAAAGTCTCCGTCCGGACTGGTGATACTCATTGGCTCTGTTGGGTGATAGGGATTATCTTGGACCTGTGTGTGAAAATGGCGCAGCTGGTTCGGGTTAATTAAAGTGTGAGACAATTCGGGCATGTACAAGCATTCATGAAAGACGAGTATGTACTGTCTACCTGTGGTAGACGTATATCCAGTGGCAGCAGACACAATCGCCACATTCTTCATTGGCTCATAGCTGTCTGAAAAAGGTGCAACGTCACAGGACCTTTCCGTGTTGTGCATGAGTATGCAATTGCGCCCAGCCACAGTGGTATCTGCGTGACTGTCGAGCTCAGATCTTCCTTGAAACGTTTCTTCTGTTGACACTTGGGTTCTCCTGGCCGCGGATGCTCGTCGAATGGTCGTCTTGATTGGTGCGATACATCGGCTACTCTTAAAGATGATTTGTTTCTCGTATGCTTTGTTGTCATGATAAGGTTGGTACTTGCTAATTTTAAGCGCCAGTAACCAAACCCCATATATAACCTCCGCACACCAACACCATCATTTGCCTGCAACTTTCTCTGCACGACCACCGAAAGCTCCACCTGCTCGAGACCCTTCCTTGTTGTCTGCTGGCTTCTTTGTGTCTTCAACTGACTTCGTGTCTGCCTCTGAAATCAACCGACGTTTCGTTGATTCGAGCTCAGATATTTGAGTTCTGAGCTTTGCCGCGTTGCATTTCATTGTCGTTCCTCCTTTTGCTTCGCTTTGATTGCCCCCACTTGTCTGATTGCGCGCAGCACGAATATCGTCATGGTAAGGAACTACTTCCTTGCTGGACCACTTGCGATACGGATAAGACCCCGTATATAACGTTCCATCTGCCAAATGAGCTCCAATTTCAGGACAGTCTTCGTCCCCATTGCCAGCCTTGGTTCCTCCCCCAGGGAGCCTGTGAAGTTCTGCCACTCCAGTTGGGCTAAAAGGCTGTCCCTTTGTAGTGGGCACTTGCGTTGCGATCTCTTGCAATATTTCCGCGTAACCTTGCCTGTTGCGTCGATAATCCACCTTGAGAGAGGAAACAAACATGGCCAAGTCTGCGCTCTGTAACTTAGTCCATAGTAGCTCCACAATATCCTCATTGTGCATTGGCCTCCCGTAATTTGCCAGGACATTGATTGCACTTTGGAACTTGCCACTGAACAACTCAAACTTCATTGCTCTTTCACTGCGATAAGAGATGTTTTCCAGTGTTTTCTTTGCTTCGTTCACATACATGTCTTGCATGGCTGGGTTTTGATATCGAGCTTTAAGTGCTTCCATATCAACTCTCCCATCATTGGCCTTAATCCTCGGCTTGATGTATGAGTACGCATGCGACGTTTCTGAAATATTCCGGACAATGACATTGTGCACTGCCAGTTTATCCATCTTGTACTTGTTGCCTGTGTGAGGCGATGCTAAGCGTGCCTTTTCTTCCCAGGTGGTCTGGTCTCCGAGGTTTGGAGCTGTGTTCTCTCGAATGACGTATGACAGCGCCACACCATTAGCCCAATAATCATCTCCAAATGACTGCTTAGTTCAATTTCCCACCGCTCCCACTGAGATGCAGACTCCAATTTGACTTGAAAGTCATCCGTGATCATTGCTTCTCCTTTCCGTTTCTGTTCGCTGCGGCACACTTCTCTTTCTTGTGCTTCTTCCATCTCTGTCAATAAGTTATTATCAGCTGGGACCTCAGTCCCTTCTCCCAATCGATGTTTTTCCTTGACCCAATACATCAAGGCTGTGATTCTCTTTTGTTGCACTCGGGTGACAATAAATCTTGAGGCTGCCGGACGTTTGCTGTATCCACTGCAGGCCGCCTGTATCCCTTCAACATCTTCATTGTTGAGATGTAGTATCCCTTCTGGATGCGTCATCATGTCAGCTTGTAATCCATTTCTGGCTCTCTCTGTGGTGACACCTAACAATGTCAGGATTTCCGTTGTCGTCAGTGCTGCTGCTGCTGCCATTGTTCT
>k141_3079179
GGATTTGACAAGGTTCATAGCAAGATGAACATTGACCAGGCGGCATCAAGGTTGAACATCCAAGACAAAGATGTTTGTAGCCAATTTCATTCAACAGCACAGAAAAACATGACCAGACTTTATATTGGTCTACGATCCCTGTCCTGACTTCTGCCTTGACAAAATACGGGGTGGGTCTTGTGGAATTGGAATGAACGCCATGACTTTTGGTCAATCCTGTACAATAACAGTGGCATTTTCCGTGGCAGGCAACTATTGGAAAATGAGGATACTATTGGCACCACAAAGGGTTCCTTTGTTTCCACTTTCCAGTTGTCTTAACAACACGCAAGACAAGTCACAATAGTGGAATGGGGTGAAAACAGGTGACTAAAGTGTTCCTGTGCATACTCTGAACGCACAGAATACCTTGCCGCCATATTGTTGATGTGCTGGACACTTTCTTTCCAGGTTATGTGAACCTTCAAAAGCAGACGTCCACTCGCCCTGGTGGACCTCCTACATGGTTCATACATATAGGAGAGACCAAAAAGGTGGGTCAACTCACTTCTCAAAGGTCCTGGAAAAGATGGAACACCATTACTTCAGGTGCTGATATGTGGGTCCATCCATCCCACTTGAGGGACCGAGAACTTGCATCAGGATTGTAGGGAAAGAAGAGAAGAAGGTGGATTATAGTATTGTGCCAGTTGACAAATCCGTCGTCAACCAGACAAAAGAAGAGTTTTGTTGTGTTTTGGGGAGCAAGTATGATGTGGACCCGGTTGAGATTAAGGTTGGTGGCAATGCGGCAGTTGTGATCTGTCACCCATATCCTGGCTTGAGCCAGACAAGTTTCAGTTTTTGCGGCAAAAGTGAATCCACGGGCAGCTATAGTAGTTCTTCCACATCCAATTCCACAGATGAATCCAACTGTGAGGTTTGGAGGGAAAGATTTGACATGGACGCACATGAGTGCAAAAGTCAATCAGAGGCAGACTGTAATGTGTTCCACTCACTGCAGCCTATATTCAAGCAACTGGTGGCAGTGTGTGGTAAGAACCCAATCCAATTAAAGGACACTTGTGAACACCTTCAGCAATTGGTGTCAAATGTGGAGGGTTTGGTGACAAGTTGTGGCAAGAAAGAAGAGGGTGGAAAAGTGGCATTGACATGTGCCAAAAACACCATACGATAAAACAGCGCCCGATGTATGATCATGATACTACTATCAATACGTAGTATGTATTAAGGTAGTAGTATAAGGGTCAGGTATTTATTCTACTCTAGATTTCCAATATCGCCAACCATCCCTGCAACATTTTCTTGTTCTTTTTCACTACCCAGAATTTGGTGTGAGCCGGATTCCTTCACCAGAATGGCGCCAACAGTTATAATTGTGTACATAACTGCATATATCTCCCTATGGAACTATGCGCAGTGAGTCCGGCACTCCAGCACTCACAACCACAGGCAATGGAATCTCTGCGAGAGAGAATACTGACGATTCTGAAAGTTTGGAAAGTGAACCCAGAGATGATGACTCTAATATCAACGAATTGGAAGAAATTGAACGCCTCGAGGAGCTCCCCTTTGACAACGAGGATAGAGTGTACTATGGTGGTGACAGAAATAGTTAGCCCAAATAATCCTGGACCAACCTTGGGTCTGAGATTGTTAAGAAGCTTGCATTCCAATGGACAGATGTAGAACAAATCACACCACTCCTGTGTGTCATTGTTCTTGAACTGAATCAGGAAAAACAATCTTTTTCTTGACATGGGTTGATTTTGAGTGCCTGTGTTTTGGATTCAATCCAATGAAATAAAGAGCCAGGATGTGTTTTGTATTCCCATAGCAGAAGTGAAGTACTCAAATACTATGATTGTCAATGAATTTACGTGACCAGTCCAGTGAGTCCCTTTTCTTGTATGCTCAGATGAGTTTTTCTAAAGCAGAGTTCAATGGATTGTCACTTCTTGCACTTGCATAAACAGACATTAGTACCCGGGTTTCCAGAACGGCACCCTTCACCCTGAACGTGTCTACCCGCTTGAGGCATTTGGTGTATGCCCATTCATTGTACACGTTATGTTGTGGTAGTTGCCATCTAACTTGTTTGGTTGCCTTTTTACTTTTTCCTCCAAGTCAGGCAGAACTTCTTCAACCGCCAAGGTTGGCTTTAGTCTTGATTCCAGGTGGTGGATCTGTGTCTGCAAGTCCAATGTTTCTTTCTGTGACAAATCCTTGGTTGTCTTTAGCTCTTTTTATAACTCATTGGTCTGTACACACAACGAAGATACTAACTGGTGGAGTTTGTCGATTGGGAGCACTTGTTTGGGTTCTTGAACTCCAGAGCCATCATGAAAGTGTATAACCAATAGCAACCCCAAAAACGGTGGAGTGCTTTCTTCTGACATGTTCAATTATCTGTTTTATGAATCATTAAGCATAAAACAGCGTTGAGAGTGTACACTGTTACATCATAGATGATACATTTGACTGGTACATACATACATGGCACACACAGTCATTCATAGAGAAGTCAAGAACTTCAGTAGTAAACATCAAACAACCAAAAATGGCAGTCTTGACAACCACTGTGTTAATTATCATGATGTGTTACTTAGTGTTTGAACTGCAGGATTTACTAGGGAAACGGTTCATACAGGAATGAGCTCATAAGCCTTGACTCAATTCAAAGACGAATATTGTTTTGTTTAAATCAATATGTTTCTTTGGATTGATCGGAGATACTGGCACTTCTTCGCAATGTTGCAAGTCGATGATGCTTGACAGTATCTTGATGATGTGAGGAAGGAATTTGGAGTCCAGAATGTACATATGTACAATGACTTCATGGTAATCATGAAGAGTTATATAAAAACAGAAAGGGACATGGCGCGAGTGATTGAAAGTATGTCAAAGCTGTTTCGTGGACACAACAGTCTAATTATGGGATTCAACAAGTTTTTGCCAGAGTGTGATAAGATCAGTTTGGAAGGATTGGAGGAATGGGATGAGAACTGGCGTAAGTGTGATTTGCTTTTTGATGACATCAGAAGTGAATTCAGGGAAGACCCAAGCGGCGAAATCTGTGCGATCATGTTAAGTCAAGAAAGTACAACACCCAGAGCAATTGACATGCTAAGTGAGTTGTTGTGTGGGCACAACCGTTTATTGTTGAACTTAAACAGGTTTTTTTATGGCACTTATTTAAAGTTAATATCCACGTGCTAGGTAAATAAGTGCTTGTGAGAGTTAAAGGTAGTAATCGGTAGTGTAGGATGTCAAAGTCTTATTAATCTTAAGAGTGAGCTTAGAGTCACACGGCTAAGATCGTGTGGTCTCTAAGACTC
>k141_4217322
TGGAGTAAGGAAGGCACTAGTAAACAAACTGGCGAGGAGTAACGCTTCTTCTTGCTGAGGGTGCCTGGTTCAACGGACACTCCCCCACAACTTTCTCTTGCCAAAGGCATCGTGACCACCATCGCTAAATTCCACACGAAACCAGATTTTAATATCCTACTAGTGCCAGAGATTTTTGTTCAATAGCTTGCATTACTTCGGCTGCTGTTCGAGTTGACTTGAATGCATACCTTGAGATGCGATGTCTTATTTGTGACCACTGAACTGTTGATAATAGAAACGAAGTATGCTCTGGAATGACGTGTGATCTCGATTTTGCGGCCTTTGCTTTTCCTTTTTTACCACTACTTGTATCTCGGAGGTTCTTCTGTACGATATATCACTGCGAAGGCTCTGAGGTTACCTTACATTATCATATTCCGTATTGAATATGGGCGCTCTTCCTCTATAAATGGGATAGTAGAGTTATGTTATCGTTGAGTAGATGGAAATTGTTTGAGATAGGTGGGTAGCACTCCTCAATCTAAGGTTGAGGAGAAACTACTTCTAGAGCGCGTACTACCCTCTAATGAGTAATGGATGAGTTACGATCAGACGTAGCTCTCTACTAGAGTACTAATATGGCTACTGCTAGCTTTAGTAGAGAGGACCCTGTTGTGCTCACTACTCTAATAGTAGAGGGCCTCACGAGGGCCTCTTTAGTAGTGTGGTAACAGGTGCCTTCTAAAGACAAACCTACCATACTTCTACTCTTCTGACAATTTTCTAGTAGCCAGAGAGAAGTGGGCGTCTCGTAGAGAGCCATAGGTGCCTACTCTAGAGTAGAGAGAGAGAGAGAGAAACAAACAGCTGAAGTACGGCCTACAACAATTCCTACGACGGGGACATATCTATGTTCTCATTTTCAAAGTAAACATTGATCATTGCCTATTACATACTAGACTACACGAGTTTTAATCAGGAGCTTAATAGCCCAACAATCTACGAGCAGATTTCTAGGTCACGCCGTCAGAGAAAGCTTTTTGTGGCCATGTTGGACACGACGGTATCATCTTCTTTGAGATGATCGACACATTGGCGGTACTATCTGGCGACAACAGTGCGAACTCTTCATCCGCTGCTCGATCGCCACGTCTTCAGACTTACACTGCCAGGCATACATCATCGATAGATCTCAAGTGATGTAAGTCGATTCTCGACAACCACAGAATCAGGTGAATGTATCAGATGATCCATGCCTTTTGTGTTTGAGATTGGCACGAAATTGAAAAAGACGACTACACAAACATTCAATAGATGTCAAGGAGACCATTTATGTGGTGTGTAGTAAATCCTATAAGAAATCGACCTAGTCCTCTCCTTCTGACAATTCATCAAGTGCAGATGGTGCCGTATCACCGGGGCTGTCAAACAGGCCATCAGGCATGCCCATGCCACTAGCACCCGCAGCACCTCCCATCATAGCCTGCATCAAGTCATCTTGATCCATATTCTGGTAAAGATTGGCAGCTGCTTGCATAGCCTCTTTCCAAGCCTCGGGCGAGTTTAAAAGTTCTTCCATACCAGGCATGCCTCCCATCATACTCTTGAGCATGGGATTTTGTAAAATCATTTGACGCGACTGCTCCAATTTTTCTGGATCGTTCATGTATTCCTTGAAGATGGGCGAGTTCATCATACCCGACATCATCTGCATTGACTCTTGCAAATTGGGGGCTTCGTCGCCTTCGCCACCGCCCATACTTTTCATCATTTCATCGAGCTTACTTGGATCCAGCCCCGAACCAGCCATCAAATCCTTCATGGCATCGGACGATGGCGACGCCCCGTCGCTCATACTGAGAGGGGCAGTACTGGAAGCACCTGCAGGACTGATTTTGCTTTTGGACTTTGCTTTACCCGGCACCACATTCAGTTGGTCTCCCTTAGAAACCCCGGCATCGCTCAAACTCTCTCCTGCGTCTAGACGCTTTCCATTGTAAAGGACACGGCCTTGCTGGGATTGATCGACACCTGAAGCCTCTGACAAACGTTCCTGCAACTCTGACACAGTAGTCACGTCTTCAATATCGTACTTTTTACCGCGTAGCGTTACTTGGACGTTTTGAATTGGCACATTCGCTGCAACCAGAGAAACGATCAAGCTCGACACGACAGACGTCTTTGATGTCAAAGATTGAGACGGGAGAGGAAATAGTGAGGCGACAAGGATCGAACAACCCGTCACGAATGAATGCGACCTACCACCTTTATCCAAGAACCGATTTTCATCTTGTCAAAATCTGAAGATATTATAATTGTGAAGCTTCTAGTCAAGGCAAGCAAGGTCGTCAGATTGAATGTGATGTTTGTTGATTTTGTTGATCCTCCATGGAGTCAGTCAACAGATTTAAATATCCACGTGTAAGGTTTCGTACGCGTACGTCGTACGCACGTCGCACGTGTCCCTGACTCAAATGGGATTTGAGTGGTAGGCAACCTTCATACGTACGATAGTACTACGAGTTCATGCCTACCAGGCAGGTAATTCTGGAAGGTGTTGGAAATCATACGCCAGAAGATGAGGCAAAAAAGACCGGATGATAAGATACAACTTGGTGCAAACGGATAGACTCAAGAAGATCCACAAGACGCAAGATTTTCTGCGTCAGTGGTGAAGAAAGGGGTAAATTTATCATTAATAACGACAAGTAAAAAGTAGAGAGATGATCGGCATCTCTTACTTTTTGTTTTTAATCCCATCATAAGGATAGTTTAACTGACTCCCTTTACAGATCATCAACTACAGGAGGATCATTCACTAGACAGCTACAAATTAACGATTTGTGAGCATGATTGGACAATCCCATATTTACAACACCAGTAGTACCTCTCTTCTCTACATACAGTCTCTCTACTAGTTTTCTTTTTTAGGACTCCTCCTCCATACGAACTAGGAGATACAACTCAGATACAAACCACGCCATACACCATGTAAAAAACAACCCAAGGAAGAAGGAGGTTCCTTTCGAAATGTTCCCCAAACGCCCCCAAAAGAGATTTGTGACATCACACCATTCCACCGGAGCCGTAGACCATCAGACGGAGATGTTTGGGGGAAGGGCTTCAATTCGTATCTGAGGTTGTAAATATCAGCCCTCCTATCTAGAGAGAGAGAGAGCTCTCTCTCTACTAACAGGCTAATGTGTGAATGCCAGTTAAGGGTGAAACTCAGGCTAGATGGACGGACAGACATAATCTGATTTGTTTTGGCTACCTACCCTGTGCGTTTTGCATTTTTGCATAGACATTCTTGCAAATCCAACATATCACCAAATCTAATCTACTACCCTGGGGTGTCTCTAGTGGCCAAAATATTGCCGGCAGGCAAATGCATAGCATGCTTACAAGAGAATAACCCAACCATTCAATATTACAAGTTCCAGACCGTCGTCATGGCTGTAGTGAGCATCAAAATATGACGGGTGGGCCATTTATGGAATTTTCTGATTTGCCGTTACTAACCACGGTCTGGAACGTGTATGTAATATTGACCGACCAAGTCGTTCTCTGATAAGTGTGCTGAATTACTACTTGGCAGTAATTGTGTGTAGGCAATATTTTGGCCACGAGATAAAGACACCCAAAGGTAGGAGATTAGATTTGGCGATAGGTTAGATTCACACTTTTTCAGTCTCGTACCGACGTCTATGCAAAACGCGCCAGGGCAGTTAGCCGAAATGAAGAAGAATCTGTCTGACCGTCCGTCCATGAGCCCACCCGTATTGTAATAAGTGCTTGGGCTCTTGTGCATTGACGTCATTGCATATTTTGTCGGGGGTACCACCTCTCCAGTATGTAGTACGACTCCCCCAAGAAAACTTGAGCTATTCCTTTGACATAGCTAGCTAGGGAAGCAAAAACATTCGACCATCGTGGAGCAACTAGGAACCTCTCTAGAGAGATAGGAGGCTCACATTGGGATGCATTTTAATACAATTATAAGTCATGAGTTTAATTAATATTGAGTGAGGCGATACTTCAACACCCTCCTGCGTTTCAGCAGTTGTGAAAAGAATACATGTATCTCGTCAGTGGGGATGCACACATCTTTCAGCCAAAGGACGTGATAGTTTCTAAAAGCATCCGGTGCAGCAGTCGCATACGACGAGAGGTGGAGAAGGCCGATTGGGTGCTCCTAGACAGTCCACCGTCAAGACTTCCAGGGATCCAGTGGTATTGGCGCATACTTCTGAAGGCATGGTTCCAGATAAGTTGTTGTTGTCCATGGTTGCAACCTCTGTAGTCCACCGTAGCAAGCTAGGTTAGAGATTCAACAGTACACACCAAGTCGTCGCACACTAGAATGGGACAAATGTGTGGGGCTTACCAAGGAGTTGCAACGATCCGAGCTGGGTTGGAACAGTCCCAGTAAACTGATTGTTTTCAATCTGAAAGAATGATAGCCGGCTCAACTGCGATACCCTAGTACTGATAGTCCCCTGGATCTCGTTATCGTTCAAATCCATCTGTCGAAGGTTGCTCAAGGAGTAAAGTGTTTCTGGTATGGTACCCTGGAGTAAGTTAAAGTTGAGATCAATTTGCTCCAAGGAATGCACGTCACCAAGCTGTGATGGGATCGTCCCAGTTAGAACCCCTTCTTCTAGCAGCAAAAATCGTAAGGTTGAGAGACTATTCATTTCAAAGGGCAAAGTGCCTGCGATTCCGTTTTGTTCTGTGAGACGAATAAGACAGATTGTGTAAGCAAATAATGATGGAAAAACCAAGGAAGATACGAATGCTCAACTCACCAAAATCAATCCGACTCAAGGATTTGTCTGAATTGCAAGCAAGGCCACCCCAGCTGCATTCATCACTTGGGGATAACCAAGCATCAGATTCACCGCCTGGTACTTCGATCATACAAGCATCATTGGCAGCATCGATGGCATCTTGGTCATCGAAGTCTGAAGGAGCACTACATTGTGTCCACCGATCTCCCCGAGTACTGTAGTAAAATACTGCCATGACATACCGCTGGACCAAATTGGGATCTTGTGGGCACATATTAAGCGTGTCTGTATTGATCAACCAATCTGCTGCCAAGTTTTGAGGCGATCCAGGAGTGTCCACATCGGAAGGGTTCGACACGGCACGCACGAATATAGCAATCAAAGCAGCTCGACCGCTTTCCGAGAGGTTACATGTCAACGTTGGGGTACTAGACGGTATTTCGGAAGGCATTTCGGATGGATTCTTGGAGGGGCCTGTTGATGGAGCAGCAGTCGTCCTCAGAGATGGTGACTCGCTAGGTGACGATGAGAAAGCGTCAGAAGGCGCTTCTGTTGGCGATTCAGTAGATACGTCAGTCGGATTTGCAGTTGCTACATTGGTCGGGTTGTTGGTTGAACTGTTTGTAGGGCTAGACGTTGGGTTCGCCGAAGCACCAGGTGTAGGATTTACAGTTGAAGAGTCCTGAGTTGGCGCGATAGATCCTTGTGTAGTTGGATTCAAAGTGGGGCTCGAAGACGCAGTGACTATTGGAGCGAGTGTAGCACCAATTGTAGGGGCAGCTGTCGGAATTGCGCTGATTTTGTCAGCTGAGTTGGACATTTTTAGAATGATCATAAAAGCACCGTATGTGAGACAACCATCCATGAGCAGACTCAAAATGCGTTTGCGAAGAAGGACCAACCATCGGTACTTACAAGGACGAACGGATGGGAGATCTGTTGTTGTCGTCGTCGTCGTCGTGGGAGCAGCACTTGGCACTTCAGTCTTTGAAGGTGCACTTGCAGGGGAAGAGGACGGATATACGGACACCATACTCATATCATTCACTACAACATTGAAATACGATTCAATGGCATCTTCAGCCACTTGCTCTTCTTCGTATAGTCTGGTTCTCAAACGCCGATTGTTTTCAGCTCCAACGTAGCAATTGCCCACCGAGAGGGCTATCCAGGCCAAGCAATTGATCTTCATGGTGTCACTCCCTTTATTACTCTAGAAGCGTGACTTATATGAGATCAATCAAGCAATCGATTGTATTACTGTTTATGTAAACGGATGAAAAATGGCTCGTTTGCAATACGCTGAATAGACTGTTACGAAGTTGATGGTCGAAGTGAATCAGGGGCTGAGTTTTGGATGCAGTTTCTTTCCTGTGTCTACAGCGCTCATCGGCGACCATCCTGGGATTCATCAACCTCAACGCATGTATAAGAGGGAATGATATTCTCCACATTTGGCGGAGTAAGCTGTCGCCAGCAATGTCTCAGCACATGTTATTTGGAGATTGGCACATGGTTACATAGGCAGAGCCCTAACGATTTCTTGCTGGACAGGCGTTAGGGGCTGACACAACTGTTTGGGAACGCGCGGGGCGAGCTTCGTTTTAAATGCAGACCCATGATGCTGAAGAACTGCCAGAGAACTACTGTCTTACGGAAACGTGTACAAGATACCACTCACCCACGTCATCGGTATACCCGTTTGTTATATCTTTACAGGAGTAGTGAAAGTAGTGTCTCATGTAAAAATGGTTGGTTTGTAGGACTCCCATTTGGTACTTTTGGGAAATTGTACTCTCATATGTGGTATAAGCTTCCCATAGTAGTGAAATCAGCCAGAGTACTCCTCCCTCACCCTGAAACCATGCATGTATGTGGTAATGGGCAAAGAAGTGGTCACATCCACCTCTGTCAACAAATCATAAATAATACAGCCCCTGTTGTTGGTGGAGGCTTTTCTCTTCCTGAAAATTTGACTGAGCGATCATTTATAATGAAACTACATGTACTATGGCACTGTCAACTGCATGCTATTGCGACTATTGTCAATGAATTGCCTAGATCATTAAGTTTTGGGCAAGAAACTATCCAGAGTTCTATGCAATCAGAGTAAGCAAAGTCAACAAGGATGAGCCTCTCGATGAAACAAAGTATCACTTTTTCAAAGGGTGGTTCAAAGAAGAAATAGTGGTCTATACAGGCCTGACAGGGCCTGAACATACAATTTATGATCCCCTTTCTGGTGAATACAAAGAAAGACAAGAACAGTAGATTCAAGTCAGTAAAGTACCTCTGGGAATATAAGGATGCAATCATGTGGGGAGCAAAGAAAAGTAAGGAATTCCTTCCGCAAGCGTTATATATCACTTTTGATAGCTTCTTGGCTGGCTACAAGAAAGAATGACAGAATAGGGGAAAGAAGGAGATAGAAGATGAGACTGCTGTAAATCCAATTCAAAAGCTTCTCTACAAGCTACATTTGAAAAGGGCATTGGATTTGAATAATTGCATGTTGTGGTTTTGGACACTTACCCACCAGTGTGCCCAGCGGGATTTTATGGCTCAATCAGCATCAATTAACCCATTGGCCATTCACAACTTTTGACTTGGAACAGGCAGCCTTACAGGCAAGTACACTGACTCAAAAGCAGATAAGGCAGGGGAAATAGTTTTAGAAAAGGCATCTATGTGAACTCAGATGGCTAGTTCTGGAATATGATGTGCTCTTTGTGGTGACAAGTTGAAAATCAGTTGATGGTTCTTTTTTGATAAGTGTGTCAAGGAAGCAGGAGGAAGTGGAGTATTGGATTTGTAATCTGTACTGGATTGATATTGGCATTTTGGGAGTGTTGGTGATCATTACCTTGGACAAATTTTGGTTGTCCAAGATCCTTACCTTTCAATGTTTGATATTCTTCGTCCTCCACATGGGAAGATGGAAAATATCAGATCCGTTCAGGAATTGGAATGTCGAGGAAGCAATGGAAACAAGCTTTGGTTGTGGGATGATGGAGGAATATCCTACATTTGTTCTAAGACTTTTGTGAGTACATGTATGATTGCGGAACAAAATCAAAATAGAAAGAATGTGTGATGTTAAGGCGATGCTGTTTGAAACAACAATTGGTAGGGACACCCATATACCCAGCAAGGTAGCAGCTTCGAGAAAACTGTTGTGTACCGAGTTTTACTCTTTTAAGGTAGAAGTATAAGGGTCAGCGTATCCACGTCTCAATCCTCGTAGAAATCGTGTAGAACTGGTACAAAAGTCAAGGTGCTGGACAAATTTGTTGAGTCATTTTCCAACGGATGCGGAGCGACACAAACATCTTATTGTAGCCTACTTCCAACTAGTAATATTCCATTCATGGAGTTTTCTATAATAAAGTCTATGAGCTGATAACTACGGTTGCATTTTTCGATCTACTTATACAGCTCTGAAAGTTAGCTCGCGATCTCATGCGAGATCGCGAGCTAACTTTCAGCGCCTTGTATCTCCATCATTGTATGCCAGACTTCCACCGGACTTGTTTCCATGATACTGCAAACGTTTTTTTCTGTACGAATCCGTATCTAACTGTTATCATCACTACCATAGTACACTCCATCCTCGTTGTCAAAGGGGAGCTCCTCGAGGCGTTTGATTTCTTCTGATTTCTCGATATTGGAGTCATCATCTCCGGGTTCATCTTCTGAACTTTCAGAATCCTCGACATTATCTGTGTCAAAGATTACATCGCACGTACAATCCACGGGAAAGTTAGTACTGACATGCCTTGCTCGATGCACATGATGGTTA
>k141_1396878
TATGAGCCAAACTCCAGCTGTACAGCGTTGTAGACGGGGTTGGTCTCCCAGTCATGATAGTGAGTGGGCTGAGGTCAGTGGAGACTCCATCTTGTGCTGGGAACTGATTTAGTCCCTTCACGGCACGGCAAACGACTTGTCAATGTTGAAAAGAGCCTTCTTTGCTGGTGTGGCCGCAGGCCTGGAGATATCCTCCCCAAAAGTTGCAATCGCCTCTTTGATGTACTCCTTCATCTTGATTTTCACTGTTCTGTCTTCATTGATCCTCATTCCCATGCTAAAAAAAAATGTTCCTTCCCTTGTGTAACCATCATCTTTCTGAAACGGTCCTCAATCTTGTCGATGATATCGCTCACAACCTTGCTGTCAACGTGGGAGATTTTGTTGTCATCCACATACCATGCAATGGTACATTGGTTCCCATCGATCATCTTATTTGCCACACATGGGTTGTAGGGATTCAGAACAAAACCCATACCAGTCAGCGTGCTGCTGAACAAATCATACCACAACAGTGCAGATTGGATACACCCATAAAGTGCTTTCAGCAGTTGAAGGCATAAAACTTTGGTCCCATTCTTGAGGACCACAAAGGCCTAGTACTTTGGGTTCACCTCACGCATGATTCTTACGGTTGCTCCTACTAGTTTCAGAATGGTGAAGTCCACCATGTCCGCGTGTAGGTACGCTCCTTCGACGTCAGTGGTGGCCACATCTCTTCCCTCTTGTGCATCTATCATCAGCGACATCATGAGCGCGTTGGTGGACACAGTGGGGGAATTCGTCTCTCTCTTGGTGTAGAGGGTTTGTTGTGCCCTCCCATTGGTGACGGTTTGACCCTTCAGCTTCCCACACCTTTTCTCTTTAATCAGGTTTACCGACCGTAGTGCGCTCCTCTTTTGTTGTGTCGTAAGTGCCTTTGCATCTAATGCGTTGAAAACCATCTTGTCATCCAACTGGCACAGCTTGCTAAACAATGCATCTACTGCAGTTTGCCCGTGCTTCTTGATCCCGGCAGTGGCGGTCATTTGAGTCATAATGTGGCCAAAAATGAATTGATACATTTCATCCGGAGACCTCGCAAGTTTGTTGGTAGCACTTTGCAACAGTTGTACCTCACTGTTGTAGCTGCTGGAGTTTGTTGGGTTGTCCATTTGGTGGTCTAACCAATGCCCGTATGTTCGACTCCTGTTTTCCCAAAGGTTATATTGTGGGGAGTTGTCTATCACCTCAGCGGTGGTGTTGCCGCCCATTTCAACGGGGCCACCTGTCTCCTCAATTGCCTCTGACTCAACAATTGTGGAGTCTTCCTCCTCTTCGTCATCCGTTCCGTCCATGTCTGACAAATCGTATTGTGTGGGATCCTCCTCGGGACTGCTCTCTTCTTCACTGACTTCGATGAGTGTTCCCCCATTGTTGTCTTCTGCCTCATTTGCTGCGACGTCTCCTGCCTCATCATTATTCATGTGGGGATCTGGACTGTCAACCGGTCTATTGTCTCCATCTTCTACTTCTCTCGTGTTTATCATTTCTTCTTGATGTACTGCATTGTTTACATCAGGCGCTCCATTGTCCACACCGCCTTCAGCGATTGGTATGTTTGGAAGCCACTCAAATAAAGCACCTCCCCCTGCAATCAGCGGTTGCCCTTCGTTCTCTGCTCTGTTCTCCACAGCAGCTATCACTGCGTTTGGCATGGGGATCTCCGTCCACTGGTGTCTTGACAGTCTTCTTCCTGTCACCAGCAACATACAATGGTAGTCCCCTTGCATGTTCCCCGTTGGGTTGAGTGTGATGGCTCCCGTGTTTTGTGACCTTGTCGTGTTGGTGGAATCATTGTCCCCAAAAACTTGTACATATGAGCCAAACTCCAGCTGTACAGCGTTGTAGACGGGGTTGGTCTCCCAGTCATGATAGTGAGTGGGCTGAGGTCAGTGGAGACTCCATCTTGTGCTGGGAACTGATTTAGTCCCTTCACGGCACGGTAAACGACTTCTTGAATCATCAGTTTTGGAAGTCGTTTGAAGGGGAGCCCGTGGACTGTGCTTCTCACGCGCTCCTTAATTGTCCGTATGGACCGTTCAACTTCCCCTACGTGGTGGTCGGCCGCTGTGACGTTTAGTCGCGATGGTAGTACGTCTGCTCTGATGCACTCAAACTCTCCGTCGGTATGAATATCTGGGATTTGGAAACCCCTGTCTTGGTATAGGCCCATGGCTGCTTTGGTCTCTTCGGTCATTGTCAGCCTTGATCTGTTCTGTACTTGTGACACAGTGCGGAATTTCACTTTCCGCTAGATGGTGTGGGAAAATGGGTACCCTTGGACATTGAAAAAATCCATACATAATGTGATGTCTCGGTGGTCCTTCAGGATGGTGTCAGGCGTAAGTATGGGGACGAAAGTGGGCACATGTTGTGAGCCTGCTTACATTGTTTCCCCTTTCAAAGCCGGGACGTCTGGTCTGTAGATGATAAGTGCTCGTTTCGCGTCATCAACAGTGACAGGGCAATTACGAATGAGATTCTTCTGCAGGATCATTTCGAAAGTCCATTGGAAGGGCCGGCCAATTTTCCGATAGAGGTCTTGTGCCTTATCCGCTCCTGCAATTTCGCACCGATGGAATCGTTGTTTGCTACTGGTGACGGTATTAAGTAAAGAATACTTGGTAATGGGTGCACTAGTAGTGTTAGGTTTCGTGTTGGTGGCAGCGTCAATAAATATAGGCCGGTTTTGAATTCGTTGAATTTCATGAGCGTCCTGTTGTTTTGGTGGGTGGTCGTGCTGGACGATGATGTTCTCTTGGTTTAGTCACCTGCTTGAAATTCACTAAAAGGCTATAGGCTGCTGTGAGGCCGGTGGGATACTGATCGTGTCCGCGAGAGAATTGGTTCTCCAGGTTGATCCACAAAGTCCCGAACCTGTGTTGGTCAGCTTGTTAAAACAAAACCAGTGTAAGGGTACGGTCTCGGGCCACTTTCGTTTGCTTCTTTGTGTACTCGGCCTTTGCCCCTGCTGTTGCTGTTGGGCCCAAGATGCTCTCTGGAATGGGGCTCTTGACTGCGTCCAGGAGCGCTTGGTCCTCCCTAATCTTGCCACCGTAGTGCTCCAATACCTCCACGAGGGATCGGAAATGCTCAAAGTAATGTGCAATCAACTCGTCCTGTCCCTGCTTGTACAAGTAGTAGTTTGCTTGCGCATCATGAAGGGACAAAAAATGTATCTCTGCCCTTCAAAGCAGTACATCACTCCCTTAATTTCTTTGAGGAGCCAAACGCAGTTGCCCTCATGGTCTTTGGCATCATAGGCGTCTAGGGATGTTAGTTTCGCTTTCATCGCCTCACTGCATTGGCCCCATGCAACTGCGAAGACACTCTTCAGGTTGCTTTCAATATAATCCATTCGTGTACAGTATGCTGATACTCTTCCCACAGTACCACTTTCAAGCGCCTGGTTTCCTCTTCAGCTATGTCTTCTGGCTCAGCGATGGTTGGTTTAGTAAGGTCTTTGCAGAGAGACATCATGTCTCCTGGATACTTGAGCTTCTTAGCTATGTACTCACCGAGTGCTTCAACGGTCTTGGAGAATTGTTTTTTGTCTTCACATTTGTTGAAGCACTGAAACACATGACCATTTATCTCTTCCGTGTTGCCAAGGAAGGTTGGTTGTTTTGGTGGTGCGCTCCTAAAATGTCCACGGCGTCCTCCACCGCGGCCGCGTCCTCATCCTGGGCCGGTGTTTTCTCTCCCTGTTGGTGTGGGGTCGGGGTTGTTCATGGTGCTATCCCTGGCGTTGCTCATTCTTCTTGATTCTTATCTTCCGTCGACGAGCTTTAGATTGTGTGGTGCTCTCCACGTTTTGCTCCCGTTTGCTGTGCGTAGGGATATCCTTGTCCCTGACACTTTGGTGACCGTTCCTCTTTGATCTCCTAAATTGGCTGTTCTACTGATTGGAGATCGGATTTTGTTTGTGATCTCTACGTGGTTTCCTATGTGAAAACCAGTTGTTTGATCACTGCTTCTTGTCGCCTCGTTCCGATCGCTGTTTTCTTTAGCTCGGGCTATCACAAGCTGTCTGAGAATCTTTGATTCTTTGATTCTCAGGACTTTAAGTTGTGTTATTAGCTCGTCGATGGACGCTCTTGTCATTTATGGTTTAACAAAACCTTATTCAAGATAATGTTGTAACTCATGTTTTCCCAATCACGCTTCGGACCGTTAATCCGTAGTTTAATGTGCAAAGGGGTCTTGACTAGTTGATCTATAGGAAGAGTCAATTAAACTGTTCTTATGATGGGATTAACTTGAAAAAGTGTTGCTTCTTCCTTCATCGCCATCGTCTTTTCATCTCCACACTCTGTGGCGTTTCTTCTCTGTCTTTTGTGTGG
>k141_2526059
ACAAGAACAAACACTTCCAACTACTATCGAGGCAGACAATCGCGGTGCAACACAACTTTCCAATGCTCACCAGCCAACCAAACATACACGACATGTCGCAATGAAACACTTTGTCATTCTCGAATGGACCGAAGAAGACAAAATTATCTACAAACAGACGCCTACAGACTCCATGATCAGTGACTCACTGACAACACCCAACGCACGGATCAAACATAATGAACACTTTGACATCATCATGGGACGTCGAAATCCAAAGTATGTCAAAGAGACCAAGAGCTACGCCATTGATACTACACTGTTTCCAAATTCAAGACTCTGAAATCTATCTCATTCACGACCTTAGTTGATCATGAGGATGATTTCAGATCCTAAAAGTGTTGGGAGGTGTCAGTATATGTACGTAGTAACATAGACACTCTTTACGTATCTAGCCTAATATCCACACGTAACAGAGTCTACAGCATCTGCACCTAATAAGCTGGCAAACAAAAGGGCAGTTGAGCAAACAGCAACTCTTTTTGAAGGCTGCACGCCTGCATCTGCAGTCAGTCACAGTGTCCGACATAGCAGACTGGAGTACAGGTCGGGATAGGTAGACCTGTCCCTGATTCATTCGAATCCAAGGCCACAATGTTAACCAAGTCAGTCCCGACATAGCAGCTTGGACGAGACAATGGCACCGGCTGATTCAAATACTTTGGCATGGCTGGTACAACCCATACATCACCAAAGAATCCAATGGAAAGCATACTGGAACCATTACAACCGGGTATCCGACAAGGTAGAAGAGCAGCAATTGAACTGTTACAAGGCATCCGAGAGAGTGAATCAATGGCAGCATTGGCAGTCCCTACACAATACTCGAATCCACAGGGGGGCACGGTAGATACCATTGACAGGAACGAGACGACCGACAACAGCAAGGGCAGAGGAGCAACTGAAGACCCCAAGGAAGCAACCAATTTCCATAAAACATCCATGGCCATGCAAGATCTAACAGTATACAGGTAGATGAGCTTCTCGAGGACGCAACATACGAAGAACTATTGGGATTTCCAGAAAGGCGGGAAAACCGTGGACGTGCTGGCTTTCACAATGAGGGCAGTACACAAATTCAAGATGAATGAACTCGAAGCACTAAAATCAAACTTCGCGTTCAGACCAATCAAAGCAATTAAGAAACCATGCAACTGCACAACACAGTCGGCCAAAGCGATTACCAACATACCCCTTAAAATGCATTTTGCGGCAAGATTCAATTGGCTCAACATATTCAGATTACAGGAAATGGTATCATCGGATACGGTATTTGCGAACGTCAAGGACATCCAAGGATACACATGCGGACAGGTGTTCTATGGTTCAAGATTGCAGATGATGAACGCATACGGAATGAAAAGTAAGTCGGAATTCCCTACAATATACAAAAACTGCATCCAACAAGAATGGATACTGTCATGCCTCCACAGAGTTAACGCAAAAAAACATTGCTCGGAAAAAGTGGCGGATATACAAAGAAAATGCATGATTGAAGATTTATATCCCAAACCATACACTGAATCCAGTTAAAACCCAAACAATGAAATGGTTGAAAACAACAGCCAGATACATCATGGACATGACAGAAGCAGCAGAGATTGTATGGGTATTCACGCTCATGTGGGTCATAGTCGTCGATAGCTGGACAACCAACAAATCACTGGGATGAATAACACTGTATCAAAACCGATACAGAGTCATGCCTGCCATCTTGGCACTAGTCGTATTCCAATTTATGCAGCCAATTGTGTATCTTGAAGTCGAGAAATCGTTTTCCAACGCAAAGAAAAAGGCAGGATTCATCATGGGCTTCTTGGAAAATGTGGGTAACGCTCTTACATACTGGATACTGACTGGATCCTAGATCACTTTTCGAAGTTCAGAACACAAAGAACACACACAATTAACGCGCAAAAATAACATGATCAAATCTCAAAACACACATTTCTCACGACTCATCCTCACATACGACGCCTGTAGAAAACCTACCAAGCAGCAAAACTGCAATAAAATACAATGATATCAGTTGACGACAATGACAATAAAGACGATGCGGAGCAGGATGATGATAAGATCAAACCGGAGTCAGTAAATCATTGACGTTTCTAAGTTAATGAGCATTGCTTGGCTCTTTGCCTTTTGTGGCGTTTGCTCTTATGATGAATCATTAGGTTCTGAGCGCTCTCGTGGGTGAGTCCCGAGCCGGGATCAACACGCCCTTGCAGAATCTTAATGATGATACATGGTTTGCAGTTTGTAGGTAGGTGGACCGTGTGCTTCTGTGGTAGGAAGGAGAAAAGTGTTTGGTGAAATAATCAGCCAGGTTGGTATGGCCGGGTCTCCAGTAGACTCGAAATTGTTTTTGGGCAACACGATCCTGTATCCAATAATAACGCATGTCCATGGACTTGGATTTTTGTTGTTTGATTTTTTTGTTGGCAAAACCCACTGATGTGGAGTTGTCGACTTCAACCGGGGGGGTGGTCGTGGATAGCCCATTTCGTGAAGAGTGGTGCGTAGGGCCACATCATCTTTGGTGTTGTTGAAGAGGGTCACACATTCAGCTTCAGAGGCGGAGGCCATGACATTGCGCATGATGGTGGAAGTGTTTAAGATAGCTCCATTGTTGATCATGGTGGGCCGGATGGATGCAAAGTTACCAAGGTAGAAGTGTCCTCCAGCACACCTGCGTGCTTTGGCTTCAGAGTTGTAGGAAGCATCGCTGTGGAGATGGAGAATCATGTCACTTGCATGATAGCGTAGTTTGGCATCGGGATGAGCGTGACAGTAGTCCAAGAGTTGAGTTAGGAAGTTGGCAGTGGTCTGAGTGGCATTAGATTGTTGTGCTGCAATGGTGCCAAGGGCTACACGCATGGTTGCATCAACTGCCCTAGCATAGCAAAGGATGGTGCCAACAATTTGTTGGATTCATTTGACTTGACTTGGTTGGAGTGGCACAGCTGTATCAGGTTGCTTGGTGAGTTGTTGCGATGCCCCATAAGTGGGTTTGTTCCAAGGATGTGGTGAGTGCAGAGGCCGTTTGGGAGCTGGATTCTGGTATTTATGGAGCATGGATGTGATGTAATTGGGCATGGATAGGTCAACTGTGCGATTGGGATAATCCCATTTTATAGTTATGCCACAATATAAATTTTTGCCCCAGTCGGTGGATAATTCATAGTGTTCTTCGATGGCCGCAACGAGGTGATCTGCATGTTCTTTGCCCACATATTGTATTCCAAAGTCACCAACCACTAGCGAAAATAGGATGGGTCGCCACTTGTGTCGCCGTAATCCAGGGGTGTGGCGGCATTGATAATATCCCTTGGGTGCTAAGCGTTGCGTGAGGAGATCATTGGTAATAATGCCGGCTTGTGGGAGTCCGTACATGCCGCGTCGAATTTCAACATAGACGTAGCCATTGCGGACCAGTGGAAGGCGATTGTATTGATC
>k141_1448171
AAGCAGTATTTCATCAACACTACTAAACCCTTCTCTATGACCTGCAAACAACTCCACTCTCGCTTCACGCAGATTATCAATTGGATGCAATTCATGCCAGGACACCCAGCAGCAGGAGAAGCCGTTTACTCACCCACGGAACTGAAGATGACGTATTACGGATTGATGCTAGAACAATGGAGGAACAACTTTGACGCCACAGGAAACGACATCACAGCTGACACGTACACCATATCCCAATTGGTGACTTTCATGACAGCTCAAGAGCGACTCCAGAACAGTCGCGCAAGAAGACAACTCTCAGATCGTGGTCGAAGCAGCCCTGGCAGAGGATTCTCACGTGGAGGTCGCGGAAGACACTACTCCAGCAGATACGCAGGAAATCCCTACTATGCACCCTACGAAGGAGGCCGCAATCATGGCTACATTTCCCGAGGAGGCTATGGAGGACGATACCGTGGTGGCTACAGCGGACGCAGTCAACAAGGACGCCATTACACGCCGTACAACTCGAATCAATATGGTCGCAATAGCAATAGCAATTACCATCAGCCATACTACACCCCTTCACCAGGCCGTGGTCGCTTTCCAAGCTCTCCCGATAACCGAAGCCGTGGACGCGGACGTTCCCCTTACGGACGTGGACGTTTCGGAGGAAGATTCGGAGGACGACAACTACCTTCAGCACCCTCGCCTCAGAATTTAAACCAGTCCTACGCAACTGAAACAACCCAACCAACGCAAAACGAGACAAACCAAGATCAATACTACCAGGATCAATACCAACAAGAGCCTCAACAAGATCAATTCTACACAGGGCACGAAGACTCTCAGGGACACTGGATCCATGATCAGTTCGCTGCAATGGACGCAGAGGTAGAGTATGAAGGACCTGACCCTGGATATGGCGATTACTGACACGACATTCACAGGAAAAAGAGAGCAACGCAAGGATTCCAATTCCAAACGTACGAAAGCTACGAGGTAGCTAAGCAAAATATCGATGTATGCGTAGATCAAGTACCGATGGCTTCTTGTGTAGTACAATATTTCAATAAACAAGTTTCAGCCAGACCACTCATTGTGTTATTCGACTCAGGATCCAGCGGCAATTGGTGGAAACAAACATCGCTACCCAAAGGATGTGTTCCTAAAAAGGTTGACGCCTTAACAAGTTCTACCCTCGCTGGACAATTGAGTTCATCTCTGGAGGCAACAGCGGAAAACGTAACCTTTCCTGAATTCTTCAAGACTAGACGAATTGGAGAACTAACTGGACGAGTTTTCAACACAGATTGCCGATACGATGCCATTATTGGTCGCGAAACCCTCACAGAACTAGGATTATCTCTCGACTTCAAGAACACCAAAATGATATGGGACGACTGCCACGTTCCAATGAGACCTTTTCCAAGTTGCACAACTAATAAGCACGGCATCAAAGATCCAACACCAGCTGAACAATTGTATCTCAATGCTCTCGAAGCAGACCTAGAAGATGACGATACTTTGCCTACTTGTGATATGACAGACTTAGACGACGATGAGTTTTTGAATGACGAGTTCTCAGACTTTGACCAACAAACTCATCAAGCTAACGACAAAGACCTATACCAAGAAGACACGGCTATCAACGTCTCCCGATACGAGACAGCGGACATTGACGAAGTTGTTCGCAAGTCAACACATCTATCCCAGAACCAACAAAACAAACTACGAGACGTACTTTCCAAATATCCAATCCTATTCAATAACGAACTCGGCACTTACCCAGACGAACAAATACACCTAGATCTCGAGCCAGATGCTATACCACATTGTCAACCAAGAGCATACGCGGTGCCACACAATCATAGACCAGTATTTAAAGCAGAGCTCGATCGACTAGTCAAGATTGGAGTTCTCGAAGAAGGTTCCCGCTCAGAATGGATTGCAGGAACTTTTGTCATACCCAAAAAGTTATTACCAGGAGAAACAGTGCCTAGAGTGCGATGGATATCCGACTTCCGTGGTTTGAATAAATACATCCGACGAAAAACTTATCCCCTTCCAAGAATCGCCGATATTCTTGCAAGACGAACAGGCTACAAATTTCTTTCCAAGCTTGACATTTCTATGCAGTTTTACACCTTTGAACTCGACGACGAGTCAGCCGAACTATGCACTATCGCAACACCCTTTGGCCTCTACCGCTACAGAAAACTACCTATGGGCGTTTCCCAATCACCGGATATCGCTCAGGAGCTCATGGAGAAGACCCTACGCGACATCTCTGACAACCTGGAGGTTTACATTGACGATATTGCCATTTTTTCCACAGATTATGACGACCACATGCGAGTGTTGGATAAGGTCTGCGAACGACTCGAAAGCAAAGGCTTTTCCGTAAACCCACTCAAATGCGAATTTGCCGTCAAGGAGTCAGACTTCCTTGGACATTGGCTCACCCCAACTGGAGTCAAACCCTTGCGAAAGAAGATCCAAGGAATTCTCGACATGCAAGAACCTACTGACCTTGGGCAATTGCGTTCATTTTTAGGAATGGTAACTTACTACCGTGACATGTGGCCTCGTCGCTCACACATTCTCGCCCCTCTTACAGAGCTACTTGGATGCAAACAGTGCACATGGGCAGAACCGCAACGCAAGGCGTTCAAGCAAATGAAAGCGCTGTTAGCCAAAGACACACTCCTAGCCTACCCCGATCACAATCGGAAATTCTACGTTGACACCGACGCGAGTGACTACCAACTGGGCGGACGTGTATTCCAAAATTTTGACCACGAAACAGCAAAGAACACCGACGGTTCTCCAGTCCAAGTTGAACGTGACATTGGTTTCTACACTCGGAAACTCAACTCTGCACAAAAGAATTACACGACAATTGAAAAAGAACTATTATCCATCGTTGAAATCTTCAAACAATTTCGAACTACCTTACTTGGAGCCGATATTCAAGTCAACACCGACCATAAAAATCTAACCTACAAACTCTCCCAATTCGCAACCCAACGAGTCATGCGATGGCGACTAACGCTAGAAGAATACGGAGCCCAATTCAATTACAAACCGGGCGTTGAAAACGTGGTTGCTGACGCTTTGAGCCGCGTTCCTTCGAAACGCTTGGTGAGGGAGAATCCAGACTTGCCACTTGTGGCTACAGTCGAATGTTTATATCAAAATGATCCAGAACTCGCTGAATGCTTGTTCCATGAACCAGAGGTCGCTGAATGCTTCCTAGAACACCCAGTATTCGATGCCGAAGGCCGAATACCATTCCAATTTAAAACACTCGAAGAGTGTCAGTCACGATGTGATGAATTGCAAAGCATGCCTTTGGTTTTTCCCGACAGGTTTTCCAAAGTGAAATATAATGATACGGAGCTGATATGCTTCCACCAGAATGGTGCAGACAAGATTGTCTTAACGCATGAATTGCTACCGAAGGTAATCAAATACTATCACGAGTCGATGGCTCACGCTGAAAGCGCAGGACGACTGTCCAAAACAATTAAACAACATTTCCATCATCGAGATATCGATAGTGCTGCAAAGAAGCACGCAAAAGAATGCACTGAATGTGCCAAGTCCAAAAGAGGAGGACGAATATACGGCGAAGCCGCTCCAAGAGATGCCTTGGCGACGCCTTGGCAAGAAGTCCATTGTGACTCAATAGGACCATGGAAAATTGAACTACGAGCAAGGACTCTCAAATTCCATGCTATGACTATGATTGACCCCTGCACAAACCTCGTCGAAATCAAATCAACAAAATCGACTACAGCCATTGAAGGCGCAGCAGCCGTTGAAAATACTTGGCTTGCTAGATATCCAAAACCCACACGAATTGTCTCAGATCAAGGACCCGAATTCAGCACGGAGTTTACGAACATGTGCAAACAAAACGGTATTCAACATTCAACATCAACCTCTCGAAACCCTCAAGGTAATTCCCTCATTGAAAGAATACATCAGACGATTGGACAAGTTCTACGAACCGTTGTCAAAACACGCAACCCCAAATCAATACACGAAGCAGATGCCGTCATT
>k141_2620749
CAACCCCTTCTGCTTCCATACCTTTTGCAGATCCATCATAGTTGTGAGAACACAACTCCGGATCGTGAGGTGTGTTGTTCGTGCACTTGATGCAGTGCGTTGACATCGGCTCTAAGCCAATGGTAAGTTTAGAGCGGTTACCGACCAGCACTGAACATCCAGTGATGGAGTCATACCGTCGCACACTTGATCGTTTGTCCCATCTCGCGTCACTACTAACTGACATCGACTTCTTACCGTTCTTCTCAGGACTCATTTCCATTTCAATTTTTAGGTTCTCAGTCAGAATTTCTTTTCCGATCGCGAGGATTGCGAGACCGAGTTCCTCTTGGAGCTCGGTCACTCTCATTGCCATTGGGTTATTGGCCAGGTTCAACAGCCCGGGGATTATTTTAACTTCAACACGGCCAGATTCACATTTTTGTAGACCTAGTAATAATTTTGCATTCAATTCAAAATCTGTAGCATTGACTCTATTTCCATAGGCGCTACCAGGTGCGAATGGTAGAACTTTGCGTTTACCAATTGGTCGAAGCTCTAAAGAAGCAGAACGTCCGTCACCACATTGGCAACGTACATGCAATGAGCTCGCAATGCCGAACGTCTCAAGCTCGTAAGCTGATTTTGCCGAAGCCGCGTGACAGACTCGACACTTGAACTTATCATTGATTAGTCCAATCAATGATCGAAGGGGAAGGAGAACATTCCGATCTGGAATGTTCTCTCCATCAACAATCGTAATGCTACTTTGTTGTCCTTTACCTTCAAAACTTGCTGGTGGGATCAATCACGTCGTCATCGCTTTTTATATCAGAAGAAGAAACGTGACGCAATCCTAAGTTGACGTCGACATCTGTGTCCGCGTCGGTGGTGGTACTACTATTACTGTTACTACTACTACTCCTACCATCTTCCGTGGTAGGACTAATACGGCGAGCAACTGCTGTCGTGATGGTGCTGGGTGTACGCATAGTAGTACTATTGTTATAGTATTCTAATTGTACTAGTATAATAATTGACAGTCGTCTATTCTCAATTTTTTAGGTTTAGGCGTATATTACGCTGTCATTGCTTTTCCTGAAAAGAACCAACCAAATACCAAAATATCCGACCTGAAAAGACCGCAATTCTTTTCACTCCACCTAAGAAGAGAACCTGTTCCATCTCACCTGTTGACCCCACAGCCATCCATAAATCGTAGTAAAAAGGAACGTCGTCAAAAAAAAGATAGACAACACGATGAGCGACCTGATCCCAGACAGCCACCATGGGCTCGTGCCGCAGTTCACTGTGACTGATGGTGTGTCTGATTATGGCAAAAAACAAAAGGTATTAGATATACAATATAGAGAAGGCAATGGCGTTAGATGTGTGACGGCCGGTTGTGATTCTGAAAACAGCGTACCTTTTGAAAAACATATTACTTACAAGTTTATGTGGGATATGTCGCGAGTGGCAAAGGAGTGGGATGCAGGTGAGAAGGTCGCGTTTACTCACATTGTAACTCCGAGGTACGAAAGTCAGTCGACCTTCATTGGGACTTACCATATTGGGACGGCCATGACGGCCAATGTCGCCAATGCGAGAACACTCCATCCTTATTTGTTGGGACGAACCATCAAAGAAGAATTGGAGTATGATATTGGTATTCCACGCGTAGACGAAACCCAGTATCAAACCATTATCGGATTCAGAAGCGGTGAACTTCTGAATCCGTTATTGGCCTACATGATGGAAGAGAAGATTATGGTGTTAGTCGACGAGTGGAAAAACCAACAACCTTGCAGTCATTGTGAAGAGAGTCCTTGTTGCATTCTAAAATCTATACTGACCTAGTACCGTCCTTGGTAACGTCCAGTCTGTGTAGTAATGTTGGGAAGCACTAATTTAATCAATTCAGTCGTTAACTTTAAATTTCGTAAAAAGAGTGGGCTTTACCAACTCGTTCATTTGCTGGCTATCTCTGCCTAGCTGAGAGCACGTTTACTCTCACCTTTGACAAACCTGCATGGTTTGAGATGAGTGGTAACCCCAGTCTTCCGTTCGGGCGATCCAAACGCCGGCAGGACTGTGAGAGAGCGAGGCGAGCTCCCACTAGTTATCTTTTCCTTCAACACACTCCTGGATTCCTGTAAGGCCGATGTGTCAGGAATCGAAGCAGAAGCAGCAAGATTGCTGTCAACCATATTGGAAGGTAGGGCAATGTCAATGTTCCCCATAATCATATCTCGTAATTTCCAAAATGTCTCCCCCTGTAGTGCTTTCGTAAAGTAATCAGCGACCATTATTCCGGTCGGGCAATATTCAATTCGGACCTCTCCTGACTTGACCCGGTCTGCTATAAAGAAATACCGGACATCAATATGCCTAGTGCGTTTTCCGCTTGAGCCTCTTCCATTGGTCTCCAACAAGATGGAGCTCTTGTTGTCCTGGTATAGGGTACTATCTTCGATTTTGTAACCTTGAGCCTGTAGAAAATATATTGTCCATAATGTTTGTGGCATAACGTCATCAGTACCAACAAGTTCGGCCTTAGTGGAGCTTTTTGTGTTAAGTTTCTGGCACTTCGATGTTCCATATACTCCACCCCGTCCGAGTGACAAAGCTCCACCTGTGTGGCTTTTCATGTCTGGGTGGACGGCATAAGCAGCATCAACCCACCATCTCACATTGTGTAGGCTCGAAGCCGATAGGGTCAGATAGTCATTCTTTGTGGCACGGATGAGCTGTAACATTCCATTTAGTTTCTTGCAGTCATCTTCGTTACAATCTTTGACCCTCTTACATAGGAACGCAGGGCCGTGCGCGTTTGCATAGGAACAATGTTTTGGCCACATATGTATGAAAGAACTGTGCTTTCTTTTCATCGATCTTTTCTTGGTTCTCGTCGACCGTGAATAGGTGATTAGCAGCTGGTGTCTGTGCTTCGCCGTCCATTTCCTCAGGGAGATTGGTGAGCATCTTCTCGACACAATCGAGTATTTTAATCTTTACTTTTCCTTTTTCGGTGTAATCCAAGGTCATTCCAAGGTAGTCGTGTACCTTTCCTCTTGTAACTGTGATCGGGGCTTCCTTGCCAAATTTGTCATCGATCATTTTAATGATGCGGGTATTGACTTCTGGATTAACATGGGATATCTTCAAATTGTCAACATGCCATAGAATTGTGCATTGTTTTCCGTCAATCATCTTGTTGGCAACACACCACTCATAAGGATTTATCACGAAACCCCAGGATACTAATGTGCTTGACAGCAGTTTCCAGAATAGAAGGGCTGCCTTTAGTGTACCGTAGAGTGCCTTTAGGAGTTCATCGTATAAAACTGTCTTACCATTTTCGTCTGTGACATATTTCCGATACAGCTTTGGGTCCAGTTTCACAAGCATTTCAGCTATTTCCCCTTCAAACTTGACGTGTACGATTTCATTAATACCGGCCTGCATGAAGGCCCCTGGGATATCCACTGTAGCAACATCCCGTTCTTCCATGGCGTCGCTTATGGCAGACAACATGACTGCTTTGATAGAGACAGTAGGAGTAGACGCATCTTCTTTGTTCGTGGTTGTACGCTGTTTTCTACCGTCAGCACAACCCCTTGCCTTAATTCGACCACAGCGTTTCTTTGTAAGGAACATTAGGTACCTTAATGACGCCCGTTTCTGGTCTCTGGACAGGTCATTACTGTCCACTGGTTTGGACACCTTTCGAGTGTATAGTTGCTTCACCTCTTTTCCAAGGGCGGTGAGGCCTTCATTGCCAAATACTCGGAGCCCTTTTTTTAGATTGTATTGTGTCAGTGCTATCGCGAGTTGTTTTGACTGCTGTGTTTCGCAACAATAAAAGTAATTTTGCTTGATGTCTTTAACTTAAAAGTGTGAGCTCATTGTCTCCTTGAGACGGAGCCATCATCATCAATAAAGAGCGATAGCTTGCTGATCGCTACAGTTGCTACTTCACCAACTATCGCTGGATTCAGTTCCGGCTTGTGCTCTTACTTCGCGCTTGCTCGATCCATGTTTGATGGCCTTTTAGATTCCTGAATTGTGAGCTAATTTAGTTAGAC
>k141_2631376
ATTGACAACTTTCGAATCCGAGTTCCTTCAATGACCTCACAATTTTCTTCCACCACTCTCGGGCAGCTTGAACGAGACCATAGATGGTCTTCTGCAACAGGACTTGATGTCCTGAGTAGTCCTCTCCGAGAACTTCTTCGATTCCTTTTGGAATTTTCATGAAAATCTTTTCTTTGAGATCGCCATATAAAAATGCGGTCTCCACGTTGATAATTTCACAGTACCATTTATTCACCACCACCATCACCATGACGGTGTGGAATGTGACATCGTTTACCACTGGTGAGTAGTTGTCGAAGAAGTCTACTCCTGGGATTTGACTGTATCCCAGTGCAACTAAACGTGCGCGATAAACGCCGTTCTTCTTCTTCTTCTTAAAGACCCATTTAGATCCAATTGATTTCCTGTCATCGGGCATTTCCGATGTCGGAACTTTTCTGCATACTCCACGCTTAATCATATCGTGGAACTCTTTACAGATTGCTTCTCTCCAGTGTTCCCTTTCTTGTGGGTCTGGATGCCACCATGCATCTTGGAAGGTGACTGGTTCATCATCTTCAACTGAATCATCAATAGTTGAGATGAAGAGAAACTTGACGTATTCTCTTTGTCCTAATTCTCTTGTACCTGGGACATTGTAGTCCCTCAAACCGATGAGTTCTTTTGAGATTCTATGGGTTGGTACGATGACATCGTTTCCTGTCTGAACAGTGTCGTCTTTGCTTTCTTCGGTTGTGCTGACTGTATCATCGTCAGTCACATCATCTGCGATTACTTCTCTGCCTTCGTTTGGCTCGTCGCCAAAATCGATGACCCTTTCAATGGTTTCGGTCACTTTTGACAGTCCTTTGTATTTTCCATATGACTCTTTTAGCCAGATGACGTCGCGACAGATCCATATCTTGCTGGTCTTAAGGTTGAGCATTCGGTAAGTGTTTCCTGAATGCCCAGTTGTGTATCCTAGGAACAATCCTGGAGTTCCTCTGTCCTTGACTTTACTCTTCATCTTTCCTTGATTCGAAATGGTCATAATACCGATCAATCCGAATGTTTTAAGGTGGTTCTCGTAGTCAGTCTTTCTGCCGTGAAACTTTTCAAAAGGATGCTTTTCTCCTTTCTTAGTCACAGAAATGTTGTCAAGTTTGGTCGCAGTATTTGCACATTTGGTCCACAATTTGTCTCTCTTTACTTTTGTAATCAGGGCCCAGTTCAATATGGCTCTGACTCTTCCAAATAACGCTTCTCCACAAATCCGTTGTGTTGAGGTGTCTCTCTTGCCATGTATTCAAATACCGTCCCCATATTATTCGCGTCAAAAAGCTCTTCTGTCTTTTTGTTTTTGCCGGCATTGTCCATTCTCCAACGTTTGATAGAGATATTGAACTTTGCTTTAATGTCCTGCGCGAATTGCAATAGCATTTGTGCTTGATTGCTTTTCTTCTTCACAAAGAAACTCCATTTCATTTTTGTTCCATAGTCAACAACAAGGATCCAGAATTTATTTCCTCAGTAGCTTTTTGTCTTCGAGGATGTGATATGCGACCCAAATAGTTCGCCTTCTTTCTCGATCTTTTCATCTTTCGAGTTCTTTTTCTTTACATTCTTCTGTTTCGCCTTTGCAATAGGGCAGCTTTCACAGAATTTCTTTGTCGCACCAACTTTCCAACCGAGGTTCTCTGAGGTTGCTCTTGTTCGTGATTCTCCTGTGTGTCCTAATACTTTGTGTGCCTTGGAATACGTCATCTTCACTCCTTGTGTGAGATAAGCCACTGACTCTTGAGTCTGTCTTGGCCGCATTTGTATTCCACATATATGCCCAAGTTTTGTATCGTAAACCCGATCAAAAGAGATTTTAGTGTCTCCTTTACTTAATGAAATTATCAGTCCCTTGCTTGAAAGGGATGCTCCTTGCTTCATCGCTTGTGTGATACTGAAAAGATTTACACACAGATTTGGCACATATGCCACTTTGGTCCAAGTGATCGGTTTTGTGTTTCTGTCCTTCGTCATCGTAATGCCTGTCCAAATTCCGATTTGCGTGGTAGAAATGGTTTTACCTTCTCCCATTGCAACAGACTGCTTCGTATCGGTCATTGTTGATAGTCCTTCAAGACTATTCGTCATATGGCATGACGGGCCTGTATCCCCAATCCAAATGCTTTCATTTTTCATTTTCTTCGTGTTGGAGTCTTCTGCTATCATTTGAAAAAGCAGTTCGGCTTCTTCAGCCGTATCGTTTGGCTCCAATTTTTCTTTTCGAGGCCTCTTTGGTCCTTGAAATTTGTTTGCGTAGTGTCCCTTTTTGTTGCAGTTAAAACATTTGATTTTCTTTAACCATTCGGGACTCTCTTTTCCACTTTTCTTTACGTTACCAGGTTTCTTGTGCTTGTTGGCTTCTAGAGTCCAACAGTCCTCAGCCTTGTGCCCGATTTTTCCACAGACACAACATTTTGTTTTAATCTGGGTTGCAAACATTCAAATTTCTTCGGTTTTGTTTTCTTTGTACCGTTGCATCCTTTGATACTTTGTACGAAGAGTTCTCCTCAAATTGGTGAGATCAAGTGTGTTGTCTTCCAACTTTTCTTCACTTGATTCGACAACACTTTCATATTCTTGTGTGAGATTGTTGAGCACATGCATCAAAAAATCGTCTTCAGCTATGTGCGATCCCATCTCTTTTAGCCTTTGTCGGATCAATTCCAATTCCGCTATCCATTCTTCTGGATCTTGGTCGACGCTCTTGAGCCTGTTGCGATTGAATTAACTTTTCAATTGAATCTTCGTAGCGCTGGTTTTTGGTTGGAAACCAAGCTGTTCCCGCATCTCCGTCACCTTGTTGGTTGATTTGGCTTGAATCGACGATACCAAAACTGACTTGGTCACTGTATGCTAGTAGCAAGTCAGTGTACCCTTTATCGTTAATCTTTTTCCATTTGACAAGATTGACTTTGTCGAAGTCTTCATCATCGGGATCTGGCATTGCATCACTTCCTGTGATGACACCCTTGTATCCTCTTCGTTCAGCTATCGCTAAAAACTTCTTCAACCACATGTTCCAGTCTTCTTCTTTACCTGAAAAAGAGAGAATGCGAATCGTTGTTTCGTGCAGCTCTTCCGTCATATCAGATCAAGTGTGAGCTCACGTTAATTCACGTGTTCGAATGAATCTGAAAGTAGGAAAATAGATTTGATTGTTTTTATTCTTTGGTGACAAATATGTTCTTTTATAATTGTGAGAGTTATATTCTTGTGTCCCTCATCTCTTTTGTTCTTCGATTGTTCTCCTCGTTCCTTGCGATCATGATATTTGACAATTTAGTCGACAATCTTATTCTTACTTATTGAATATTAGATCCCGTTTCACTTTAGCAAAATCACTCCAAATAACATTTAGTATCGCGCAATGTTCTTCGCACATTGCGCAACTTCTTCACATTCACGTTGCGACACACATTGTGTCCAACTTACTTTTCATTCACGATTATGCCGAAATCTCCACTTATGAATCTTAAAACAACATTTTCGTCCTCGCACTATCTCATGATGTACGAGGTTCCACACGATCATATTGTGCACATTATTCACTAATGATTGGAATGGGATTCACTGATTCCTGAAGTTGAGAAACTCCTTTCAACAGACGGCACCCCATCCGCCAGCTCATCCTCCTGACGGTACATTTCGAGTGACGCACCCAAAGCATGCTCTACCACCTCCAGTTTCTCCTTGGAGATCATCAAGTCCAATGGGATGGAGTTCTCAAATGATTGATCAATGATTCATCATTAGTGAATACTAATTGCCGCTTTGACACGGGTGTGATTGCATCACGGCCGTTTAGCTTCACACGCCCCATCATAAAATGAACGTTCTTGGAGACAACAACGGTGTCACAAGAACAAGGGGTGGTGACCCTTCTCACCTTTCCCTCTTCTTCCAGATCTCCTCCTTTCAGTAGGACCTTCATTGCTACTTTTTGTCAACTGCCACCGCCAAACCCGCAGGTAAGTGCTTGACTTCGTATGGCAAAAGTTGCTTGCCGTATTTGTCAACCAAATCACTAACTCTTTTTATGGAACTCTTTGACAGGAAGATAGAGTATCTTGACCGCTTCTTCCCGCCAGTCAAATGTCCACGTAAAGTTTCTATCCCTTCAAGGGATGTGTGAACCCGCTCTTGTCAAGGCACTTGACAAGTTCGAATTCTGACAAGCTGCCTTGACAGTTAAATCGGTTGACTCAATCAATGATGACATCTCTATATTATGTTGCCTCGGAGGTAGTAGTACTACTATCAATCAGGTCATTGATGAGCTTCTGAATTTGCTTGGGGCAAGTTTTTGGTTCGAATTTTGAGATCGCGAGCTTGACCAGCTTGGCTGGTGACACTGATTGCAGGAACCTCTTGTCAGCAGTCAATACCTCAGCTTGAGCTTCAACTTCAATGATCCGTTGGAGCAGTTTGGTGTTGGTGGCCAGCAGAGTCTTCACGGCCTCATCATCGAATCGAGCACGTAGAGTAGCGGCTTGAAGTGGGGAAGACAAATCATTTGGATCGGGATTCGATGCAGCAGTCTCCATTGATTCAGGGGAGTCTTGACGCAAACCGGTCATGGTCAAATTGGACTGAAGCACCATCGTAACCTCTTCTTCCTCTTCACTATCGCTTTGGTTGGTAGAGAAGCAATCAAAAGAAAGTTGGTAGCAGTTCAGTTTCTTGGTGGTTGATGGAGTCGTGAAGCCGGTGTGATTGGCTTCGTAAATATAGATGCCATGATTCCGCTTCATTGTCTTGCGGTTAGTACAACATAGGTAATCATTAAAAAAATTGTCACATCAATCACAAAAGACTGCATCGGGACACTTTTCTAGTCAACTCTCTGGTGTGACGCCAAAATGTAGACAAATTGGCTTTGTTCCTCTTGTCACTTGTATTAGATCTCGGACAACAAGAATATCTATGGTAAGTCAGGAATAACTGCTCTAGCCTTTTAAATTTTTTCTTGATGAGATGCAACAGCAGCTCTTTTTGATGTGGTCGATCGAGGACCATCTCTCTCCTGTTGATTCAATTTGTTATCATCTTGGATCTGAGCACAAGCTGATTTGGTAATCAGAGTTTGTCCAGCACGTCCAACAAATGCTGGATCAAACTTAATATCTGTTCCCTTTCGTGTCGTTACCATTGTGTTTGTATTGTGGGGAAAGCTTGTTGGTTGTTGACTCTTCTTGTTGTTGAGTTGTTGTCTATTGAGAAGGTTTCAGGAGGAGGAATTGCAATGAAAACAAGAGTTTCCTATGTGTTAGTTGGTTCAGCCAGCTGGCGACACCGGCCTACTCGATTCATAGACATTTATTATAGCCTATATCGATACACATGCTGGTTGTCCTCTGTTGCATTCTGACAATGTGCCAGCCGGCTATACGTTTGACAAATTGGACCACATGATTTTGAGAACCGAGGCCATCTGACCCCCATTTCCTATTTTACAACCCAGAAGGATGATGGAGTATTCCCCTTAAAAATTGATGCTTCATACCCTGGTTATGATAGAGAGAATTTAAGGGGATAGTCGTGTTGTTTCTGTCAGCAATGCAAAAGGTGTTGACGTTGCTGATGAATCAATGTAATAATGTATTGTCTAAAGGTTAAAACAAAAGAGTGATGCCATGGTCCTGCGGCACACAAACAGATTGCGCAACTCGCCGC
>k141_951242
TGATGATGATGATGATGTATCCTCCTGTCAACCTTTTGATCATGTGTGGATTTCATATGGCTGTACGTTTTATTTGACCTATTACTTTCCCATATGCGCCTGCCTATACTGCCTTGCTTTGTCTCGTCTACTACACTAGACCGAATGTATCAAGAAGTTTGATCTCCATCTTTGATTGATTCAAACGGCAACCCCTACAAATAAAATGGGCAGTCATAAGGTCAATCAAAGATCTAAGGGGCAAGATCACATTCCAATCTGGGATGTGATCTACATCCAAAATGGTTGAGGTTTGGGTTTGGGTTGAGGTTTGCCGCTGATCAGCTTCAGCTTCAATCCTGTTCTGATTGTTGTCTTTGCTTTTGACATCGGACCACGATGAATTGTGGTGCGTGCCCAAGCACATCAAATCTTGTTGTTTGGTCACAGTAGCTAGGAGTAGTACTACTAGTTGCTGTAACACTTGACGTTCCTGTTGCAGGAGTAATAGGAACAACTATAGTAGTATGAGTAGTACTACTACTTGGTGTATTACTTTTATCCGCCATGTCTCTTGACTTTTATCCTATCTTTTTATTAATTTCTAGAGCATTAAAATTGGTGATCGTTTCCACCCACTCCATTCCACTCCACTCCAACACAATCCGTCCATGATAGAAGCTCTGTGGAGGAACAATCCTTCTCCAAGTTGTCCTACCATAACTTTGCCATCTGGACTCCATCTGGGACATTACCATGCCTTGATTCGCCACCAACATGGTCAAGTTGAGGCATATCAGTCACTACTGATTGATGCCCCCATGGCGCTCCTTAATTGTGCTACCAGGTTTGGGTACTCATACCGTTGCTGGCAGCACCGACCAGTAGGGTCAAGTGATCGGCGAAGAATCTTGGTATTCCGGAGCTTATCCCGGTGGGGCAACACAACGTCATGGTGAATCAGAAGGTCGTAAGTGGGCTGTTGATCAAGCAGTTGATTGGTGTCATTGTCAACTGGGTCAAAGAATTCAGGCATGAGGACACGCGCGGGTTCATCAGCGTCTTCATAGGGGGTCAAGAAGATTGTTGGTCTTAGAGGCAACATGAAATGGGGGAGGAGAGATTGAGGTTCCCCATTGTTTGGAGATGCATTGGTCAAAAATAGTACGCTTTCTCTTCTCTGTTTTGCTGCTAAGTTGGGCAGTGTTGAGTGGGACGGCGGTACGACATGGGACGACACGTCCATTGGCTTTCAAGATCCATTGTGCCATCTCATTGCCTTCTCCTTTCAAAGGGCTGAGAGCGCGGCCTAGGATCTCTTGTTGCAAGGGAAAACCAGCGGTGTGTTCACGATAGTAACACCATTCATACCAGGAGAATTGGCAGAGCTTGGAGATATCACCATCCTCACCAGTAATGGAGAAGTGAGCATTTCTCCCCTTGAATTGGAACATACGAGCACGGCGTTCACGGCAGTAATCCCAGAACACAAGGGGACAGTTGGACTCTTTCATGTCCTTACGAACAACTTCTTTCAATAAACCAATGTACAGTTCTGTGCAGTTCGCCCAAGGAATTCCTTCTTCCAAAACACAGAGGGAGGTCCCAATTTTGTAGCAGAAACCACGAACATCTTTTTTTTATCTGTTCGCGAGCGGCATTGCATATGATGGCATCGGGAGCACCAATGTCCTTGGCAAACATTTACAAAGCCATGGGAACTTCACTTTTCTTTGACATTGGAATGGCGTGGACAAATCCCTTGTCGGTCACAAAGAGTTGCATATAGTGTGGCCTTGACTGGGTTTCCTTTTCTTCTTGTGCTGGTCGATTTGCTTATACCGGATCATTCGATCACCTGTAGAGAACTTGTGAGATAGAGTGGGATCATCAGAGTGAGGTAGGAGTTGAGTCGTGACGTCTAGTGTCTTTTCTGCAGTCTTGGCGTCAATGCGCCACACTTTACTCAGATGCTTGGCGTTCACACCTGTAGGCTTTGATGTGGTTGTTGCCCCCATACTTGAGATCAGCGCATCCAAGTCGAAATCCATGTTGTCAAGTAATTGCGGATCCCATTCAGTGATGGTGGCGTTGTCATCAGTGTCGGCTTCAGATTCCTCATCCCTGGCATTTGTTGTGACAGTATCGTTGCCATAGAAAACATATGGACTGTTTGAGCCAACAGTTGTCGATCCGATAGAGGTAGCAAATACACCCGCGTTACGGCGTTCCAACAGTTTGTCGTGAAGTTGGACAGGGTCATGTATCACTGAGATACTAGACAGCGCGACGTGTACGTTGTCACAGGTATTGTTTGCAATCGTGGAGTCATCAAAGTCAGACGTGGGTGTTCCAAGCGTGTTGTCTATCACCGTGTTGGATTCGAAGGCATAGATAGCAGCTGAAGCAATCATGGCATTGTCAGCTTCAGGGAGATCATTGATCATGATTCGAGTCTGATGGTGCGGTTTGATCATGTTTCTTTCTCAATCAATCATATTTTCCTCGTTCCTTGCGTAGACATCAGAGTTTGGTTTCCAATTCTGGCTTTTGGAGGTCATAATCAACACATCCTCAGAGGAAACTAGCTCATTTCTTGTTGGCTTGCGAGTTAAGAAGTAGGAGAAGATGCCTCGTAACGATAAAGCAATGCGGAACTCTGAATCCGGAAACCATTCCAAATGAGTCGTCTGGTCAGGGTCAGGGGACTGATATCTTAGGCACATCATGCACAATAATGTTAGCTTCTCTTAGAATAAATGGTGGGATTAAGTTCTGAGTCATTGAACTGACAAACAGGGCATTGTGGCATACTAGAAGGTAGGTTTTCCCAGAGAACGGACAATCATACGCGATTATGGCGTCAACAATGGGAACATTCTGAAGGGCAGCATAGGAGGAAGTGAAAGGGCTCACTTCAGCGGTCCAACCTGTGTTGTTCAGTATGTAGGCGTGCATACTGACCACCACCATATTAGCATGCGAGTCAAGTTCTGTTCTAGACTCTTCATCGGGATCAACACTTGTGTCAATCGAGGACAATAATATCTTGTAGATATGGGAGTTCGGACTTTGCCTCCCCTCAAGTGATGATGCCGTACTGAGTCAATCGGGACCAGTAGTTGCGGCACGCTTAAGGATGGACTGAAGGGTCATAGCAGGCGGCTTGGGCGTAACTGCTGCCGGTGTGGGGAGTACACTGGCAGTAGTGGAGCTGACATGGGCCTGAACCAATGAAAGGAGGTAGGCGCCGTCCTTAGCTTTTTGGTCAGGTTGAAGGTCCACTGGTGCAGGCTATCCTTTGGCACGTTCTGCTGCAATGGCAGATGAGATGAGGCGCTTGAGGCGCTTATCACTGTCTGTTCCAGTGCGAGCAGGTTGGGGGCGCTTGGCCAATTTGTCCTCTTTCTTCTTCACAGTGGTGTTAGAGTTACTGGAGGAGTCACGCCATTCATGGACTTCTTTCTTATGTTCAGCGGTGAGCTTGAGGTATTCAGTTTGCTTATGATAACGCAAAGAAACACTGGTTGCTCCTACCCCGGACTTAATCTGTGAGGAATCAATGGAAGAGATCTTGGCTCCCCTGTGACGAGAGGGGTTGATGGTACGCTTGTTGGTCACGGGATCATGTGGCAGGAGGCACATAGCAGTCGCTTCGAAGTTGGAGCGTTTGCCAACCGTAGGATCATCATCAATGTGGACGAGAGCCATGGCAGCTTGAAACAAAGCATTGGCGCCCAAGAGATAGCTGACACGGGAGTCTTCATTGGGCAGTTGGAACTCCACATGAACGGCACACTGTTGCATGGAGACGAAAGCATTACGATGTTGTGAGATCATGAATTTGGTTAGTGAGAAATTGGATTGACCTTTCCGCTTGCAAGTGTGAAGGAGGTCATCCTATTTCTTTAGTTCAGCTCCCCAATTGTCCTTCCCGGCGTACTGATTGGTTATCGCAAACCACGCTCCGATCGTAAAAGTACATGAACAGGAGGCATCACTAAGTTATGGTTGGCGACGTGCATAGTCGTAGCATAACGTCCATATTGTCCATGGGAACACCCATGGACGTTGAACATAGTACATGTTTATCGTTGAACATGTGTGTTCATTGTTGAACATAGTACATGTTCATCGTTGAACATGTGTGTTCATCCTCATTGAACATGTGGGTACGTAATCATCGCTGAACATATGGATAGTGCAGTATCATGAGATACCACTCGGGATACGAAACGGGATTCATAGCTATAAACTAGAATCCTCTTCACAGTTAAGTACTAGCCTAGTTGTAGATACAACTAGTCATACATATGTTATAGATCTCGAGGAGCTAGTCTTGAATGACAATAGATCCTCGAGACCTATGAACCATATGATTTAGGACAGACGTCCTCCCAAGACCACAAGTAGTTAGGATCCTGAGAGATCATCTACAGGGATCAAGGTCTACATCCTATATGAATATAGGATGGTCTCCATAATAGATTGGGATCTTGGAAGTCATCCAAGATCCCTGAGCT
>k141_3862946
TCGAACACTACATGTGTCACAACATAGTCCCAATCTCCATTCCATTTGCTCTCGTGGCGGGATTAACTCGGTCCCCTCGACACATGCTCATTGCTTGCTCGTGCATGTATCGACCCTGTTCTTTAATAGCCCACCCGACTCACTTAGTAGGTGAATTCATTCAGTAATAATTCCCTTCTCGGCTTTGGGAGCACCTTTGTGAACAGATTTACACCCTCTCAACACTCTGGAAAGTTGATTGAGACAGTGTAAGTATGTATGCCGTTGCTCGATATGAGTGGTGAGGGAGTGATGCTTTGTGAAGTAATCTCCTTTGTTGGTGCTGCCTGGGCGCCAATAAACTTTGAATTGTTTTTGGGTGACCCAGTCTTGGACCCAATAAAAGCTCATGTCCATGGATTTGGATCGTTTTTGTTGCAGTTTGGTGTTGGCGAAGCCAACAGCAGTGGTGTTATCTACTTCAACCGGTGTGGCAGGTTGTGAATGGCCCATTTCTTCGAGTGAGTTGCGAAGGGGGACAGCGGCTTTGGTGTTGTCAAAGAGGGCACCGCATTCGGCTTCGGCAGCAGAGGACATTACGTTTCGCATGATGTTGGAGACGTTGAGAATGGCCCCGTTGAAATGGGGGGGGGCTTGTGAAAGGGTTGTTGCCTAAATAAAAGTGCCCCCCAGAGCGGCTGCGAGCTTTGGCTTCCGACAGATAGGATGCGTCACTGTGAACATGTAAGATCATGTCACTTGCCGTGTACCTGATGGTTGCATCAGGGTGGGTATGACAATAGTCGAGCAAATGTTCGACCTTTTTGTTAGTTAGGGCAGTGGCATTGGATTGTTGAGATGCGATGGTTCCGAGAGCGACTAGCATTGTGGCGTCAATAGCTTTTGCGTAATAGAGCGACGATTTGTTGGACTTGTTGGGTGCCGGCGGGTGTTAAAGGGGGAGAATCGTCGGGAGCTGGGGTGTTCTGTTGCTTAGCTCCGTAGTTGGGTGCCGTCCATTAATATGGTGCGTGCTGTGGTCTCTTTGGTGCTGGGTGCTGGTCCTTGTGGAGCATGTGGTTGATGTATGTCGGCATGGAGAGATCGACGGTGCGTTTTTGGTAGTTTTTGTAGTCCCAGGTTAGTTTGATGCCACAGTAGAGAGCACCGTCCCAATCCTTTGAGACGGTGTAATGTTCTTGGATGGCGTTGATTAAGTGGTCGGGGTGCTGTTTGCCCACATATTTGATACCAAAGTCATCGACTACCAATGAAAAAGGATTGGACGCCATTTGTGGCGCCATAAACCGGGTGTGTGGCGACATTGGTAATATCCGTGAGGGGCAAGGCGTTTTGTGAGCAGCTGGTTTGCCAAAATACCGGCTTGTGGGAGTCCGTACATGCCCTTGCGGATTTAGATGTATATGTGCCCCTTATGAACCAGGGGTAGGAGGTTATACTGTTGTATGATCTCTGCGGGTATTAGCTTGATGGGGAGGCACATGTATTCGTATCGGTCCATGTCTTCCCCAGCGATGTATAAATTGTTTATGTCGCACACCATGTATTTCGCATTGGGCATGGAGATGGTGCTTTTGATGACGAGCTTTGCGGTGGTGGTGTCGGCAGTGGGAGTGCTGACATAGCCAAGGTATTTAATTAAATTGCCACCGGCGGTCAATCGGGTTCGTTCTTTCTCTACCTTGTGTGGCCGATAGGACACGACAATGTTGCCGTAGGTGACGTCATGCCGTCGATCTTGTGGAATGGCGGAATGGTCTATGAAGAAGATGGTGTTGGTGCCAGTTTCACGTTTGGCGACGCCTTGGGCGAGACGCCCGAGTTCGTTGGCGAATGATCGGGTCCAGGTTGGTTTGGTGTCGTCGTCTTGAATAAGATGGCGATACTGCAGTTCCGCTCCAGTGGTGGCGTTGACAATGGATGCGGCGATGTGGCGCATGTCGCCGTCGCACTGTTCGATGAGATGTCGGGTGGGATATCGTTGTCGATTCGGTGCTGTGTTCAGCACCCTCTGAACTCGGTGACGGGCGGTGGCGATGGTGTCGTCATCGGGTTCGATGAAGTTGGGTGGTGCTGGACCTGTTGCTGGTCTGTCGATTGGTGTGCTAATGCGCACCCACTGAGGTGCAGGGGTGGTGTTCACTTTCTGTGCTTCAGAAGGGGTGGCATATTTTTTAAATAGGCTGGCAATTTTTGCTAAGGCCTCTGATCGATTGTGTTGGATGTGGGCAAAAGGAGTGGATGGTAATGGGTTGTCGAGGACTCGGATCAAGTCGGTTGTGGCTTGGATGGCGATATCGGTGGGTGTGACGTAGGGGACTGTGGTTTTGGTTGGGAAAAACTTGACTGTGTCGCTGATGCGTTCGGCTTTTGTTTTGGTAAAAAAGAGTCGGTAACAACGGTAGTGCTCCATTGCCGGGCCGAGGTACCATCCTTCGGTGCCGTGTGGGTCCCAGGATTTGTGTTGCGCTGGTTTTTCATGGATTAAATTTTTTGTTCCTGGTGGAGCCATGTGCATTCGATTGAAATTGAAGGGGCCCTCCAGCATGGTGTGGGCAGACATTTTTGGGTTGCGTCGGGCAGGTCGCAACATGTTCAGTGTTGTGGTTGCTTGCGGGATGGGCTGATCCCAAAGGTGAGTGGGAAAGGTTGGGTCAGTACTGCAAAGTCCGGCGATAAAATGGTTTTTCCATGTGCGAATGGCCCGTTCCGCTGCATTGCGTCGATGCATATGAGGCGGGACGAGTTGGAAGTCAACTTCGTTGGCTTGGTTGAAGGCTTTTAAAGCGTTGGATGCTTCGTTGTCCAACCAGTGGATCTGGGGTCTGAAGCCTCTGTTGGTGAGGTGTTGGTGAAGACAGGTGTAGCCTCGTAGGATCTCAGGGCCGGTTCGATTTTTTAAAGGTTTGGTTAAGATGGCATTTGTGTCATAATCGTACATGACTAGGATATATTGGTTTCCAAGGCTGGACTTGGACGGGAACCGACCTGTTTGGTTGGTGTATATTTTGCCTGTTTGTTCAACTGTGGCGAAGGCAAAGTGCGTGGCTTTGTTGTCGGGTTCTTGTAGTGG
>k141_2163618
ACTGACACGTATGACGCCATCAAGAACATCCCAATTGTTTCAGCGGCAACTGCGTGGACTTCCTTAGAGTCCACGGAAACATATATACTAGTATTTAATGAGGGATTGTGGATGCAGGGCAAAATGGATCAAAGCTTGATCAACCCGAACCAGATGCGGCACAACGGTGAGACGGTTCAGGACAACCCTTTCTCCCCATCTCCTCTATTTATAGAAAACAGCTGAAGCTGATTTTGTCATACGTTTGGAAATATCAGGAACGAACATATTGGCAAACATCAGGACACCTGCTACTGATGGTGAGCTGGCAAACTGCCGCCTTGTTGTTCTAACTTCAGCACATCCATGGAATCCACACAACGTTCGGTTTCCTAAACCTGTACAAAGTGTAGAAGAAGAAATTGCGCATCGTCACGCGGTCGTTTCTGCAACAATCATTAAAGATGCCACGTGCAATGTGGAAGATGAAGTTCGCGAGATTCAAAGGCAACTGATTGAGAGCATAAACGGAACTGCCATCAAGTCCTCAGTAACAATCTCGGCAGTGGTACTTAATGACGTACCTACACCTAGGATATCCGTGTCCAAGGAATGCCATACAACTATCACGGCAGCCAAACTAAGTGAGCGTTTGCTCATTGGACTGAGTCAAGCTACTGACACATTGAAGAAGACAACGCAACGGATCGTCCGATCAGCAGTGCTACCACTTGGTAGGCGCAACAAAGCTGACCGGTATTAGGAGTTGCCTAAACTTCTAGGAGAATGGTTCACGGGCACTGTCCACGGACGTACAGTTTCCCGCGATGGGAATAAGTACGGACAGGTGTTCGCCAATCACACCTGTTTCGCCGCGATCTATCCAATGGCCAGAAAAGGAAAAGCAGGTAAATTGCTACATGTCTTTTGCCAGGAGTTCGGGGTTCCTGAACGACTCACAATGGACGGCGCAAAAGAACAAATCGGATCTAATTCAGAGTTTATGCATCAGATTCGGAAGAACGATATTGACTTCCACGTCATAGAGCCGGAGCGACATAACCAGAACCCAGCAGAAGGGGTTATCAGAGAGATACGCCGGAAATGGTTTCGAGTCATGTTCCGCAAGGAAGTCCCGAAGAAGTTTTGGGATTATGGCATGCGAGGGGTGTGAAAGATTCAACAGCGAACGCACCTACGATCAAATCGGATTGATGGTGGCATTCCACTTGAAAAGCTCACTGGCAAAACACAGGACATCTTGGAATACTTAGATTTCGGTTTCTATGATCGAGTCTGGTACCACGAAAATGCAGAGCTAGGTGAAAGAAGAACTGGCCGATGGCTGGGCGTATCACACCATACAGGCAGCTTGACGTCGTACTGGGTACTAACCCAAAATGGTTATGTGATATCACGTACCACGGTTCAGAGAGTAACTAATTTAGAAAGCAAACTACTTGAGAACCAGGAAACTTTCTCAGAGTTCGACGAGCAAATCAAAGGGATCATCATAGAGGATTACTTTCCCCTTGAAGGTAATAAGCCTGAGTCTACCAAGACAAGGACATCCCTGAGGCGGATGGTGCATTCACCCCAGAATTAATGGATGACACGTATTGGAATATGGAAGTGCCTCTCCCTAGGGATAGTGAAGGGCCAGAGTTTGCCCGAGTCACAAATCGTCTGCGGGATGCCAACGGACTTCCGATTGGCACGGCAAACGACAACCCAATCCTCGATACGCAAATGTATGAGGCCGAGTACGCTGACGGCCACAAGGCGTCTATGGCGGCAAATGCCATTGCGCAAAATATGTTCGCACGAGTAGATGAAGATGGCAACAGACATGTGCTCTTCGATGAGATAACTGACCACAGGTCAGATGAATCAGCAGTGAAACAGGCTGACGCCTTTATCACAAATGCGAGTGGCACAAAACGACAACGGCAGACCACAAAAGGGTGGAAACTTCTTGTCCAATGGAAAGACGGTACCACGTCATGGGTCGCACTTAAGGACATGGGAGAGAGCTATCCCGTCCAGACGTGTGAGTATTCTATACTCGTACGTGTCCAAGAGGAACCTGCGTTTGCTTGGTTGACCCCTTATGTGATTAAGAAACGGAACCGTATCATTGCTAAGTTTAAGTCAAAATCCTGAGTGAAAACTCAGAAGTTTGGCATAAAGGTACCTAAGAGTGTCAAATAAACGGTTCAGTTTGATAAAGAAAACGGGAACACCTTATGGTGGGATGCAATATGTCAAGAAATGAAGAACGTTAGAATTACGTTTGAAGTATTCGAAGGCAAAGTCAAGGACATTCTGATCGGATATCAAAAGGTCAATTGTCACATGATTTTCGATATTAAGATGGGGGAGAGCTTTTGTTGCAAGGCATGTATGGCCGCTGACGGCCACACGACTGAAGTGTCCACAACACTCACTTACTTGTTGGTCGTATCTCGAGACTTCGTTCGAATTGTGTTGACTATTGCTGCTTTGAATGGATTGAAAGTCCTGGCATGGGACATACAAAATGCCTTCCTCACTGCTTTAATCCTAGCTCGGAGGATTGGATGACGTCACGAGTCATTATGCTTGGATGACCGAGGCTGGCGCGTGACATATTGAGGACGCAGCGACCGTTGCGGCTGTGTGCTGCTGAGAGTCTGCGATGCAAATCCCGGAGCAACAGGCCAGCAACGATGCTGTTGTCCTACTCTTTTAATTTTAGTACGTTTGTTGTGCTATTGCTTTATTACTCTCGCTATCTCTACTACACTAGGAACGAGAATGCCCCATATAGGACCCTTTTTGCCCCATATAGGACTACCAATATGGGAAAACATGTCCTATATGGGAAACACCCCTTTTCCGCCCCATATCGCACAAAAGACACTCCAATATGGGGCATAAACATCCAATATGGGAAAATTTGCATTAATCTGACCAACCAGTACCAGACCAAACTGATTTTCTTACTCAATGACCAAGTTACTTAACAACCACCTTCCAATATGGAAATAACACCATCAATTTGACTGACCAACACCAGACCAAAAAGGATTTCCCTCTTGTATGACCTAAATTACTTAACACCAATTTCCTCCACAAGCTCTCGAGCATTTTTTGTGTGTATAAACAAACAAACATTGTCCAACATAAGAAAAGTGGCTGCCGCACAACAAAAACACCGCCGCACAATAATTGCACTCCCTCGCACAATTCCACACTCAGTCTGCATGCTACCTCATCCGAGTTAATCCCGTCATGACTGATGAGAATGAGGCATACAGTCACGGGTAGGGATCCCGCGAGTATGTTATGTTGAAGTGCCGATGGGTGAGCCAGTTCCCGGACTATCGCCAAATCCTGATTGGATCTTTAGCGAGGAC
>k141_1017372
ATGCTACTGCCGCCTCAAGATCTCAATTAATGTGGCACCAGACATATGGACCTCCGAAGAAGTTAGTACTGATTTGGACAGCATGGACATTGTATTGCAGATCAGTGCTGTCCAAGACCGCGACATTTCACAAGCTGGATAGTTCTTGGGCTCGAGCACTATGTCCATGAGTCACAAGGACCTGGAGGACTCCCTGAAACTCACCACGGAATTAACCGGCTTGGAAATTGAGTGGCGCTCTCACAGTGTGAAGTTTCTTTGGAAGCTCGCGGCAAAGGATATCCCACAGAGTAAGAAGGTGGTTGCGACTCATCTCTACTGTGCAAGGTCACAGGCGCGTCAAGTCCGAGCAGGTCTGAATCAGATCTATGGCAGGAGCAACAAGGATGGCTACCCGCTGGGAAAACGATTTCGTTTTATTCCGAGCATGGCAGATTCACGCTTTCCTGTTAGCTTAGAGCTGGAATGTATGGTGCAGCATGCCGCCCGAAAACAGCGAAGATTTTTCAGCTCTACCATCCAAAAATCGACTGATGGTTTACAAAATCTGGATGTGGTAGTCTTACTCTCTGGAGCAGGAGAGCGCACACTACGGGAACTGATGACATGCCTGCACATAGAACGGGAGCCTACTCAAACCTTATTTGTTGCAGTAGATGACAGTACGCAGATCCCTGGGAACATTCAATTTGTCTACCATAAAACTCTGCCAGAGGCTGAGAAAATGGTCCAACTACTGCCAATCATTTTGACGGCTGAATTCGGCCCTAATACACATCAGTGGATTGCCTCTGAAGTCACAGATAATTGCACAGGATGGATCTTTGACAAGAACACCGGCACCCTTCAATCATCCTTGGAATGGATGAGCATTGCAAATTTTGGCTCTGATTCTGATGAGGAGGAAGACTCGGATATTAGTGATGAAGAAAACCTGAGTAGTGCCCAACAAAAACGAGAAAAAGAAAAGTGGATGTTCTCTAAACAGGTGGATGGACATCTGGAGGAACAGGATAATACCGTTGTCCAATTTGAGCTTGACGGGGACTACGCCAACAACCAGTTTGGGGATAACGGATTGGTCAAAACATTTCGAAAATTTACCAGAGAAAAAGATGACACGTTCCAACCGGCAACACTGCTACTTCCGTCTATTGGCGGGACCACTGCAACTAAGGAATCATTGACCACGATGAGTACCCTTACCACACTCACTGATGGCGCGCTACTACAGACACAACTTAATCTACTATTAGCAACAGAAGAAGGTTGGCAGAATCTGGAGAACCTCTTCTTATCTAATAATGCCCCACATTCTCTCCCAACCAACTCTACCCATGACCCACCTCTCAGGTAGTCCCCCCCAACAGGGTCTACCTTGGCCGTTCGAAGAAGTGGCCCCAGCAAGTAGGAAGTAATGTCGCTTAAGGAAGCATTACAATAACGGGCAAGACTTGGGATGAACAAGTTCTCCCCACACAACACCACAAGGCGGTCACGAAAGGAGACAAACAAGGCGAAGAAGCGGCGGCTACTGCAAGAAGGTCTACGCGGCTCGCGTCCAGGGCCAACCAACACTCAACCGCCACCTTTGCTACAGGATCGGGCCATCGATCCTCATGACTGCGAAAGGGTGGGCGATCAATTCAGTAACAAGGCAACTCAAAGTTTTCGCATTGGTATGCAGAACTGGCACAACCTACCGCCAACCAAATGACACTACCAAAGCAAAGAACTTGTTGAGTTCATTCAGAACGAAAATTTCGACTTATTTCTGGGAACAGAGGTCGGCTTGTGCTGGTCAAAGGTACTGCCGGAAGACCAATGGTGGGAACGCGCATCAGGCACCTTTCCGGACAGTCACGCTATTTTTGCTCACAATACCACAGAACTTCTCGACACACAAGTCCGACAATATGGCGGGGTTGGTATTATAGCAACAGAAGAGGAGGCGGCACCCCGCATCATTGCTCGTGGCGTGGACCCCTGGTATCTGGGTCGGTGGTGCTGGATACGGCTCCAGGGTGCCGAGAGACACCACACCACTATTGTCTCTGCCTACTGGCCGTGCTACAGTGATGGGGCAGCGACAGTTTACAGACAGCACCAGAGGGGGCTCACCAATGACCGTGACCCACGAAAGGCAATGATTGCAGACCTACTTACGGCTTTGGAAGCTTGGAAGAACCTTGGAGACCACATCGTGGTGGATATTGACGCCAATGAGGATGTTTGGCAGGGTCAAATTTCCGAATCTTTCCTGACCTTGAGGATGAGGGAGGTTCTGACCGATCAACATTCAGCACTGCCGGCAACCTATAATCGGAATTATTCACGCACACCAATTGACGGAATCTGGGCTACTAGATGGATAGAAATTTTCAAAGGCGGCTTTTTGGCTTTTGGCAAGGGCATACCTTCTGTTCACCGATGCCTGTGCGTAGACATCACTCATTCTGTTGCGTTCGGTCAGCATCCAGCCACGGTTACCCAGGCACCCATCCAGAAGCTGAAGACCGGGGTCCCCAGGGGGGTCAAGTGCTACAACCGGCTGCTGCGCACGGAAGTTCGAGCCATTGGCCTTGATAAGCGTATTCAACAACTTTCGACGCTCGCTCGGGACGAATGGTCCTCCATATTGGAGTAGGAATACATCTCATACCATTGATCTATGCACCTCATCCATACAAACTGCGGTAATCGATCCAGGAAACTGAAAATGGGAGGGGACCCATGGTCCCCACGACTACAATTGTTTTGCGATAGCATCCATGTTTGGTAACTGCTGATCTGCCACCAAAAACACATGTTGGTCAGCACTACCCTTATACGACGCACCATGAGAAAAGCTGGGTTGACACATGCATTTGAGGTAGACCTCGAGTTTCGAGGAGGCCCAGGACTCTTTACTTTCGGCCCAACAAGCGTATCGGGAGGCTAAAACTCAAGCTCCGATGTGGCGCACTGATCACCAAGAGGCTTTGCTCGAGGCGCTCGCTAAAAAATTTAAAACATCAACAGCCATTGAACGCAAAAAGTCCTATACCCTAGAGAAGCAGCAACAACAGGCCCGCAACGTGAAACGACTCCGGGGCAAACTGGGAAAAGGCCGGGTAACCAAGCTATTTCAAACAACGGACGGGATACGCCATATATGTAACACCAAGGAAGCCATGACAGCGGCGGCAATGTTGGAGAATCAATCCCGCTTTTCCCAGTCGAATCAAACCCCTTTCCTCCAGAAACCATTGAGGTCACTTATTGGGAACCTAGCCGATCAGCCTGCTGATGACCAAATTCTGGCGGGTACATTTCAATGCCCACCTGAGGTGGATAAGTACACCCAAGAAATATTGATCCAACTCCAAACCCCTCAGTTGGTGCTTGATGCAGGCCCCATCTCCACCCTTCTTACCGTGGACGACCACCAAACCAGATGGCGCCGCCAGAAGGAAAGTACTTCCTCTGAAAGCACGTGCCTCTCTTTTGGTCACTACAAGGCGGCAGCTTCTGATGTGTTCTTGAGCGACCTGGACTGTACCATGCGCCAACTTCCTCATGAACACGTTTTTTTGCCAGCCATGTGGCGCACCATTACCGACGTTGAAATCC
>k141_2168651
CAACATAAGTATTTTTTGTGCTGGATCTCTTAAGGAATAAATCGGCTCTTAAAATGCGTTTTTGTTAGGTCTATAATGTCATTGTGACATTCTTTTTTTCGCGCGGTTTTGCGTGGGTTCGAAAAAGACCCAACAGTCCTGCTGATAACGTAAAATAAAGAATTATAAGGATTATTGTCCAATTCGTGTACATGAATTGGGCGCGAAGATAAACTTCGAAGGTAGCCGTTGACCAAGTTGGCCAGACCGTATGTCCGACTTGCGTCATTCAAACGGCAGAATCTCGACTCGAAGCCGGTTAAAGTCGATTAATCTCTCACTCCCTCACGGTTAGAGTTGTGATTCCACCCCAGGAGGCAATTGCGTAGTTCTGAAATTGAACTCGAGCAAGAGGTTTAGTAAGCATGTCCGCGATTTGTTCTTTAGTGGATATATGCTCGATGGAAATGGTATTTGCCAGTACGTGCGACCGCAAATGATTGAGTCGCACGGAGAGATGTTTTGTCCTGGGACGGGTGCCATGATTAGTTGCAATCTCAATGCAACTCATATTGTCTTCGAAGACACGGCACTTGTCTTTTGGGACTGACTGATCAAAAGCAAAGTTCCTCCCTTTCAGTTCATTAAGCAAATTCACCACCCCAATAACTTCCCTTAATGATGAAGATAGAGTGATGTACTCAGCAATCAAAGGTTGCACGCGGCTGGCCCATATAATCGGGCATCCCGCGTAAGAGATAATGTATCCTGTTCGCGAATGAGCAGATAAAGGGTCATGCAAAGACCGGTCTTGCCCGGATCCAGCCCAATCGGCGTCGACATGGCACTCTAGTCCGCGAGATCGGTCGGGCTTGAGGATGAGCCCTTTTTCCTTTGTGGATAGGAGGTAACGGCAGATTCTCTTGACAGCTTCTTCATGCTGCTTCCGAGGGTCATTGCAAAATCTTGCGCACTGTTGCACTGCCATCGTTATGTTGGGGCGTACCATGGCTTGTAGATAGCTAAGTGCGCCTACCACTGACCTGTATTTCCAATTACCCATTCGGGGCGTCCCATTTGGGTCATTGTCAAGAAGCTTGTTATCGCAAGCTGGGGTGTTGTGTATTTTTACTTGATCCGAATTAGGATCTAGGCCCACCATCTCAAGGATGCGTGAGACCATTCGTGGTTGGGACAATTCGATGGAGCTGTCTTTGTGTTTGGTGAATCTCCTCCCAAGATAGTCCTACAAGTCCCCATCATCCGTAAGATCGTAGTCCTCTTGAAGAGACATAATTTCAAAATCAATGCGGGATTTATCTGGAGAAATGAGAATCACATCATCAACATAGACAATCAGAGCTATGCCAGATTTGGTAAACAGACATGTGTCGATTTCTGATTGTACACATCCTTGTTTGAGTAGAGGACCCTTTCGCAGGAAGTCAAACCACGTCTTGCCAGCATCTTTCAAACCGTAAAGGTTCTTCAACAACAAATAAACTTTGAGGAGCCGGTCTGTAAAGGACGGGAGATCAGGGATAGAAAAGTTTGAAGGAACCTTCGGTGGCCTCATGTAAATGTTGGTGTTAATTGGGGCCTGTGGAAATGCGAGAACAAAATCAATAGAGCGCATGTGCCAATCATTCAGCATAGCAAACACAAGCATTAGTCTCACTGTGCTCCATGAGACGACAGGGGAGTAAGTCGACCAATAGTCAATTGACTCAAACGACCTGTGACCTCCAGGACATAATCGGGCTTTCCACTTCTTTATGTTTCCAAGCGGGTCCCGCTTTCTCTTCATCGGCCACACCATTCTTGGTATGGCACGCTTGTGACTTGGAATCGATTTAAGGGGGACCCCTTTCCAATGACGTCAATCAATGTGATCCTTGAGTTCCTTTTCCATCGCCGCAACAAACTTATCACAATCAGGGGCAGAGAGTGCCTCATCAAGGGTCATGGTGTCAGGATCAGAAGAAGTTGCCATCGCGATTACAGATTTGCATAAGAAGGCAAATGGGTGCGGTTCAATGGTGCGCGTCGGTTGTAGAAGGTGAATAGGATCGGGATCATCAGTTGTAGGGGAGAAGGTGTGAAGAAAGGCAGAGTTTGCGTGCAGGCCATCGAAGTATCGGGGGTTGCGGCGCACTTTTCTTCCTGATTGAGTGGTAACACCACCCTTAGCTATGATAGGAACTTCGACGTGCTGATCATGAGTGGCAGGTTGGTCCAACTCGGGAGTGGGCGTTGTAGTACCGATAGCAACGGATTCAGGAGTGACATGATTGTCCACAGGATTCCTAGTAGGTGGCAGTTCGCTCCACTCTGTGACAGACCGTGCCAAAGGTGGCGCTGGGGGAGGAAGTGATGGAGTGGAGCTTGCTTGCTGATCCGCATTCAGTGTAGGAAGGATCGGCACATCAAAGATTCCAGTGTGTGGTCTAGAGAGAAGCTTGGCTTTATATTGCCAAGCGGAGTCAACTTTGGCATCTCTCTTGCGAGTTGCAAGATCATTGTCATAAATACAATGGAACTGAGGAGAGACATTGCCGGATTGAGTGTTGAGAACTAGTGGTGAGGAAAGTGGCACAAGAAGAATCCAACTCTGGATTGATCGGACCACTTGTTGTGAGAGTGTTGGGATTGTAGAGCTCCCTCTAAGACGCAGATCGGAGAACCAAAGGGATGGAAGTGGTCGAGTTTCGGCTCGATCTCGGTCCCGGACAATCTTGAAACAGGAGATTGGTCGAATTGATCTGCCAACTTTCTTTTACATTGCTTCCCTCCTGGAGTAAACCTAGTAGGGATGGAGTTCCTCAAGTTCACATAATTCTTGAGGGCCGATGGCCACAAGGACGCATTGATTGCTTTTGGCCATCGGTGAGAGGCATTCAGAAGGGCAGTGCGTGCTCCTTCAGTAACGTCTTTGATGCGGTTTTCCGCCTTTCCGTTCTGATGATGAGCGTTGACTCCACAGAATGACAGGGTTTGTCCTGCCTTTTGAATTGATAACTTAAAAACTTTTGAATCAAATAGACCATTATTGGCATGATAGTGCAAGACTCGCACACCATGAGACTCACAAACTCTTTCGAAGGAGAGTTTTGCTTCAACTGTTGTCTCCGCGTTTGCATTGCCCACCATCAAATGAACATAAGTGAAATCGGAGAAATGGTCCACAAAAACAGTGGCCGGTGGGTCGGAACAAATCCTGGCGTCGGACTGACAAGTTGATCCACGCTTACCACTTGGCCAGGTTGGGTAGCGACCTTGAGGGTCTTGAGGTTCTTGATGCCCTTTTGTCTCCAGAGCTTGTGGTGAGCTTTTCCATAGGCGCACCCTGGGCAAGTTGGCGGGTCGACATTGGCTAAATCTTTTGGGATCAAACCTGCTCGCGCCATGAGCTTGAGGACAGGGAATCGCAAGTGACCAAACCTTTCATGAATGACAGCAAGGCAATGTTGTTTGCAGCGGACAGTTGCGACGTTTGGGTCTTAACATCTACATAGCGAAAAATGTTATCCTGTAATAACCCCTTGATATTTATGACCGAACTCTGTGTTTATATTAGTGGCATGTGTTATATAATGACACTTAGTATGTTAAAATATGTGAGTGTCCGGATATTTGTAACACA
>k141_2172503
TGTGTTAAAAATATCCGGACACTCACATATTTTAACATACTAAGTGTCATTATATAACACATGCCGCTAATATAAACACAGAGTTCCGTCATAAATATCAAGGGGTTATTACAGGATAACATTTTTCGCTATGTAGATGTATGCTATGGTAGATTCTTTTGTTTGGTCCCTCTGTGGACCACACCAGAACCAGATGGGCAAGTGAGCTTCAGAGCTTCTGTTTCCGTTGTCATTTGTTCTCTATTGTGGGAGTGGCCAACCTCAAATGCTCCCTCCATTTCTCAAACTGAATTTCTGCTGCTTGCGTGCAAAGTGCTTGTTCAAAAGGGGTCAACTCCACATCGCGTGGATGATAGCGAGACCTGGGCTGAGCAGGATCTTCAAGGTACTCATTGATAGAAGTTGTGTAGCCAAGAAATTGCACAAATGAGACACTTTATATTCCGCATTTTAACAGTAAGTGGTCGAGAGAGGATGCCCCATGTCTTAGTCATTAAACCAAATGTCATCTAGCTAGAGACACTTGAGGATGATACTGTCTTCACAACCTTTGTTGAGCAGTGTGTTGCAAAGTCGGCACTCACTAGCTCGAGGTTTGAAGCCGATGCAAGGTAGGTGCGCAAGCTCATTGTGGCTTCCACTCAAGGGGGAGGGGGGGCTTCTGATGAGTGGATTAAGCCCATCCATCGCAGATGCAATGGTAGGGCTGATAGGCTGGCTATTCATAGCCACTATCAAGGAGAAGGTAACAGAACTTGCTATATCGGGGGGGCAACAAAAATTTGCAAGACTCTCCACTAGAGGAACAACCACGCACTACCTTTCCCTTTGTACTAATCAAAGATGCAGCATATGTTTACCTTTTAAGGAAAACAAGGAGACGTGCAGTGACTCAATGAAACTTTGCTTCCTCTTTGACCCAACCAAGCACCTGCAACTTACGGCAACAGTAACAGTCAAGGCCCTAAAGGTGATTACCGGCGTTCATGCTGGCAACAGCTCTATTTTCACCAGTTACTATCCCAACTTTAATAGTCTTTCCAAAGAAGAAAAACGAGGCATTCATGAGGAATGCAAATTTCAGGGCAGTACTAAAGGAAGGAAGGAAAAAGGTCCACCTCAAGCGGTGAAGGAGGTAGAAGCTACCAAACAGCTCTTAAGACAAAACTTAGAAACTACACCTCAAGATGTCAGCTCTAAAGAGGAAAATGGATGAAAGCTCCGATGACAGCAATTCCATCAAGGACAACGCTGGGGAGTCATCTAGCGGTCAAAAAGAGAAGAAGAAGTCCAAGATCCCTTCTTTGGTCCTGGATTGTTGTTTGCCTTGGGTTTGTTTGCTGCAGAGACAATACGAATGAAGGGGTCAATAATCTGTTGGAGTCTTGTTGTCTGAAAATACTGGTAAATGTTTGCAATCAAATTGTGCATTGATGGTCTCTGATCACGCGGCTCTTGGCATTTCGTTGGCCACAAAAATGGATGAGAGAGAGTCTTGTGATATACATGATGGGGACAAGGTGGGACCGCAACAGCAGGAAGACTTGTGAGGTCGAGGAACAATATTGTGTTGAATATGTTTACTGCAGGAGTGACCCTCATGAAGTTAGCACACAAGCTGGGAACATACTTCAGTCACAGCAACTGACTGGACATTTTGCATGATATTGCCAAATCAATTGCAGTTCCGCAAATTCGAAGTCAAGTAGACTTGAATGGTACTTGTGTGGCTGCTCAACAGGGCCTATTGTACTCACTCCTTCAACTCCATCGAGCTCTTGTTGTCTACCAGGCCACAGAATGTCCTGATTTGTTTTCTGTTTCAGATGTACGATGGAAACAGGTTGTTGAGATTGAGGGAGTGTTGAACATAACTCAAGTACTGACAAAGGTGTTACAGTTTGAACGGCCTTACACTGGTGCCCATGGTCTACTGATCAAGCAGTTGGTTTATAAAGGGTTTACAGCTTCCACAATCTGACTGGTTGACCTGAAGACTGTGAAGCAATCACCCCATTTGCCCAGGGTGCAGTTGGATGTTGATTCTATGACAATGATTGGTGCCACCTGTCAAAATAGAGCCGTTTTGAAGTTCGAACATTGGTTTATGGGGAACACTACTGAGCACTCATTTACTATTCCAGGGGACACTGTAATAAACAATAGGCAGTTGATTGCAATGTTGTTAGACCTGCAAACACAGAATCATGTTGGAGAGAAAACGATTTTTAAGGAGGCAACAGTCAAGCTGTTGCTGGCCAAGTTTGTTCAGTTTTCAGTACAGTACTACAAGTATGAACGGGCTGCCATGGTGGTTGATGATTAGGATGAGGATGAGGACTCAGTACTACTACCCATTGGAGAAGAGGAAGGGAGGAATGAACCTGATGCAGCACCAGTGATCTTTATTGCTTCTGCTTATCTAGCCAACAGGTATGTTCAATCAGGAGAGTCATTTTTGTTCAATTGAGCACAGTACTAGTACCACTCACCCCCACTTGCACAGGTCTGATAGCTCATCAGTCACTTCATCCAAGGACTCGTCTGAGGAACAGGTCCAAACAGAGGAAAGTCTACAGGCTTGCGATGCCACTGATGCTAGGAAGTGCTTCAGGAAGCACCTGCAAGATTGGTGCCAATATCCAATTGACTGGAAAGCTGTGTATACTGACACGGACATTCCAGATCAGCCAACCTCAGTGAGGCCATTTGAGGATCTATTGCACTTGGATATGGGTGTATTGTATTGCAAGATTATAAAGGAAGATGCAGAAAGAAAGGAGTTTGTGGGTTCCTCCCACTGATGGCAAGCTGTTGCAAGGGGCATTGAATACAGAGACTTATTCGGAAAGAGTCAATTATATTGGGAAACTCATCATGACCAATGACAGCACTCTTATTGGAGATGACTTAGTGGGCAAATAAGTGACATTGAGAATGAATTTGGGGTTCGTCGAACACATGAGAGCACATTACTCAGACCATATTAATGTGAATGCAATTAATTTCTTTTAGTCTGCTAGCTTGTACGCCATGAGGCTACTACGTATGGGATGGATCCAGCACGGTAGTAGTCAGAGTGGACGTGAACCCAGGAATGAAATTGGGAGAAAGAGAAAAGGGACTGAACTGGATCTAGTCAGGCGGGTTGGGGGATCTGGGGTTGGCGGGTGGATGTTGGAGAGACGTGAAATAGGATACAATTATGCTGTAGGCAGGGAGCAGAGTGCAACGACAGCGTTTCTATAGGTTGTTGGATTGGCGAATGTGGAGACGGGGGTTGAAGCGGGCTTGGGGAGGTCGGTTGGATATCTGTGACGGGATTGGATGGAAGTAAGTGTCCAGTGGGCAAGATCCGCGGACAGATGCGGCCTGGGCGGCGGCGATAATATCAAGGATGGCAGGTTTGTAGGTGTTCACCCAATTTTGCATGTGGACTGTCTTGGTGATCGTTAGGTAGTGTTCTAATTGGGTAAAAAGAGTAGTGGGCGGTCGATGGCCAGGGTTTTGTCTTTCTTCTAGTGAAGAATACGGATGGTGCAATGGAGTTTGTGTTGCCTTGCCGCATTCCGTGACCAGCTGTCATGCTGTCTATGGATCTCATGGTTATGTTGCTCTCACAGTGCGTGGATGGCATCCCAAAGGTGGGTAAAGACGTGAGAAAGCCAGGTGCTTCCTGTGTTGGTGGGGCTATTTTGTGTGTAGACTCCAAGTATTCGTTTTGCAGGGGAATCAATGCCGTGCTAGTCAAGCCATAGAGGAAGGAGTGCCAGCCGGTACTGTTCTGGGTTATGATCAGGTCTGTGTAATAAGCGGGATATGCGTGGGTAGAGAGAGTGGCGCAGTTCAGGCCTGCTTCGACGCCGTCCTTGAGGAGACGATCTAGACCAGGTCGGGTAGTCCACTTTTTGGAAGACGCTAGGAGTTGGCGGAGAATGCCGGTGCGCCATTTCTGACGTGATGGATGGGGACAAGTAAGGATGTGGGCCATGGTTTTGTCTTTGTGGTGACACAGGAGACAGGAGGCGGATGTGGCTTTGCCCATTTTGTGGAGAAGATGGTTCGTTGGTAGAGTGCCATTGACGAACTTCACCGCCCACGTATGGCGGTGTACTCAGACCATATTAAATCAGAACAGCCGGCATGACAGTGGTACGAGATGGCCTATAACAACACTAGTTTCTAGTCGCAAGGGGTGTGATTGCAATTCAATTGCCATTGTTTGCGTTTGCTAGCCGAACTGATACTTCGATTCGGATTGCGATTGCAGATCGTTAAGGAATCAGGAATCTATTGCTAAAAAAATATCTGATTGTTGGTTATTTTCTAGCGATTGATTAACCCTGATATTGTTTAATGCTGACATGGAACCGTTGGGTCTTTTTATTTTATGGCTGTTTGTATTGCATAATACTGACGTCATCTATGACGTCACTTCCCTGCCGACTCGCAACAACGGACAAAACAAATCGAAGTGAGACACAGAAATGAGAACAAGAGATGGCCGGCTTCTAAGACGGGACTCACCTCC
>k141_2733868
AATATCAAGTTTCTTTCACGGGAATCGAGTCCAAATGGGACACGTATGAAGCCAAGACATTGGCTGTCGCGACAAAGTATGGCTACGTCGAACATCTGACGGATACTCATGAAGAACCACTTGACGATGATGCAAAAGCATTAGAAGGGGCGGCAATGTACTGGTTGGTCATGACAAGCAAGGACGACGCACTTGACTACGTCATGATGCACAAAGAAGGAAGGGCTAAGCAAGCGTGGGACGAGTTGATTGAAAGGTTCAATAACGTCGTGGTCTCGGACTTGCAAAGTCTCTACGAGAAGCTAACTACGATTATCGCATGTGGACCAGGAACTAAGGACACTAAGTTATGGTTCAACGATATTAAAAAGGCTGACAAGAAGATTTTCGATGCGGGCAGCAAAACAAAGGATGAGATCAAGCTCATCGCTCTGACCAGGATCCCCATGTTGTTGTCGGTCCACTACCGAGACAAGACATCTGCATTGGATGTGGCAGTGGAAGCTCGTACATATGGCGGAATCCAAGACGCATATCGCGAGCACTGGAAGACGACAATCAAGTTTGTCGACTCCAAAACCAACGTTGCGCTAGCTGCGGAACCGATTAAGGATGGTCATAAATACTTCTCCGGAACCTGCAACAGCTGCGGGAAGCAAGGGCACAAGTTAAGAGATTGCCCTACCCCAAAGAAGAAGGTGGAAGGAAAATATGCGCCAAAGAAGTTTGGAATGGGCCCAAAGTGTTACAACTGTAACGAATTTGGACACATCTCTCGCGATTGTCCAAAGAAGAAACCAAACAACGATGTGAACTCGTTGTTCGTCGGTTGTGTCGAAATCGTTGACAAGAACAACAAAATGTGTGAAATGTGTGAAATCAGGTCGAGTCACGGAGCAACATCATATGCTGATGTCACCCTGTCGAAGACCTTGGGCAAGGATCTTCTGTCATCAAACGCCGATGATCGAGCGAGCCGGATTTCAGGTAATCCAGAAGCCAATCACAAAAAGCAGAACGTCTGCTTCGCGACCGTGTATTCGCCACCCTCGACCCCAAGATCCAAACCTCTGGAAGACTCCCCGGAACGATCCGGGAGGATGAACGATAGGGGAGTTGGTGTTTGCATCGACTGCAACCAAATCAGACCCTACAGAACTTGGTGCAAGCTTTGCTTTACCACCAACACTGATGAGAACACTCTACGCGTCTATGAAAGTCAAGACAAGAGCTACCATGCAGATGACGGTCTATGTTACCACTGCAATCTAATTGGACCGAAAGACAGGGCATGTTATGGATGCTCTTACGGGATCTATACAAGAATCCCCGACTCTCTTCTTTCGGTACAGGAAGAGCGCGCCGAAGAAGTTCATTCTGTTGAACAACGGCTGCCAAGTCCGCCGAATGCCAAATGGCTCCTCGACAGTGGCTCCTCGGTTCACGTGACCTTTGACGACCGCAACCTATACAATGCGAAGACTTGCGAACAGTCAGTTAGGGTTGCAAACGGACAAGAAGTACACGCCACCAAAATGGGTGACGTGAAATTGGACATCGAGGACGGACATTCGATTGTCCTCCATGACGTACTCCATGTTCCCGGATTTTTGAAGAATATAGTGAGTGCAACAAAGATCACAGAGAGCGGTGTTCAGATTGCCTTGGGCAAAGAACACATCACCTTTGCAACTGCTCAAGGGGATGCGAGAATCCAACGGCACCCCAGCAACAACTTATGGTACTTGACCAGTAAGCCATTCGTGGAGGCCATGGATACAGCTTCTGCAAGCAACGAAGCAGCATCGACAACGACCCCGATCCCTGCTATGCCGACCATGGACATCAATGAGGCCCACCAGAAACTTGGTCACCCCTGTGAGGCGACAGTTCGTCTCACCCTTAAGCACTTTGGTTGGAAGCCGACTGGAACTCTGCAGGCCTGTGAAGGCTGCATGAAGGCAAAGGCAAAAGCTAAGGATGTTAGTCATCAACCTGCCACAACCACGACAACACCAGGGGAAAGACTTTACCTGGACACCACCGGACCCTACGATCAATCCGCTGGTGGTTCCCGATATGACGTGCATCTTGTCAATGCAGCATCCAAAATTGGTTGGGTGACTCATGTCAAACGAAAAAGTGATGTCTCAACAGTGGTCGAGAATCACATCATCTTCTTGAAGGCCAAGAAGTGCATCGTCAAATACCTACGATGTGACAATGCAGGTGAACACGAGGCCATCAAGAAAATGTGCGAGCAACTCGGAATCGACATCGAGTTTGTTGCTCCCAACACACCCCAAATGAATGGTGTGGTAGAACGACGCATTGCCAGTGACGGCAAGAGTGCGTATGCTATGATGACTGGCGCCCGACTCAAGGATTCCGTCCGAACTAAACTTCGGGCGGAAGCAAAGACCACCGCCACAACCCTCCGCAACTTGCATGTTGCCAAAGCCGGTGCGTCAACCCCCACTCTGCTGTTCCACGGAAACAACAGTAAATTAACCCCCGATCACTGGATCGAATGGGGACGCGTTGGCTGACGCGTTGGCTATGTCGCGGACAGAGCCAAGATCAAGACCAAAGGGAGGGACCGCTCTGTCCCTCATGTGATGGTTGGATATGCCGCCGGCCACCCCGCCGACACCTATCGCCTTTTCAACCCTGTGACCAACAGCGTGGTGCTGTCCCGAGATGTCAAATGGGCGGAATGGAAAAGGGTTGACCCTTCTCAAACATTCAACGATATTCGGGAATCAGAAAAGGGAACGATCGACAGGACCCCGGGAGTTGATATTGAGACAGAAGAACCTACTCCCGCATCTGCGCCAAGACCAAATTTGACACCCAACGATGAAGAAGAAGAGCAGACCCCGCAACAACCATCCCCAGCAAGAACTCGAGCAAGAAGCCAGCAGCCAGAGGAAATAGTGATTCAACCTGGAACGACAAACGCGAGGACGGATCGTGAGATGGCAAGGCTTCGTACATCTTACAATCCAGCAAACGCAATAGAAGAAGATGAGGAAGACATGCCTGAGAGCAATGTTGTATGCGCCACCTTCGAATCCGACCCAGGAGAGCCAAAATCCATAAGTGAAGCTCTGAGCCTACCAAACGGGGAGGAATGGAGAAAGTCAATTCAATCCGAGATTGAAAACTTTCTATCCCGCAAAGCATGGAAGCGCATCACCATGGAAGAGTTGAGGGCAACCGGAAGCAAACCTGTTGGAACAAAAACTGTGTTCAAAACAAAAGATGAGCAAGACGGCGCACAACGGTTAAAAGTGAGGATCGTCACTCAAGGCTTCGCAATGGTGCCTGGCAAAGATTACACCAAGTCATTCAGTCCTGTGGCAACAGACACAAGTGTAAGACTGATTATCGCAGTGTCCCTTTACATCATGAACGGAATTCGAAAGTTCATTGGGAAACTATCGCTACTTACCAAAGCCGACGACCAAGCAAACGGTCTACGCAATGATAGCGGACTTCGCTTGGATGCCAAACTGCCAGACTGCAACGACTGGACCATTGAGGTTTTTGACGTTGAGGCTGCATTTCTGAATGCAGATCCCGGTACGCGCATGTTCATTTGAGTCCCTGAAGGTATGATAAAACTTGGAATGATGACAAAAGAAGAGGCAGATGAGATGGCATACGAACTCACCAAGTCCATGTATGGCAACGTCGACGCCGCATTACGATTCTTCATCAAGATGAAGGAGATCTTGCTCAAGAAATTCGGATTATCCCAGAGCAAGATAGACCCATGTGTCTTCATGGAGCACCATACGGATGGGACCCTTAAATTGCTTTTGGCAATCCACGTTGACGATACTCTTATCGCTGGACGTAAAACTGACATCGACAAGTTCATGGATCGATTCCATGACGAACTTCCGATGGAAAGACTTGGAAAGCTGAAGAAGCACCTTGGAGTCTGGTGGGAATGGTGTGAAGATGATAAAGAAATATATCTTAAAGCTTCAATGGAAAAGATGCGAAAAGAAATTGTAAGCCAATACGAAGAACTGGAAGGAACAATCACAAGGATCGCCAAGACTCCTGGTTTACCTGGGCAAATCTTAAAGAAAAGTGAAGCATCAGAACCCGTCAAACATTCTGAGTTCCGATCGATAGTTGGGAAGCTTCTGTACTTCCAAACGAAGATGGGACCAAATATCTCAAACGCTGTGAGAGAACTTTCAAGTCATATGTCAATGCCAGACAAAGAGCATTGGAAGGCACT
>k141_2190538
TACACTACCGATTACTACCTTCAACTCTCACAAGCACTTATTTACCTAGCACGTGGATATTTACTTTGGACAACACACTTGATATTGACCGTCTTGAAGAGACCATTTGTCAACAATTTCGTACGGCGTTTGCAAAAGAAGATGAAGAAGACAACACGGAGTTTGCACTCACTGCCAGTGAGATCATCTGTTATTAATGCAGTGAAGTCGGCCACAAGGCAAATGCATGCTCAAAGTCAAATAACACCACAAAATCAGGTGGACACAGTAGTGGCTATAGCGGATCTCCATGCGGTACTCGTGGGAAGGAAACTCATTGTACATCAAGATGCTGGGACCATCCAAAGAACAGGTCAAAACGTCCAGTGTGGTGGAAATCCAAGTGCACCAAAGAAGTTGGAGGAAGTGCAGTCAAAAAGAGTGCTGAAAGTGACGGGAAAGAGTTCATGATGATGAGCAGCAACAAATTTGACTTTCCACAAAAAATTGGAATGCTCTACAACCCAAAAGTATGGTTGGTCAACACAGGCGCATCGGTCCACATCACACACAGTCGGAGCGGTGCCATCAACATAAAACAGGCAACAAATAGCAAGCCAGTGGTATCATGGAGCTTTGCGGCATTATTTGTGATAAATATGGTTGCTTCGTGGGCAAGGGAACTCTATAACCAACGTCAACTATGTTCCTGAAGCTGAATTTAATCTCTTCAGCGTGCCAAAAATGCAGAAAGAAGCATGGATTCTTGAAGGTGGCGCAGATAGTATTTGGCTTACCAAGAAAGAGAAGCGAACATCATTTGACATCAAAATTACGTTGGCGCATTGTTTTTGACAAAAGAACTCAATTGAAGTTCTCCAATTTTACACAACCAAAAACGGTATGGTCGAACCGGCATGTGAAATGCTGTTCAAATGGAAGTCATGACAGAAAAGTTAGTAGAACACATCCGAATGGATAATACTGGAGAAAATCTTACCCTTCAAGCACGATGTGGAAGCAGCGCTTGGAAACTGGCAATCGAATTTGAAATGACGGCTCGTGATACAACACAACAACAGAATTGGCTTTCGCGACTCTTGCGAATCGTGGTCACGGTATCATGCACCGTGCAAATGTACCTCTCGACAGGAGGTACAAAATGTTTCCAAAAACATTTAAAGTTGCAACTTTTTTGGACGGCATTTCCGTGATCGAACTGAACGACAAGAAGACAACTCGATGGGTACACTGGCAAGGTCACAATCCCAAATTCGTTGAGCATTTGCATATCTGGGGTATGGCAGGCACTGTGGCGTCGAAAGGGAAACACACACCAAAAATTGCTGATTGCGGAGTCCACAGCATGTATGTGGGCCCTGCCATTGATCATGACTCGGATTGTTTTGAAATGTGGGATCCTATTACAATCAGGATCCACATGACTTGGGATGGCATATGGCTGAAATGGATGTTTTACAAACGTCCGGCAACTCACCCAAACGTTTCAACCGTGATGGAGACGGACGCATTTGAGTACTAGTCCGTTTCTATAGTCCCTACTAACAAAGCTAGGGAGAGTAAGACGTGCGATTGAACAACTTGTTCAAGTCATTAAAGCATCGGCAAATGAGTCCTCCAAGAAAGAAGAACGCTCACGAAGAGAGGGGAAAACAAATGGCAAAGGTACAAAGTGAACTCCCTGATGACACAATTCACTAATCATATCTGGAAGCAGCCTTGACTGAATATCCGATTCAATCATCTGAAATCGAGGGTGAAATCACATACCATCCTGATGCCGGAAAGAATGAACTAAAAGCATCAACAGAAAGAATGACGAGAAGAGAAAGAACGGTCATTGCACCAAAACCTTGGACATATGAGTATGTAGCAGTTGGTCAAGAAGAAAATGGACTAACATATGCCGAAATCAAATTTTATGAAGGAATGAGAGAAGTCAGAGAAATGGGTTTAGTAGGAGCTGGACTAGGAGGAGTTTTTGAAAACACAACCGAATTGAAAGTCCTCACCTCCAAAGAGGCAATGAAATCTCCCGACAAAGAAAAATGATTAACGCGGTTGATGAGGATTATGATAAAATGATCGACTATACTCAGTCTTCCAAGCAGTCCCAATTTCAGACGTTCCAAATGGAGTAAAAGTCATGTCTTCTACTTGGGCCTGCAAGAAGAAAGCAAGTGGACTGTGTTGTGCAAGAGTGGCAGCAAGAGGTTACAAACAAATTGACAGAATGCATTGCGATTCAGCTTGACAGCAGCACCAGTGGTGAGCGATGTCACAATCAGGAATGTGCTGGTTATAATGTGCATGAGTAAGAGTCATGCCAATATACTGGACGTGCGCAGAGCCTTTCTAAATGGACATTTCGATGTTACGAACGCTGTATGGAACAAAGCAGGCAGCAATCCAGTATTGGAAGAAGAACCAACTTGCATTTCAATCTATGAAGTACAAGTGAAGTAAAGTGTATCCATGTTTATACTTCAAATGGTACAACGACAAGGGACTCGTCATTTGGAAATTGCGGGTCAATGACTACATGATTGTCGGAAGTCCAGAAGAAGTGCAAGAAAGTACAATATGGGACCAATGAGAGAATACGTCAGATGCAAAGTTGACTATGACAAGGTCAAAGATCTTGTCCAATTGTTGCAACCTGTGATGATTCAAAGTGTGATTGATGAATTTGAACAACTCCTGCCGCACCTGGAACAATTTTAGAGAATGGAGAACCAGAAGACATGCTGTCAAAGGAGAAATACAGTATGTATCGATCCGGCATCGAGAAATTGCTCCACATGATGAGGTGGTCACGTCCCAATATTGGTTCGGGTTTGGTCACGATTCATGAGTGGATCAACGGAGAAAAATATGAAAGCAATGAAAAGGGGACTCCTGAGAGAGGACTTACATTGCAACCCGACAATGAATGAGACGGAAGTCCCGAGTTTGGTTTGAAGTGTTGGACTGTCAGACTCAGAGTATGGAAAAGATCCATATCGTAAAAGCGTGAACGAGTTAATCCCGTCATGACTGATGAGAATGAGGCATACAGTCACGGAGAGGGATCCCGCGAGTATGCTATGTTGAAGTGCCAATGGGTGAGCCAGTTCCCGGACTATCGCCAAATCCCGCTTGGATCTGTAGCGAGGACTGACTCCATTCGGGCTAATTAGTGAATGGTAAGGAGCTCAACGGTATTTGAGCTCACTCTTTTGTTTGCTTTAACTTAAGACGAAATTAGAATGATAGAAACAACACGGTTTATCAGACAGCACTAACCAGTTGACTACTGATTAGACAAAAAGAAATAAGCGAAAAAGAAAAGATGGTAATCGCAACAAAGACAATCCTCGGATGGTGCGGCATCACGACCAATGCCAACAAAAACACAATCGTCGCTGAACTCCTCAGCCC
>k141_4504788
CACTCCGGAATCCGCGCTGCAGACTTCCGGTTGTGCACAGAACAGCAAGATCTCAACTCGACCCTTCTCAATGACCTTGTGACGTCACATGACGTCACAGTCTCTTATCCTCCCGGGATGTACCCTGACAGGGCACTCGCCAATAGGATTAAAGCAGCTTGGTGAGTAATTGGTTGGCTAGAATGCCTGCCTGAGGAAGGCCATACATGCCTTTTCGGATTTGTATGTACACAAATCCGTGGTGAACTTTGGGAAGAAGATTATATTGCTTTATAATCTCGTCGGGGATGAGGGCAATGGGCAAGCGCATATATTCGTAGCGGTTCAAAACCTCACCAGCAATGTAGAAATGTTTAACGTCGCCAACCATGTATTTGGCTTTTGGAGTTGAAATGGTGCTGTTGATCACCATTTTTGCTGTGGTGGTGTCGGCGGTTGGTGTGCTGACATCGCCAGGGTAATGAATTAGATTGCTGCCTGCAGTTAATCTTGTTTGTTCGGATTCGACTTTCTGTGGTCGAAAGGAGACAACGATGTTACCATAGGTGACATCTTTGCGTCGGTCTGTTGGAATATTGGAATGATCGATGAAGAACAGGGTGTTGGTGCCCTGTTCGCGATCAGCAACGCCCTGCGCCAGTCGTCCAAGTTCATTGGAGAAGGACCTGGTCCAGGTGGGCTTGGTGGTAGGATCTTTGATAAGGTGCCAATACTCAAGAGCAGCACCGGTGGTTTCATCAATGATGGATGCTGCAATGTGGTGCACTGTTGGATCATGTTGGGAGATGATGTGCCGAGTAGGGTAGCGGTGAGCAGGTTCCTGCCGGTTCACCCTCTGAACCGGCAACGGTTGACGTTCACGAAGAAGAGTGGAGTTGTCGGGCTCGATGAGGTTGGGTGTTGTTGCATGGGATGGCGGGGACGCCAACGCAATGGGTGGTGTCACTGCCACCCTCTGAGGTGCAGTGGTCGTAGAGTATTTTTTAAATAAGTTGGCGATGTTTGCCAATGCGTCTAATCGATTGTTGTGGACATGTGCATATGTTGTGGAGGGTCGGTTGTCCACTAGGACTTTGATCAAGTCGGTGGTGGCCTTAATTGCGATGTCCGTTGGTGTGGGATATGGGACTTCCGTTTTGGTAAGAAACAAATCGATGGTGTCGCCGATGCGTTCGGCTTTTGTTTTGTTGACAAATACTCTGTAGCATCGGTAATGCTCGGTGGCTGGTCCAAGATACCAGCCCTATGTTCCGTGGGGGTCCCAAGATCTCCTTTGTGCCGGTTTTTCATGTAATAAGATCTTAGTACCTGGTGGTGCTAATGGCGTGCGATTAAAATCAAAAGGGCCTTCGAGCATCGCATATGCCGACACTTTTGGGTTTCGGCGGGCTGTGCGCATCATATTGAGTGCCGCAGTTGCTTGTGGAATGAGTCTGTCCCAAAGATGAGTGGGGAATTTGGGGTCTGTGCTGCACAGACCTGCGATAAAATGATTTTTCCAAGTTCGAATGGCTCGTTCGGCGGCATTGCGGTGATGCATGTGAGGTGGTACAAGTTGAAAATCAAATTTGTTGGTTCTGTTGAATTTTTTTAAAATGTTGGAGGCTTCGTTGTTGAGCCAATGGATTTGAGGCTTGAACCCACGTGTGGTCAAGTACTCATGAAGTTTCTTGTAACCTCTTAAGATTTCGATGCCTGTTCTGTTTTTTAAAGGCTTGGTGAGGATGGCATCGGTGTCATAGTCATATAGGACTAAGATGTATTGGTTGCCTAAACTGGACTTAGCTGGGAAGCGTCCTGTTTGGTCGGTGTAGATCTTGCGGGCCATTTCAATAGTGGCAAAGCAGAAGTTTGTTGCTTTGTTATCAGTGTCTTGCACTGGTTCCTGTTCTTCTTGTTCTTTTCCAGATTTGGGTTTCGTTGATTGTAAGTTTTTTCGAGTTTGGTTTTTCTTATCTTGTTGATAAGTTGGTTACAATACTGTTGGTGTTGATGACTGGTAGTATCGGATAACAAGTAACGTCTGTCAATGATGTCTAAAGAGATCAGTAATCCGATGACGTTACTTAGTTTATGGATTGGTCGTTCTAGTACCAGAATGATGTGTGGCTCTGAATGGTTTGAATGTGTTGGATGAGTCATGAGTGGGATCCCATGGGGAACCTGGATGAACAAATATCATATGACACCGAATTTGCTGGTAGCCAATAGGTAGGTCCTCTTTCCGTCCTTCATACACTTCAAAAGTCGGCCTGACATTCGTCATCTCCTGCGAGATTGCGTCCCACCATCTTGTGTCCCCGTTTTCTCTGTCTATTTGGATGGCTTCCTTTACAGACTTGGGGATCTTCAGTCCAAACTTGTGGGTCTTTTGCCAATACTTGCTGGCAGTTTTGGAGATGATCATGTCCCTCTTTCTCAGCACGTGCTTGGTCCACCATGCAAATGCGGGCTCTTCAGACACTTTGTTCTGTGCCGCGTATTCCGCCATCTGCACTGGGTACAATTCCTTAACGTCTTTCAACTGGTTCCAAGTAGAGCTCCCATCCTTCCATTGGATGCATACTTCCCACCCTTTGGTGGTCTCTCTCCTTCGTTTGTTACCATTGGCCATGTGTAAGAATGTCTCTGGTTGCTTTATCTGCGTGCCGTCTGTGCAAATATTGATTGGTTTCTAGTGGTGCGTGCCATGGTAGCTTCGCAAAATTCGGGATTTTGGGGGCGCACACAATTGAGATCATGTAGAACTAATACGTAGCCTCTGGTACAAGCCAATCTTTTCAGAAAATCCACTTTTGAAACTTACTCTGCTCGCATAAAAAGCAATTTATGTATCACATGACGATTACTGCTGAAAGAGGGCAATCAAGCTCTCAACTTGCAGCAGCGACAAAAGCAGCACGAGCAAAGGTTGTGACTCAGCTGGCACAGCAGACACTACTGATCCGTGCAGATGGCCAAAGGGCTAAATACGGTGCAGCAAAAAGCATCATCAGCTCTGCAAAGCTCGTGTACCCATGGATAACACGAGATCAAGTGAACAGCAAGATACAACTGCTGAAAAAGAGAGGGGCACCACCAGTACTTTTGGCCA
>k141_2256042
CGTGTGTGACCGTCTTTACTAGTACATTAGTGGTCTGTTCTCAAAAGAATTTTTGCGTAGACCCCCCTATCTAGACGAGTCCATGCAGGAACGGATACCCCATAAAATATACTCATGTGTGTATCTACGAGAGGATTGCGCGCTGCTGAACACAGTCTATGTGCAACTTTACTTAGCAAAAAGAGTCGTGTTTTGGATGGTGAAACGCAACTCACGAGCAAAACCCAGTTGACTCTCTCCGGTAGTCGCAGTATTTGTACGAGTTTAAATGAGTCCCTATAACTTAGGACTCCCGTATGGGGGTGGTATTCCAGTCCCGCTCGCTCGTGAATGAGCGATCAGACCCAGACAAACGCTGCCAAGATGAACTTGCCCGAGTAGCCAAAGCCCACAATCTTCCAAGGTTGCCGAGGAATAATAGGAGCCCGGTGTCACATCCAAGGTGACACACATTCCCAATGGGTTTGCTCCAGGTCTTAGCGCCTACGAGTGGTAGCCTTGACCCGCTCTTTGCGACAGCGCCATCTGTTTTGCTCAAGCGTCCTCCTTAACCCAAATCGAATGGTTGCCCTTGTCTCTTCAGTATAGCAGCCATGTTGATGCTTTAGTATCTTCATCGCGATCCTCTCCCTTCAGTCTCCAGCTCCATCATCCGGCCGGGTCTCCGGTGGAAGCATACTGTCAGTGATGTCGCTCCAACAATTCTCCTCATGGGGCTAGTGATAGAGCATCTCCTTACAATCCTCCTGGAAACTTTGTCAACGGCACCACACTAGCTTTTGCGTTGGTGTAACATTCCATCATCTACATCCCTGGTGTCAAGCCTCTCAACCTTGCTTGCTTCCTTAATCTATTATAGGTTTGGATGACTGCCTCTGGGATTTCAACATTATGTGCCTCCGCTGTCGCTCCTCCTCTGTACAATGATCGATACACACCACTGTACTCATTCTTAACATCCACCCTATCCAGAATCGCGTTCAGTCATTTCTTTTGAACTCTTCTCAAGATGGTGTGCAGCTGCAGATCTAAATTTGCCGTGCCTGCTCAGTTCCCTTTGCTATTTCGAAAGGACGGACCCAATGTTATCCCAAGCTTTCCAAAACCAGCCAATGCCCTATGATGACACCACCTGAGAATATTGACTCCCAATTTTGTCACCCTGGCCAAAGGCTGACAGAACAGATTCTCCCCAATTTCTCTCTTGAAACACCCTGCTAGCATTAGGGGCACATGTACAACCTATGTACACTGTGTTGCTTCTGTCCAGTGCTTCAACATGGCACAGATGTCCAGTCTTACCAATTCTTCTCCTCTCAGTGCTGCCATGAAACCTCCAATCACCATGCAACCTGCTGTTGTTGTCTTCACCTGACCACTTTTATCCTTGTCGTAGAAATGCCAATCACTTTCAAGCAACACCAAACACATTTTTAACTCCAAAATAGTGGCTGGCCTATCTGGCATCCAAACGTCACCCATTCTCCTATGGCAACCCTTCACAAAGTGTTTGAACCAATCTGAATTAGTCCTTTGTCTCCAACAAAAGACGCTCCCAGCCCCCCAGGTCCCGTGTGCCAGAAGTTGGCCATATGCAATCTCAGTTTGCGAGTTGTCTTGTACTGAATGGTGGTGGTGTTCTTTCCGGGGTCCAAGGAGCAAACAAAGGAACGTTGCACACGCTATTCTCATTGATGAGTCATCCCTCATTGGGAAGGGACCAATTGGCGGATACACCTCTTCCTCTTGACTCATCGCTTCACAGGTTGACAACTACTGCACTCCTTCACACCAGTTTGATTCCACAGTAGCTCTCTCTCTGGCCCACAAACTATCCAGGCAAGCACGTCAAATGCAAGTCATGGTTAGGCCATCACAGATATCTCAAGGTGTTGGTGCTCTAACCTTCATATTTGCAAAATGACACTGATCACACTGGTGAAAAGGACACAGTATCCATTTTGCGCCTCCCAGAACCTTTTGGGATCTTTGTCTTCCATCTCTCCTTCATCGGTCAATGCCTGGTCAATGTCCTTTGCTGCTAACATAGGGAACTACTCCTTCTCATTCTGTTTGTAACACTGACCATGCCAAGCTCCCCAACATACTTCAAGACTTACTCCACGCTCAAAGCCAAAATTTGCGCATATGATCTCTCCAAACTTTGGCACCGTCACCCCACATTCCAAGCATCAATTGTCTCCACACCTCCACGCACCCATTCTAATTGTTTAACTTTCCAAGGGCTACGCCACAGGAGTGGGCAGGTTAGTGTAAACACAAGCACTTCATGATGCCGGGCAGGCCATGCTTTGCAGCAGTTCATATGCATTGTCATTATGCAGTCCGCCACCTTGGAGAGTTGCTTTCTCCATCGACCAGTCCATATCTCTGGATAGACAAAAATGTGAATAGTTTTCAGATGCATATGAATCACTTCACATAGTTGTTCCACCGCCACATCTGCAATTGCAGGTGACAGGGTCCAATTAAACTGGCCCTCTACATCTTCCAATGCTACCTCGAACCAATCTTCCATTGACAGAGTCCTCCAGTCTCACCCCGGCAAGCACTGGTCCAGCATGCTCTTGATCCCAGCCTCTTGCTGGGTTGTATCCTCATTTAGGGGAATATGATCCAGGAACCTGTCCCCCAACATAACTTCTGTGGTCATGTCTCCCATTGATAGCCCGTCTGTACCTTGCTCAATCATTCTAGTCCCGACTATCCAGACGCTATGAACAAAGAAGTCTTCTGCCATCTCCATTTTCCTCAAGCTGAACACTAAGTGTTTTGGACTTCGATGACCCCTTATAGTACGCTTTCTCCAACGTCAAAATACTTTCCGGTTTCTGGTCATTTTAAAACACGTATGTACAATCTCTACCACACTAATTTTCACAACTAATTATTACAACTCAAAATCCCCTGTAGGATCCTACCAAGCAAGTACGCAGCTAACTTTTGCTATTCTGACCATGGCAAAGTCAAAACAAACTCGGAATAAACCCAATCCAACAAACCCACTGAATACCTCACCCAACCCAAGTGAACTAAAGAAAAACAAAGAATCCACCTACGAAAACTGGGACAAATCCAACCCAAATTCGACCTCGGGCAGCAATTTACTCTCCAAAATGGATGCAGTTGCAGATGCCGAACTCGACACCATATACAATCAATACAATGCCGAATCAGTTAATGTGACCGATCCAACGAACACCAGCAAACCCGAGATTAAAACCAACAAACTTGCCACCATAATCAGCAACGAATTCGAAGCCAAATTAAGCTCCGTGGACAATCTGCCAAACTCGACACCGTATATGACTCCGACAATGCCGAATTCGACACAGCGCACGTGTCAACGATTATTTACAAGCCCGGAAATAAACAGAACGAATCCATCACTGAAATCAGCAACGAATTCGAAGCCAAATTAAGCTCCGTGGACAATTTTCGACTAAATATTGGTGCAGCCGCAGATGCCGAACTCGACACTGTATATGACTCAGACGTTGCCGAATTCGACACAGTGCACGTGTCAACGAATACTGTCAAGCCCGGAAATAAACAGAACGAATCCATCACTGAAATCAGCAACGAATCCGCGTCAAAATTGACCTCCGTGGGCAATTTTCGACTAAATATTGGTGCAGCCGCAGATGCCGAAGTCGACACTATATATGACCCAGACGTTGCCGAATTCGACACAGTGCACGTATCAACGAATACTGTCAAGCCCGGAAATAAACAGAACGAATCCATCACTGAAAACAGCAACGAATCCGCGTCAAAATTGAGCTCCGTGGGCAATTTCCGAGCCATTATTGATGCTACCGCAGACGATGCCAAACTTGACACCAGAGTTCATCCAGCAAGTACCGGCAACCCCGGATACGGCTCAACGCTTTCCGGCACACCCAGCAAACCCGGAAACACTTCAGTCCTCAAGAACTCCAATCCCACCAGCCACAATTCGATCTCCGTGAGCAATTCTTCAGTCCTCAAGAACTCCAGTCCCACCAGCCACAATTCGATCTCCGTGAGCAATTTACGATCAAAAAGGGGTGCAGCCGCTGATGATGCCAAAGACATTGTGTACGACTCCATGATTATGGGCAAACCAGACAAAACTACTCTCTTTGCACAACGTTTTTGTCAAGAAACTTGCACCCTTCACCACTCTCTTTGGTGAAGGGGATACAATCCATGAGATGGCACAAATTGGCAGAGCTGACATCATTGACTTTCGCCAGGCTGCTCCATCGTACAACCCATCCATTGACGACTGGGAAACCCTCTACAAGGAAATGGGAGCCAACCGGAACACCCAACAATGGAAGGATAAATGGGGAACATCTAC
