# Supplementary material for: Comparative genomics of an Antarctic sea-ice diatom (Nitzschia sp.) provides insights into potential polar adaptation
Source: Front Microbiol. 2026 Apr 23;17:1755917. doi: 10.3389/fmicb.2026.1755917 (PMC13149256; doi:10.3389/fmicb.2026.1755917)
Supplement: Supplementary file 3 [file Data_Sheet_2.zip › Nitzschia_sp._genome.fna]

>k141_2271810
CCTCTTCTTCTTTCCTTTTCCCTCTCTTATTCCCCCCGGTCTACGACCTTCCCCCCATTTCACTATCAGTGCTGTACCGT
AGTCTGCGATAGCTACGCACGTACAGTAGAGAGACAGAGGTCCTACCTGTACCGTACTGGCAGCCACATACGTAGCTGAA
AGGAGTTCAATTCATGTGCGCACATATTTATTATCAGTCGGAGAGTACCAATCAAAGTTTTTAAATGTGTGTTTGAAGTT
TAGTACTTAGACCATGAGCACATACATTTAAATTCCTTTGAAATCGCTTGAACAGAGGCATCGCATCGCCCGGCGCAGAA
ATACCACGCCAGGCGTGCCAGCATCTATCTATTCACTACTGAGAGAGACCACTCAAATCCGTACACCTCGGCGGGAGTTT
TCAATTCGGGGCGCGTACTCGCGATTTGAAGGAGCTCCTTACAAGGTCGTGGAAGAAGGTCTCATTCGAATCGGCCGTGG
TCCCGTCAGCTACTCTTGTAAAAAAGGGTACACCCTTGATGCAACTTCTTACGACAATTCTTATCTCACGCATCAAATTT
TACGACACTCCCCACTTTTCGAAGAAAGATTCATATTCACCATGCGTTTTGCCGTTGCTGCTACTCTGTTGGTACATACT
TTGCCATCCTCAGCGACTTTGGAGAGTCGAGGACTCCAGACTACTCAACTTTCTCGCAGGAAGAACGTTCAAAAGCTTCT
CCTCCAAGGTGCTAGTCGAACTTCTCGGTACCTTCATGGGAAAAGCGCTCACACATCGCTTCGAACGCGCGCGGGTGTTC
TGAAGAATACTCCCACACTACCACAATTTGTGGAGTGCGACCCAGGAGCAACGCAAGAGGAGAACCCTGATGTGGGTCTC
TTGAGCTCATGTACCGGTAGCGACGAAGAGTATTGCGTAGAATCCGCTGGATCAAAGCTCGGAGGATATTGTATGTCTCC
TCACCGAGATGGCCGCCTTTTACAAAGCAACTTCCCCCCTTCTCTGTGCGAGCCGGACGCAGAAGAGAACGAATGCGATT
GTACGGAATTTGAAGTCGAGACTGGGGAAGGCATGTTCCGATGCGTCATATATGATTACAGTTGCTTCAGCCCCGAAATT
TGTGGCAGCCTGATCGTCGAACGCTCCATCATAGGTGACGTGGATAGCGCCAAATATTGCTATGGGATTATTCAGCCCGA
GGATGTCGAGATTTGCTATGGCACTAACAACAGTCCTGCCTGCAGTAATACCGTAGACGGTGTCGCCTGTGACAGCTGCG
AAGTTGTGGACATTTCTGACGATGGCGTTGCCGCCTGTTATGAATTCGATTGCACGAACACCAAAGCTGATATCGCAGGA
TCGACCTGCAATGGAGAATTTCTTATTGAAGGAGTCTTCCCCGGTATCTTTGACACTGAGCCGCCTACCTTCGTTTGTGA
GATTTGTGGAGAAGGCAAGACAGTAACTATCCCAGATGCTGTGCCCAAAATTGATGGCTTCAATCCCACGACTTGTGGTG
AGCTCGATGCTGCTGCCAAGAATGGTACTCTTCTTCCCGAGCAGTGCCTTTTGCTCCCGCCTTTGGTGGAAGAGCCATGC
GGATGCATGGAGGTTGACGGTCCGTCAGGTGCACCATCGAGCACGGGTGCACCGGGAGCGACTCCTCCAACGTCTGCTCG
AGTTTGCTATACTAACACGACAGACATCTTGAATGCTCAACTCCAGGGTGTCAAAGATATTGTCATCTGTCCTGACACTA
CCATCCAAATCGGAATCCCAGCCAACCCAGAGTTCACTGAATTCATCGGTGGCGATATCCCACTCAGTGTGATTGGCAAT
GACGTGACTATCAAGTGTGGCGAAGACGGCGCCTCTGCCAATGGCTGTACCCTGACAGGTGGATTCCTTCAGGTTGCTGT
CATACCCAATAACCCATTTTCGGTCGAGATGGTTACAGCAAACAACATGCTCATCCAAGGACTAACGTTCACTGGTGTAC
TTGATACTATAGATGGGTTTGACACTAGTGCCGTGATAGTGAGCGCTCCAGGAGAAAATATGATAATGGAAGATTGCATC
TTCTCCAATCTCCAGACAGACTCGTGTGTTGCCGCTGCCAGGGACGCTTTCACTCCTCCAGAAGAGCACCTACCTTTTTC
TATTGATTTGACCCTTCGAAACATAATCTTCTCAAATGTTACCTACAGTCACTCTGTAGTAATTCTGCAGGACCAAACGA
TGACCATCGAAGATTCGGTCTTCCAAGACTTGATCTTCTTACGCACTGCTACATCTGGCAATATTGTAGAAGTGATCGAA
AATCTGCGCGGTGACATGACCGTCAAAGACTCTACATTCACAAACGTGGAAATCTTTACAAGTGTGTTGTACTGGTCTAT
CTTCAACGATAGGACGACTCTCACTTACAGTGGAAACATCGCCGATGGTATCGACATCTTCGACGAAGAAAACCGCGACC
CTGCGACTTATTGTGCCGAGGGCCTTTCCATCGACCGTGTCCAGGACGGCGAAACTGCTGAAGAGTGCGTGAGCCTTTTT
GACAACATCACCCCGGCTCCTATTCCAAGCCCCACATCATCCCCAGTGACTGCCCCACCGACTGATGGCACCATGACTCC
TACCACAGCAGCCGCCCCCATTACGCCTGCTCCCACCTCACTTCCAGAGCCCACCTCACTTCCAGCTTCGACGCCAATAC
CTGTGACATCATCCCCAGTGACTGCTCCGCCGACTATTGGCACTATGACTCCTACCACAGCAACCACCCCCGTTACGCCT
GCTCCCACCTCACTTCCAGCTTCGACGCCAATGCCTGTGACATCCACTCTCTCTCCTGTGTATACCTTGCCGCCTGTGGA
TATGTCTATGTCAATGGACATGTCAATGTCAATGGACATGACGATGGGACTTGGCCGATACCTGCGAGCCTTGGACGAGG
AACTGGATTCTGAATTCGGTCGGACTATGTAGAGAGTCATCATCAATCATCAACATCTACGAGGTAATTGTGGGCCACTC
CTTCTGATAAAAATAGCCTGCTGTTCATCACTTTATTTGCACCCCTCATGCTCACTAAAGCATCCTAGTTATTATGATTG
CCAAAATCGATTGCTTTTATATCGCCTCGTTCTGTAGTCGATGGTGGACACCGTCCCTGTCTTGAATAAAGAACACAGGT
TCTACTAATATCATAGCTTCTGCCACAATGCGCACCGAAACGAAAGGATCGTAAACTGTTTTCTTGAATTATATTTACAG
ATACCGCGTACGAGTATCCCACACAGCACTATGGTGCTGCTGTCTCCAGTACGCGTACGAGCTGTAAACGACAAGAATTA
GGACCGGCGCCATTTCAATTGGAGATTCATAAGTGAAAATCGGCACGGGGGCATCTTTCCATATCACTCCTACTACACCT
CTTCAACGATCAACGCCCCATTTTCTCTTCGTCAAATAATAATAATAATAATAATGCGCATCATCATGAAGACGAGAAAC
TAATTCGGCAACTAGTGGGAAAGCTGAATTGCTTGTTGCTCGTGAGCCGATCATAGTTCACAGTTCCTATTGGCAAATAG
ACTCGTATACTAATGGCTCATTTCAAGAATCCTGTGCGAACTCAATAAAATCATTGTTCCCGTCGATGTAATTATTTGTA
AATCAGGAAATTTTTGCGAAGCTCTCGGCTCTCGACTCTCGATGAAGTAGGCACCTACCTACCGGTATTGCAATATCGTC
ACTGATGTTGTGTGACCCTGCCAGTACTCGTAAGCGGGCGAAGAAGAAGGGCCATCACCCAAATATTTCTTTTTCTTCGA
ACCGCTGAAGCTGTGAAGCCTTGGAGTTGACCTCAAACGTGACGGGCGAGTTTCACTTTTGGCACATGCCCCATGGTACT
TATGAGGTGAAGTTCTGGAATGTTCCGTTACGTGTCAATATTCTCATTTTGCTGGGTGCGATGTATCGATCACCCAATCA
AGTGACTCAAAAAACGAAGAAGGAAGCGATCAATCAAGCCTATGTGTGACGCTTCGCATCACGCCTTCGCATCTTTTCCA
TGAAGACAGATGATAGAGCACAATCACAGTAGACCCACCTAAAGGATCCTCACAAAACAAGATAACCCTTTGCCGACAAG
CCGATCGGCATTCAATCGAAAATCAAAACAACTTATAAAAGAGGCATCGCAGACCATGTTGGCTGCTTCGCATGCTACCC
GCCATTTTCTTCGAAAGGCTACAGGCAATGGCTCTAGAGTGGCCACCAGAGCTCTTAGCTCACAGTCATCAGTATTCACA
CCACACGTGGTAAGTGCACACATCAGTGTTACCGATCGATCAAATCCTTGGATGGCATGCCAACACATTCTTGTTTTGTC
TCGTCATCTTATTTCACAGATTCACACAAGACGAGCTCAAGAAGTTCAACGTCACTTCAAAGTCAATAAGAGCACAGTAG
CATTTGAACCTCCTAGCGACCATGGTGGATCCGTCGAAAGCCGCAACACCTACAATGTTGCCCAGAATGTCGAAGGCACT
GACGCGTGTGCCAAAGTCGGACTTGACTCATTAGGGATCACGGGTCCGACAACCATTCATCGCAATTTGACCTTTCAAGA
GCTTTTTGAGCACGAACAAGCCAACAACGAAGGAAAGGTTGCTGCCGCCGACAATGGCCAAACCTTTACTGTCTACACTG
GCAAGTACACAGGGCGTTCACCCAAGGATAAGTGGGTAGTGTACAATGATGGCTCACAGTCAGCTGAACATATTGACTGG
AATGACATCAACCGATCCACGACTCCGGAAGTCTTTGACGAATTGTACGACAAGGCCGTCGCCCATTTCAACAGCCTTGA
TCGAGCCTATGTCTTTGACTGCTACGCCGGTGCTAGTCCTCATTCGAGAAAGAAGATTCGGTTTCTAACTGAAATGGCAT
GGCAACAACATTTTGTCTCTAATATGTTCATTCGGCCACAAGATCCTGCTGAGTTGGACAACTTTGAACCCGACTTTACC
ATTATCAACTGCTGCTCGCAAGTCGATGAAGATTGGGAACGGCACAATTTGAATTCTGAAACTGCCGTCGTTTTCAATAT
CGAGAAGGCCAAAGCCGTCATCTTTGGATCATGGTATGGCGGCGAGAACAAGAAAGGAATCTTTTCACTGATGAACTACT
GGCTCCCACTTTCGAACCCTCCTCAATTTCCCATGCACTGCTCTGCGAATGTTGGTAGAGAGGGGGGTGACGTCGCCCTC
TTTTTTGGGCTCAGTGGTACTGGAAAGACGACTTTGTCGGCCGACCCTCATCGCGCCTTGATTGGTGATGACGAACATGG
TTGGGATGAAGATGGAATCTACAATTTCGAGGGTGGTTGCTACGCCAAGACCATCAATTTGAGCGAGAAAACTGAGCCTG
ATATCTACCATGCTATCAAAACGGACGCCCTACTCGAAAATGTCGTCCTTACGGGCGACGATAACAAGCCAGATTATTTT
GACACCAGCATCACGGAAAATGGACGTGTTTCCTACCCAATCTTCCATATTCCAGGATACGTAAGTTTTCGAAGAACACC
GAAAAGCAATATCGGAGTCATTCCTCACGTTGTCCGTCTTTTCATTATAGCACAAAGAACAAATGGCAGGACATCCTGAA
AACATCATTTTCCTTTCTTGTGACGCCTTCGGTGTTCTGCCCCCCGTTGCGAAACTAACTCCCGGTCAAGCTATGTATCA
CTTCTTGAGTGGATACACAGCCAAGGTGGCGGGCACGGAAAGAGGGATTACTGAGCCAGTGGCCACATTCAGTACGTGCT
TTGGAGCTGCCTTTATGACTCACCACCCAACTGTCTACGCTGATCTTCTGGCGAAGAAGATGGAAACACATGGCACTCAT
ACGTACCTTGTCAACTCTGGTTGGGCGGGTGGGCCATACGGTGAGGGTGACCGCATGTCGATCAAAACAACCAGAACATG
CATTGATGCCATTTTGGACGGATCCATCCAACATACAGAGTTTCAAAAGCATCCTATTTTTGGATTTGATGTTCCTGTTG
CGTTGGACGGCGTTGATCCTGGAGTTCTTGACATCAAGAGTACATGGTCCGATCCCGAAAAGTATGATCAACAAGCCAAT
AAGTTGGCGACGATGTTTCGAGAGAACTTCCATCAATACGAGGGCAAGGGAACGGCCGACTACACAGAATTTGGGCCACA
ACTCTAAGCAGTGAAACAGCCACAACTCTAAGCAGTGAAACAGCTACGATAGGCGTCGAAATGAATATTACAGAGTGTTA
CATATCAAAGTAAAATTCATGAACAATGTATAGTTTTTGTTTCAATCTCATTTCCTCTTCTGCCAATAAATGAGCACTGT
TTTACTCTGAAAGGCTAGAAATTGCATTTTGGTTTGTTTGTCTTCTTTTGACCGCGGCACTCTCGAATATTGTAGGATAT
TAGTCTTTCTGACCGGTAACCGGGTAGTAAGAAAACTTGAAGTCTTTTCAAATGGGTTACCGATTTTGCAAATTGAATCA
TGCATTCCTCATACCTGTTTCTTCTAAAGAAGATCAAAATCGTCCAACTTGTCATTGTACTTTTGGACTGTCCGTCGAAC
CTTAGAAGTATCAACCCAGGTCACGTAATCTTCCATAGACTTGGTCACCAAAAATGCCGGATCTGTCACCACGTGAGGCC
CCACTCGGACTTGCCCTTGCTCAACAAATGTAACCGCAGTTCTCATGGTCTCTGCCATCTTCAGACGGACCATGATAACG
GGCAATCGACGGCGGCATAGCGTGGACGCTGCCAAGTCTTCTGCTTGCTTCAAAGATGTGGCCTGGTGAATTAGCCCCAA
GTCAGATAGCTTCGTCAATAACTGATCCGTCATAGCGACTCGAAACGGATCATCCGGTTTCAGCGTCTTTATTTTTGCTG
AGAGCTTGGTGACCATCCCAACTATTTTTGTGTACGCCGTGTAATCTTCTCGGTTCTGAATATGGTAACGGCGAACAATT
TTTGCTACACGAAGATTGTCTTCCTTCTTCCAAGAAAATAGGTCAACCTTCCGTAGTAGCTTCTTCTCATGATACTTGAG
CTCTCTCATAATTTATCAGCCGTATAATTGCCTCAATAGGATGCTGTGTTGGAGAAATTTTAGGAATCCGGAGACGACCT
GAACCTTGTGCCAATGTGAGATGTCAATTATTGTCGAGCTCCTCTTCTTGGGTCGGCCTCGCAGATGGTTGGCAAGGGCA
CCAAACGGTAGACATACAGGCTGAAGTCTCTCCTGTCTATTCGAGTGAGTCAATTTCAAACACAACGAATTACCGAGTTT
CGCTTACTAATCTGCTTCCGTAGAGTTGTTACCAATTCGCGTGCAACCCTTGATATTCGCTGCGATCTCGTCATCTCAGA
TAGGTATTTGATTGGCTGAAAATCGTTGAAATCTCTTCATCGGAATAGCGTGCTTTGTCATTCAGATGTCTCTAAGTATA
TTACTATTATTCTGATTTGGATAATATAATACATATCTTACTAATTGTAGATGGTGTCTGGGGACACAATCATCTCGTCT
TCTCTATGCCTTGGCACAGCTGTTCGCTGGCAGGCAGGCTTCAGATGTTCTTCTTCAAACACCAGCTTATCGAGCTTTGT
GAAACCAATGAACTCGAACCAACTCTGTTCCAACGAAAACACCGAACGAAGTAATCTTTGAACGTAAAATTTATCGATTT
TTTGAGAAACACCAACTCAAGCAATATACCAATCGGTGAGATTTCATGAAGTTGGCTAAGAGAGATCGATCTAAGACGAA
AAACTAAGAGAAGGCGCTGAAAGTTTGGAAAATCTGGGAGCAATCGAGAATATCAATGATGGAAATTGAAGATGGGTTTT
GGATTAGCAGATTGAGAAATGGTACCACTTCTATTTTCAATTAAGAGTTTTGGGTGTAAGATACCAGATGGAACGATTCT
TGGTGTTGCCGAGGTACTTGAACACCACGGGAAATCCTGACAGTTACGGGGAAATTTCAAGAAAGGAAGACTTGAACTCT
ATGAAAACTACGCTTTGATCCACCATGGATATATCGTTCAGAGTCGTCACCCTTTGTTGAGAAAAAGCGCAACATTGTTC
TCCCCGACAGCATACTGGAACAAATCATCAACCAATCTGCTCAATCGCAACCCATCTTCTATCCATGTTCGAGCTCCAGA
TAATGATAAACACGGCGGATCTCTTTCATTTTTTGAAACGATCCATGACTGAACAGTCTCTGGACCTCGTGCGATCATGG
TTCGGCCTTTCTTCATCGATCCATTCATTTCAGAAAAGGATTCGTTCTCACGCGTTATTTTATTGTTTTGCGTTACAGCT
CCAAATCATTTCAAACCATGACTACTGTAGAAAGCCGCGTCGTTGACCCTGTAACCAATCGAGCTGCTGTGAATGATGTG
GACGTTTCCGAGACAGAGATGGTTGACGCTGTTTTGAAGCACGAGGAGGAGACCAAGATTCTGGTTGACGAAGAGATTGA
TAGCTGCGAAGGTGTAGACCTTGAGGAACATATGCTGACTGTAGCTCTGGTGAAGAGCGTCGTTGATACCGGTTCCTCTG
GCCCTGAAAGCCCTCGTTACGGTCTAAGAAAGCGCCGACGACCAGGTGATGTTGGGGACGCCGATGACGCGGATAGTTCA
GCCAAAAAGCCAGCCCATGTTCCTTCACCATTGGGGGGCCCGACAGCAACGATACAGAATGGGCTCTTCAGTATTGTAGC
GCCCGCTGATGTTTTTAAGACAGTGGCGACAGTGCAACCAAGACAGCCTGTGAAGCCTCCAGGGGACGAGACGACAGTGC
CGAAGCTGAAACAGGAGCATATACCGGGGAGTGCGTCTACTACAGCGCCATCATTGAATGGGGAAGCTCGAATAGTGGCA
CAGGAACCGAAACCGATACAGCAGGGGCCAAGAACAATACATCAACCACTTGCACACAGCATTTCGCCGAAGGTTGTGGG
AAGCCAGGTGAAATCGCAACCACCATTGAGGCCCCTGGCTCACCCGGGGCCCCGCAGACCGAATCCTTCAACAGTCACAC
AGAGCGAGAATCAAGGATCTTCATCCACCACGAAGAAAATCCCCTCTCCGAGGAAGAAAGTAGTTAGACCATCGAAGACC
AAATCGGCTAAAATATCAACTCAAATTCATCGCGCTGATCCAACAGCGGGACTCCTGCCGACGTCCGGGGCAGTGCCGAA
TCCTTTGCTTCAGTCGACGCCCCCGCCTTTGCCGCATCCCTTTCAAGCTGCGCAGGGAGCGGCTTCTGAGACAGCGCCCG
ACCAGACCCATGCTTCTGTCCCTTGTCCCCTCCCAGCAGCTGTACCCTGCCCGCTTCAACGCGAGACTACTGTACCGCCA
GTAGAGAAGAGAGTCACAATTGTAGAGCCACCCGCCCTAACAGCGAGGAACCGAATTTTCTCGGTTGACTTGGATCGTAA
GTACAACATCACAGCACTAAACAACCCTTGATGTTGGAGCATCGATATCTCATAATTCTTCCTCCCTGATCGACTTAGCT
TCCACTTTTGACTTTTCTGACATGGCCGGTGATCCGACAGACATTGTGAAGACTGATCCAGATCTTGCCGAGATCTCTGG
AGCGTCGCCTCCACCAGACGATTTAGCACTCTTCAAAAGAGATAGGGCCTTTTCCTTCGAGTTTTTCAACTTTGGTGGAG
AAGTTGGAGAAGATCTGTTGCCTGCACCTCCTGCAAATACTTCGGCGTTCCACGAACCAATGGTTTTCGACGAACCAATA
GGTCGTCGTCCGAGGGGAGATTCTATTATTTTCGACCCGGTGAGTTTCCAAGATGGTGGAATACACGAGAAGAATGCCAT
CATGAAGGTCAATGCAGCGAAAGAGATGGATACAACATCGCCGTGTCTTCTTGCTGACTCAAGGTTGGCAGCCCCACCCC
TACAAGTGAGACCACACCCTCCGAAGCCTTTTCCTGTTCCTTCCCGTGCGTTGAGCGCGATGCCACCACCTCCTCATCCT
GAACCAACTCCATCATCTGCGATTCTCAATGCAGAAAATGGGCAACTTGCAACGCTTCCAAGTGGTCTGACCATCGGCAA
CGCACATGGCAACACGCCCGCCACCTTTCAGATGGAGCTACTCAATAAGGACGGTCGGATCGGCATCTATCTTCCCGAAG
CTCGAAGGGCACGTATTGCTCGTTTCCATGCAAAACGCAAAATGCGTATATGGCGAAAGCGCATCAAATACGATTGCCGG
AAGAAGCTGGCGGATAGTCGCCCACGAATCAAGGGCCGGTTTGTCAAGAGATCAGATATGGATGATTAGACTGGGAGGCA
ACCCATTCTGTAGCGTTGTAAAGATGTCATAAAATTCTTCTTGAAACGGTGGATTCATCGAATGATATTCTACAGCATAT
TCATTTCTGTAGCCTGCTCTATGATAGGAAACATCGAAGCAACTAATTTGAAAAACCCAGAAACAGGTTTCAAATCCGAG
CTTGTCTCCTTGTTTTCCATCATTGCGTATTAGGTACCATGCTCAGTGCACAGCAAGCCGACCTGTAACATTCACACTCT
TGAATCTCCATCGGCAGAGGGGAAACACCATTGTGGTGCGGAACGTGAGGCGCGGAACGTGGGGCTCAAACTGTCTCAAA
TTTCGCAAGAGTTTTCGTTTTGTGCGTTGAAATGTCAAAACGGTTTTTTCATGAAAGACCAGCCACATTTCTTACGCTAG
GATTCACGTCGCCCGTTCTGTTGGTTGGATATCCGCACGTTCCACTACTTTACGCTTCAGCATCTCTTCGCCGTTTGTGA
TATGCAACATAACCAAGCTGGATGGGTCTGTGATCGAGCACATACATCATTGTGAACACCACATCAACCGAGGTTTGTAA
TGTCAATTGTGGCCTTTCACGCGTTTCGTGCGTCATGGAATCTAGAATTTGGAATGGAATGGAGAAATTTTTATCGATGG
GGCTCTTCGGTCCGTTCACCATTCCGATTTTGGAGGCGCATTCGAGCAAGGAGCCGCACCGCACGTTTTCGACGATGAGG
CTGCCTCTTGGCTCTTTTTGGAAGGGGAAAGTGAAACATCTCTTCTGTCTCCTACGAAAGGAAGTTTGTGCATTGCCCTC
CATCAAAATTGACTTGGACAGCCAAAAAACATCAACCTACACTATTATCAATCATGGCAACCTGCGTTTGTGCATTCCAA
GCAGAAGGCAATTCTGGCGTCTCGGGCGCACTCAAGCTTTCTCAAAACACGGAGGATGGGCCCACGACTTTTGAAGGGAC
CATCCGTGGTTTGACAGCTGGTCAAAAGCATGGCATTTCCCTGTGTGTGTACGGAGACTTGAGTGACGGTGGTACTTCTT
GCGGGCCCGCCTTCAATCCCTTTGGTAAGTTTGGTAGCATCGCTGCACGACAGGCCTCTTTCACTGAACAATCCTCTTAC
CGCTTTTGTTCTCCTTCAATCGATTGCAGGAAAGACCCATGGAGCTCCCTCTGACGATCCTAGCTTGAGAATGGTGGGAG
ATCTAGGAAATGTCGAAGCCGATGAGTCTGGTGTTGCCACTGTCAAAATCGAAGACAAGCTGGTCAAACTCTTTGGCCCC
CACTCTGTTATCGGACGATCAATAGTTATTTGCGCTGGTGCGGATGATACTGGCCGAGGCGGACAAGAAACCTCGTTGAC
TACTGGCAATGCTGGGCCCAGAATTGCCTTTGGTGTCATTGGAGTTGCCGCATCGTCCTAGAGATGACCGGTAAAAGTGG
TACTTTCCAAACGCTGATTGAGGATTGCATACATTCTAGAACTATTGAACACAAGCAACTAGTAGTGGAATTATAACTGA
GACGTAGTCCGACTTGGGCAAATCATCGACCCCTCGAAAACAGTAGCTTACTCCACAATCTTCGTAATGATACCAGTTCC
AACTGTCATACCACCTTCTCGCATGTTGAAGCGCAAACCAGGCTGAATAGCTACTGGTGTAATCAGCTCAACGTCTACTG
TGGTATTGTCTCCGGGCATGACCATCTCCGTTCCTGCCTGCAAGTGCAAGGATCCAGTAACATCGGCTGTTCGCATGAAG
AATTGAGGGCGGTAATTGGACATGAAAGGTTTGTGGCGACCTCCTTCTTCCTTTGTCAAAGCGTAGATCTCGGCTTCAAA
CTTGGTTCCAGTTTGTACACTGCCAGGCTTACACAGGACTTGTCCTCGTCGCACATCTTCTCGCTTGAGACTACGCAACA
GAGCACCAATATTGTCACCAGCCATACCCTTGTCCAACAGTTTTTTGAACATTTCAACACCAGTACAGATGGTCTTTTTG
TCAGATCCATATCCGATGACGTCAAGATCGTCACCGACATTGACAATACCCTGTTCCACACGACCGGTCACGACAGTACC
GCGCCCGGCGATCGAAAACGTATCTTCAATACTCATCAAGAAATCCTTGTCCAAGATACGCTCTGGTTCCGCAATGTTGG
CGTCAACGGCATCCATCAACTCCAAAATAGCGTCACGTCCAAGCTCGTCGTTGGTTCCCTCCGCCGCAGCCAAGGCAGAT
CCACGGATGATAGGAATCTCGTCTCCGTCGTAATCGTATTGGCTCAACAACTCGCGAATTTCCATCTCGACCAACTCCAA
AAGTTCTTCATCATCGACCAAATCGCACTTGTTCATGAAAACAACCAAGTTGGGAATACCGACTTGCTTCGCCAACAAAA
TGTGTTCACGAGTTTGAGGCATGGGACCATCCGTAGCGGCAACCACCAAAATCCCGCCATCCATTTGCGCGGCTCCAGTA
ATCATATTCTTGACGTAATCCGCGTGACCAGGGCTGAAAGAACGAACGAACGAACGAACGAACGAAAGAAAGGCGTGTTC
AAAGGAATATAGATATATTGAGAATGCATGGTTCTCGACGCTAGGACAAGATGAAACACACGTATCAACCACGCCACACC
ACACCACACCATGCCACTTACCAGTCAATATGTCCATAGTGACGGCCTGCGGTTTCGTATTCAATGTGGGAGGTGTTGAT
GGTAATCTTACGAGCCTTCTCTTCGGGGGCGCGGTCAATCTCTTCATATGTCATGGCTTGGGACCAACCCTTTTCACTCA
AAACCTTGGTGATCGCTTGCGTCAAAGTAGTCTGAGGCGTGACGTGACAGAGGAGAACGCATGAGCAATGTAAAGTGTGC
ATGTACTGCCAGTACTGCCTGTACCTGTAGTAGCAGAAGGCTCCGGAACCAACCAACGACAGTCGTTACCCACCTTTCCA
TGATCGACGTGACCGATGGTACCGATGTTCACATGGGGCTTGCTACGATCGAACTCAGCAGCGAATCCACGGGTCAAATT
CAACACAACCTGACGGTTGTTGAGGCGGGAGGCCAACGAGGTGGTCGTTTTGGTAGCCAATCGAGAGAACATTTTCGAAA
ATACAGTCTTGTTGTGAGATCGGCCAGCTAGAGAAGACTGTAAGTGGTGGAGAACGGGAACGATTCCATGGTCGGAACGA
GAAAGGCCTATCGATGATGATGAAACGACATATATTTTTGGGACACATCAGCAGCCACAAAAAGAAAAGTACGGGTGAAC
GCAAGACCGCAGGCGACGACCGACCCAAAATGTCGGACCTTTTTCAAGTTTCTGCGACGTGTATCGTACAGGAGTACCAT
TATACTACTATTAGCTATAGCTATAGCTACCAGCTACCAGCTCTCTATTAGTCCTCGCGAAAAATATAAGATTTTCTTAT
ATTTCTTATATTTTTATTTTCAGTACA
>k141_2839992
GGACACAAAGGCTTGGAACTTTTTGGAATAGTCGTCACGCTTCGTCAAACACCGGGTCACGCCCGTTTGATTGTACTCGA
TACAGGTCACATGGTTGGCCCGACACCATTGACGCACTGCCTTGTCTCGTTGAAAGGATTGTCAGGAGTCTTTGATCTGT
ATCATAATATTATGAGGTCTCATAATGCAACAGCAAGAACAAGCAATTTCGAAGGACGTATTTTCTAGTATTTTTGGAGT
ATACGAGTACTGGAGAGGTCCGTGTCCGTGGTCTGATCACGGACACCGACGCGAGCGAGCTGGACAGGCATACGGCAAAA
TGCAATCCACAAGTCTGAGGAAGATCAATTCGAGACAGCACTGTCGTTGACAGGCGACACCCCTTTTGAGCTCTTATTGT
GTTTCATCGTTCTGCGGTTTGTTTGTTTGTTATTTGTTGTTCGTTGCTTTCGTCTATCATTCCCATCTACAATAAACCAT
CTTGTCTACACTTAGTCGTACAGCACATACAGTAGTTTTTCAACTACTGCAGCAAGTGACCACCACGGTGCACCGACGCT
GTAGTTCTGCAGCTCCAACAGTATCGTCTCCAGCGCTGATCCGAAAGAGCTGCAAGATATTTTACTTTATCAAGAAACGA
CAACAGTTATTATTTGGTGTCCTGTTGTCGCTGTTACATTTGAGCCTGGATTATTTGAACCCTTATCGTCGGCAGCAAAT
ATCTCCAAAATGGACAGTTTGTTTGACTCTGCCTCGGATGAGGTCGATAGTCACACAACAACAACAACATCAACGAGATC
GCAACCCAGAAATGGTCTGTTGGAGCACGACGGCCTGTATAGTGATCAAGTCGACGAGGCAGATATTCGAAAGATGGCTG
CTGCGTTGGCCCCTCAATTATCGGAGTTGGAAGATGTCTTGAAGGACATTTCAGCAAACGAAGATGAGATGTCGATGAAT
GCTTTGGAATTGGCCGAAACAGCGACGCGGTCAATGCGCGAAGAAGACGACGACCTGGACGACGAGTTGCAGCAATTGGC
CATGTCGGAAGAAGCGCTCCGAGAAGAACTTGAGTTTGCACAGGATATGACAGCCATGTTTTCGCCCTCTAGAGACGAAG
GAGAATATGATGAAAATGGAGTGTCTTTTCTGTCCATGCCCTCCGACGAACCTTCCGTGTTCGTCACGCCCACAAAAGCC
TCCAAACCTGTGATCGAAGAAATTGATCCGCCCGCACCAATTGCGTACACTCTTCAAGATCATGCGGATTATTTAAGAGT
CAGCACCGAGAAAGTGGGAGGGTGGTATTATTGCGACATGTCTCAGTTTTTGCAAGCCAGCACCGAAGCAGTGTCTACAG
ATTTGGTCAAGGAATATTGTTTGCCCATTCCCTTTCGCAAACTGAAGCGGTTGTACAGTGGTCTGATGTACCATCAAGTT
TTACCGGCCAAGGCCGTGGCTGTGACACCTTCCAAAGCACCCCGTACCCCCTCGACTCCAGCTCCCGGTTTGACACCAGG
TACTCCGGTCCGCAAACTAGTTCTGTCCGCTATCGGAGTCTTGGCCACCCCGTCCACCCCTGCCACTCCCAGTATGATAC
CGCCGCCGCCACCTCCCTCCACTCCGCATGAAGAGCCATTGCCCGTCAGGACCATTACCATTCGCATTCGTCCCGATGTT
CTCTGTGGAGCCGTCATGGATGCCATTCATCATGCCTTTGAAATATTGCCCAGTACGTGCACGTCCCATGTATTGAAACG
ACAAGGAGGGCATTTGCGAGGAGGTGTCTACCTGGCTGATAAGGCTATGGCATACGTGATGGATGCCCAATTGTGTACCC
AAAAGAATGACGAGTTGGAGCGGCGTTTGATTATACGGTTTTATCACGTGCAAGACGATCCCGAGGCCATGAACGAATTG
GGTCAGGCCTTGCAGCAGAAGGTGCCTCCCTCTCCTGGGTTGGAACCTCCTGGGTCCTTCAACGAGCTCGACGACAAAAA
TATCGCCAATCGTCACATGAAACAATCCTGTAGTTTGATTCAACGACTCATGGCAGCACAACAGCAAGGTGGGGCCTCGA
GCATGGATGCGAAGCAACAGTCGAGCTGGTTGGGTGTCCGTGATATGGCCTTCAAAACCAAGGGAGGGATGCAAAAGGCA
ATTGGATCCCACCTCGAATCCAATTTCAAGATATGTCCGTCGGTTCGTGAAGAGAATAAAAAGGCCACACCCACGATCCG
TCGACTGACATTGCCCAGCTTGTCCGCCAAGGATTGGGCTTTGCTGGAAGTCTCCTGGGCCTTGACCAATAGTGTCATGG
AGGAGCTGGATACCCGAGACTGTACCTACAACACCATCGATACCTTACCATTTGGGCAATTTCCATCACTTCCAACCTTG
GATGTGCACTATTGTTCCCAATTGCGTCGTCTCAGTCGCGAGTCCATGATCACCCATCTCCTCAAATCCGCCAAAGATCT
GGAAGACTATGCCAAAGGAGCCGAATACAACTGTGCCGTTTGTATGACACTATTGGAACCGATGCTTTCGCACTATAGCA
TTCCTCCACTGGACATACCTTCGATGGCTAAACGATTGCAAGACTACCCACTGGAATATACGCCGCCCCAAGTAGCGTGT
CCACCGTGGGGAAATTTAGTCATGGAAGCCTTGAACAAGGTGACAGCGAAAACGACTACTCGACATATTGACGTATCGTC
CGCGATCAAAATGGTATATGACGCCTTCATCCGACAGGACGACGAAGAGCAAGCGGCAAGATTGGGACGAAAGAATGCGC
AAATTATGGAACGGTTGGCTGCCCTGCAAGCTCGTCAACGATCGTTGGTGCAAAACATTCGGGACGCCCATGTGTACAGT
GAGCAGGCTGGAAAAGACGCGGCAATGTTTTTGAGGCGGGCGCAAAAGGCTTTGAATGCTGGTCGAGAGGGGTTCCCGAG
AGTCTTGGAGCCACAAGTCCCCCTTTTGAGTTTTCGAATCTCACTCGGGGCGTCATCATCGGGGACATGCTACTTGTCCA
CTACACAAATGATGTTTGTTACCACCTTCATTCCGCTGTTGGGGGGAACACGATTTATGCTTTTTGACTTGGAGCAAGTT
ACGTTTCAAGTGGACGAGGGCACTCCTTCGACACTGTTGAATCCTTTCCCGAATACAATGAGAATATTGGCCAGGGCGTC
TAATCACGTGCTTTACAGTTTCCGGTCATCGGTGAGTCCCACGCGCCTTCACACGTTCCTGAAGGTCCTTCAAAGCTTTG
CAGGGGAAGAACGGCCGTCTGAATTTTCCGAGGTCGTGGACAATATGAATGTGGTCGAAGAAGACGGGGTCGTCCGGTTA
TCCGAGACCCAATCGGAAGATCAGCTCTCCATTTGATGAGATGGAATGTTGGAATGGATGTCTGAGCGTGACTTCCATAT
GATCGAGGCAGTGCAGGATTGACTAGAATCTCTGCCGTTGCTTATGCCATGGCAAAAATGGGGTTTAAAACTTGGTATCA
GTAGCAGGGCGGCTTTCCGATTGATCAGATCCACATGTCACGTCCATCGCAAAACCAAGCGAAGCTTTGGAATCATGAAT
ACTACTGCGTGCTGAGACTAACTGTAGACACGACCAAGCAATCGCAAGATGCAATCGTAAGAAGCAATCGCATTCGTCGC
ATCGTATATGACACAATTTGAATTACTCGCTAGACCTACAGTACTGCATGCAAATATGCTTCTAAAGACTTTGTAGACTA
TGAGTGTGTGCGATCGCCGGCTGGTGGTGTGCTAACTACACCTCCTTTTCTTCCAGTTGCTTTCGAGCGGCCAGACGTTC
TTTTTGTTGGCGTTTGGCCAATGGAATCAACCATTCCATGGCGTGTTGGACACCTGCCCCCGTCTTGGCCGATCCACAGC
ACAGACCCGTCAAGTTGTTGTGATAATGTGGAAGCAAGAGGTCGGTCGAATACATTTGACCCACCAAATCCACATTGGCA
TTTCCAAATACGTGACCAAAAATCAAAAAGGGAACATCATCCGGAATGGACTTTCGAACATCGTTCAGAATCTGTTGCTG
CTGGGCCATGTCAAAGACTTCTTCTTCCTCCCCCTCATTATTACTATTGTTTCTCTTTTCTTCTGGATCGTCACCGAGTT
TCCAACAAAAAATAACCGCGTCGCAATCGTCGTAATATCGTTCCCATAAATCTTGCAGTCGTCCACCGACATCAAAACAG
TGACATTTGGCACCATACATGTCAATTTTTCCCAAATTCGTACCAACTGGCGAACAGAACGTTTTGATGAGACAATGATG
TTCCACATTCATGGAATGCATACAGATATGAAAGTGCCAACCGCAACATGCACTTACTGGTAGGCCGAATTTTGGACATG
GGAAGCATCTTGGCCTTTGGTCTGATGTCCACCTCGTCGAATCCTTCCTGCAACAATGGACTGTTGCTATTGTCATTTGC
AGGAGAGGAGGATGGCACCAGAGATATGCTAGTAGTAGGTGCGGCATGCGGCTGCAAGCTCGGAAACGGGGGAACCTCCT
CCAACGGTATGCTTTCCATACTGCTCATTTGGTGGTTGCTCCTACTGCGGTTGGCAGCTCCAGCACCAGTACCAGCAGCA
CCAGCACCAGCAGCAGTCGCGCTATCGGCATTGATGAGATCCAGTTCGTCCATGGAAAACTCTTTAGAGTGGCATCGTAC
ACGTTTGGGTGCCGCTGGACTTTTCCCGCCAATATCACCACCCAAGGACTGCGTTCCTTTCCCCTTGTTCTTGTCAGAGG
CGGCAAGATCTTGTGCATAAGGTCCCTTTGAAGCGGCAGCTGTAGTCGTACCAGTAACAGTAGTAGTAGTAGTAGTGGGT
TCAGCACTCTCATCGATAATAAAATCTTCCTCCTGATCCTCGGCCGAATCGGTATATCGCTTGGGGGCCGGACAAATGGA
CAAGCGAAGGCGTCCTAGACTCGTTGGCTTCTGCACTACCGGCGATGGAGTGGTCCCCGCGGTAGGTGAGGAGGTGGACG
ACCACGACCATACCGCGTTCTTGTCCGGAGAGTTGACGGCTTCCGGTGACGATGCATTCGGCGGAGCTTCCGCGCCTCCT
TTGGCAAATGCTTCATGCAACGCCGCTGTCAAGGGCGACGGGAGCGTTTGAGATCCAGATGGTTTGCTGGACGGTCTTTT
GGGCATTTGAGTGACCTTGAGTCTCTCTAGTAGAGTCGTCTTTCCGACGCTGGGAGCACCGACGACTAGCAAGTTCAATT
GCGACGGCGCCAAATAACTATCGTACACACCGTTGAGTAGACTGAACATCTTCTTTCCAGTGCTAGAAAGCAAGCAAGCA
AGCAAGCAGTAATTGACACTGTCTGTCGGCCTGAGTGGTAATGAGTGGTAATGAGTGGTAATGAGTGGTAATGTACTGCA
ATGTACTGCAATGTACTGCAATGTACTGCAATGTACTGCAATGTAGTGCAATGTAGTGCAATGTAGTGCAATGTAGTGTA
GTGCAGTGGATCCTACTACGGCAAACAAGGGATTGCGAGGACGGTGAATCAGCAGTACCGGTAGCTATACTAGAGATGTG
AAACAAACTCCATGCAATAAGCGTTCGGTTGAGCGTTCTACGTCCATTCAACGTTCAACGTTCAACGTTCAGCGTTCAGC
GTTCAGCGTTCAGCGTCGACGATTATTTTATTATGGCCGCGCTTCCTCCATGCCGCTACAAGAAGGAAGAAGGTGAAGTC
GCAGGGGGCGAGCCAGCGAGTTTTGTTTTTGTTTCAAAATGCGTACATTATCGTGCTAATTACCATTCTTTGAACCAATA
AACTACTCAATTTCTATGACACAGTTTTCAACGACAAAATAATATCTCTAATCAATGGGAGTTAGTATTTTCATGTTGCT
CGACGACCACTGTACGTATAACTCCTGTTCTTCGTGACTGAGATTTCCCATGTCAATCCAAGACTGTCTCGGATGCTCAC
TCATCACACGCAGCAAGACTCGATCAATCAAGAAAACCGCCCAGAGGATAGATTTACGGTACTTTCAGAATTATGAGCTG
TGTGTGTGTGTTGTTGGAACAGGATCGTTCGCCAGGAATGGTGTGACGCACTCAGGCGTGGTCAGAGGTATGATGAACAC
CACCAATGTGGCCCGTAACCTCCAAAAGGACCCAAAGAGTATTGGCATCAATATGAGGAGTACTCAGTAGTAGCAGTAGT
AGTACTCATATTTTTTATTTAAATTCAATCGATCGATTGATCGATTGATCGATCAATCCATCAATCCATCCTTGTTCATT
ACGTATCGTGTATCACATGATTGCTGTTTTGATCAGTTGTAGGACCTCTCAACAACAACTTGTGATATAAACCATATAGG
CAACAAATTCCAGATACTTGCTTACACAATTTATTTTAGAAAAATGGTTCCGAAGAATGAACCATCATGTTGTACTACTA
ACAAAAAAGAGAACTCCAAAACCAATAAATGCATCAACGGTATCATCAGGGAATTGGAAGGACTCAGTTTACAAAGTCAA
ACACTCACCAAGGAATTAAAAGCTCTTTGGAACACTGCTAAAGGCACACCAACAAAGAAACAAGGTAATCCCTTCAGTGT
TGGTGACAAAGTGATTGTTACAAACTACTCGTATTACAGAGGCCGAAAAGGAGTCACCGGCAGCATAATCACCTATGTCA
CAACATAACAAGTCACGCTTGAAGACAACACAGGAGAGCACTCCTAAGTTTGTAAATATATATGTACATTATGCACGTAA
AACTATTGGAATAATGGGTACTCCAGCCACAAGTTGTATGACACCAACAACCACCCAAAACCAGCAAGGCAGTGGTGGAA
GAACAGGATATTGCAGAGGAGGTGGTGGAAGGAGCTGTCACGGGGTGGCAAAGTTGCGGAGGTGGCACAGGCCATTTCAA
CCAATGAAACACACAGCAAGGAGGTCATAACCCTTCTTCCCACTTCTAGTAAGGAGGCACATCCCAGAGGAATGAGCACG
TCTACCAATGTTTGGTGAAACAACCAATTACAACCAATACAATCAGACAACAGAGGCCCTAATTAGCTACTCAAACATTC
AGCTAAAATTTGGAGGTGACCTCCAACAGATGTTGAAGAACATGAAGGGTACACTTTTTACAGTCCCAAACTCCAAACTA
TGCCAGCAAAACTGTCAAACGCATTTGGGAAAAGCAAATTGACGAGTCTTTCAAGTGTACAAACAAGTGCAATCAAAACA
ACAAAGTCACATTATACTCTGTCATTTGGGGTCAATGCTTTGATACCATGAAAGCAAAGATCAAGAGTGTGCCAAACTAA
AAACTACAAACTACAAACAACACATCACTTTTTGATTTGATTTGAGAGCCCAACCAGCAGTATCCAACCACCATCACCAG
CGCTTACAACATGCTTGTAAAAAATGACCGCCCAATGCAAAACAGCAACCCACGTCCGAGGACAACCCAAGGTGGTAGTG
GTAGTGGTACCAGTGGTGACATCGGCAGTAATCATGGGAGCGGTACCAGCAGTGACAGTGATTCAAACAACAGCCAACAT
CAATGAAGAAGACATTGATAACAAACAAGACAGTGCCTTCTTTGTACAGGACATTGAAGACCTCATGTGTTACAAATAAT
GGAACAAGCATGTTGGTCACTATGCCAACGCTTGCCCTTCCAACCAGAAAGAGCCATTCAAAGTCCAAGAGCTCCTGTAT
TCCGCTGCAAAAGAGAACAGCTTGGATTTTGATTTCAATTTTCGTTTCCAACAAGACATGGTACTAACACGAGCTCACAT
GTCAACTCATACTGGGTCCTACTTAACAGTCAATTCACTTTCAACCTTTTTTCAAACGGTCACTTCCTCAAGAACATTTG
ACATTGCGGAACCAAAAAGGCTCTTTGTGTCCACAGTAACGGTGGCTACCAGGACACATTCCTCATTGGTGACTTTCCTG
GCATTGGCAAGGTGTGGTACAAAAAGGACTTGCTTGCCAACATCCTTTCTCTTGCTGCTGTTTGCCGAGTATACCAAATT
ACTATGGATACTACTGACAAATCATCCTTGGTCATCCACGAACACAACGGGTCCTTGATGAAGTTTATCGAAAGCAAGGG
CAGACTGCATATTTATGATGCTAAAGCTAATCAAATAGTAAGGACTATTCCTTTGTCAACGCCATCTCCAAGAATGCGAG
TAAATATACACGGCACAAACTTTGAGGACCGGACACAGTGAAATAAACCTACAGACGTATCGGACGCCCCTCCCATGCCA
ATTCCTAAGCATCATCTACTGGAACCAACTCAAAAATTACCCCATACTACTGATGATGCTAACCAGGCCCTCCAAATTTA
TGGCCTAGACGTTGCTGCCTTACAGGGCAAGACTGTTTGACAACACCCTGATACTCTTTCCAATTTCCCTGGTCTAAATA
TCCTACCAGATATCTTGGACACACATGGTAATGTCACCCTGTGTGCCAACATCTTCTATGTCAACAGCACACCCTTTCTC
ACGTCTATATCCCAAAACATTCATTTTCTTATGGTCGAGTCAATCCTGCGCTGTGGTTTTGCAACCCTCCTCCCAGCTTT
TGCTCAGCAACATTTCAAAATCACTTCCCTACATACCCACAACAAGTCTGCAGGCCTCCGCAATGCATTACTCAAGAAGC
ACCGCATCCAACTCAATCATACCGCAGCAAATAAACACGACCACAAGATTGAATGTGCCATCTGTACAGTTGAGGAGTGT
GTTCCAAGCACAGTGCATGATCTACCGTTCACCCAATCCCCGCGGCCTGAATTTGTCAAAGGTGAGGTCACATGCCTTAA
CATGCTCCCCCACATTAGTCTCCACACCCTCATTACTGGCATCCAAACGGACTTCACCGTCCACTGCTGTGATCCACTTG
GGACCTACTGCCAAGTCCACAACATCAATACCAACAATACCATGGCCCCACGGACCACGGACCACGGACCACGGACCACG
GACCACGGACCACGGACCACAGGCCACTGCTACGATCGAGTTGAACTCGACCAGGAAACAGCAATGTGCCTAGTGGTTTC
TCTCCCTGACTACCCATTGCCTGCTCAACCGCAGAAAATAGACCTCCTTTCCGATGACCAATGCCGGCATTGCCGCCATC
TATGCCCACTCTGACACCAATCAGCAACCAGCTCACCATTGCAATTTTCACCATCGCAAATTTCTTTTTGCCTGGCAAAA
CCACAAACAGCTCACCATTGCACTTCTCTTTTTGCCTGACAAAACCACAAACCCATCATTGATGCTCACGCTCTCGATAC
CATCCACTTGAAAGAGTGGACAACGAAGGTAATGCCAACCAAAACAAAGTTGAAAACAAAAATGAAAATGACGACAAAGT
CAACTTGACACATGACAAACCAGACATCAAGAACCCCAATGAGGATGATGACGTTGACGTCAACAATGACAGCAAAAATG
AAGCACAAAAAGATGATACACAATGTGTCATACAAGATGTCATCACACTAACAACATAGGACCCAACTTATGACAACAAC
GGAACCAGAAGCAACTGACAATCCTCACATTGCAGAAAGCACAACACAACCAACCAAAGTAGACCTAGACAGTAGCCCCA
CCATTGAAGAAAGAACAGCCCACGCTCCCAACGAGAACCAAGCTATTCATATGGTCAAGAAGATCTTGGACACAAACCAA
ACCTTCAAAGTGCATGCATCACAAAGAAAAGGGTGGTTGCCCATGAGGCCTAAGGAGCACCACAGAAATGCACAACCAAG
TCATCGCAATCATAATGACACAAACGTCAATGCCGGTTTGGCAAACGTGCTGTCATGGCCATCATCAAAGAATACGCACA
ACTAGATGACAAAGCTGAATTTGAACCAAGAGCGGCAAGTGACCTCTTCTGAAGAAAAAAAGAATGGCACTAAGATCCAT
CACCGTCATCAAGGAAAACGAGACGGAACCATCAAGGGATGCAGTGTTCCCAATGGAGGAACACAGCGCAACGGCATGAA
AGACAAAAACATCACATCACCAAGTATCAGCACCAAAACATTTTTATCTTCTGAAGTATCAATGCTCACAAAGGCTGGGA
TGTGGCTATTTGTGGTGTTGAAGGAGTGAACCGCCGATGGTCAACTTCATGGTACAAGCAAACCCAGTCAGAAACAAATA
TTTATACCTATAGTTGCTGAAGACACTCTACGGCTGTATTTAGAGTGCACTTTTATGGTACAATATGTTGCCGTCAACCT
TGAAGGGCCTGGGATACAAAAGAAACCCATTGGATTTTTGTTTTGCCAACAAAAACATTAACCGGAAGCAATGTACCATC
ATTTGGTGCATGGACAATCTAAAGATCTCACACATTGAATTATCAGTGGGCACAGTAGAAGAGATCAACAAAGTTGAAGC
ATGATATGGCAAAATGACAGTCACTCATCACTTGGGGCAGGAAACGGCATACATATCTTGGAATGAACATTGAATTCACC
GTCTAATTATGTCACTGAATCCATCAATGATTTTGGGGAAGACGCCTCCAAACAAGTCACATCCGCTGCCGATCCATACC
TTCTACTGGTACATCATGTCAACCCAAATTGCAAAAGACCACTTGAGAGCAAACAGTAGACTTTCCACAGTATTGCCACC
AAGCTCATATTTCGGCCAAGCGAGGGCAACCAGATGTGCAACCAACTGTCACCTGCCTGACTACCCGAGCAACCAAGGCC
GACATGGACAACTAGAAGAAAATGAAACCGTTGTTGCAATACCTGAACTGTACCATTGACCTGCCACTTACACTATCTAT
TGACAACCTTAATGTTATTAAAACATGGGTTAATGCCGCATATGATGTACACCCTGACATGAAGAGCCACACCGGAGGAG
CCATCATGATGGGTAAGAGCATGCTGTACACAAAATTGGCCAAACAAAAGTTGAATACAAAGAGTTCCACAGAAGCGGAA
CTAGAGGGTGCTAGAGACATCATACCGCAGACTATTTGGACGCAACATTTCATTGGAGCAAAAGGGTCTAAAATGAAAGA
AAGCACCTTTGCGCAAGACAGCCAAAGAGCCATGAAGAGAGAAATGAATGGCAGGAGCTCTGCGGGACAGACACATACGT
CTTGTCATATCAACATCCGCTTCTTCTTTATCAAGGATAGAGCAAAAGGCGACAAAATTCGAATTGCATACTGTCCCACC
CAACACATGGTCGCCAACTTCTTTACAAAACTGCTACAAGAAGGTGCCCTCTTCACCAAATTTTGCCACATTCTTCTCTC
ACTCAAGCATTATTCTACACTGACCAATCATATGAATTTGCCACACCAGGAGCGTGTTGGAAAAGATTATTTTGCCAGAA
ATGGTGTGAAGAACTCAGGCCTGGTCAGAGGTAAGAAGACCACAAATACGGTCTGTAACCTCCAAAAGGACCCAGAGAGT
ATCAGCACCAATATGAGTACTAAGTACTCATCTTTTCTACCCGACCTACTACAGGATGAGCCGATGCAAAAAGAACATCA
GGTCTAACAAATAAGCCGAGCCAATGTTGCTACATCGAGACCATCTCAGCCCCCACCACTAAGACCACCAAAACCTAAGC
ATACATTAAAGAACATTGGAGAGAATTCACATCCACCCACACCTGCAGAAT
>k141_1704134
ATTGGGGGAAGTCGAACGACGGACAGGTATAACGACAACCAGTGAAGTAATTACAGGTGAAAAGAAGACATACCTGTGAT
TAGTGATTTGATTATAGGTGGAAAGAACAAAGACCTGTAATCAATTACGTGTTTACAGGTCAAACTGCAGGTTTTGTTTT
AACCTGTATTTCAACCTGTAAAAATTAAATTTGGAATCATCAAAGAGAACCGACAAATATGATCCTGTAATATAACCTGT
AATGAGGTCTCAATTACAGGTTATGTTACAGGTCATTACAGGAATAATCTGTAACCAGTTTCATTACAGGTAAAATTAAA
TTGGGTGTAGACAATCCGGGTACATAGTTGATTGTCCGAAAGCTAAATAAACCGACCAACGACGTAGAGACCTTCGGACT
GCAAACATAAGGCTGAAGGAGACGGCAGTTGTAACTACAAGTCCATGCATAGAAGAACATTCTTCAGGAGCTTTTTAGTC
TTGAGTTATCGTGTTGTTGCCCATAAATGCATCTTTGTCGCCCATGTGTCACATGGCGTCAAACGTATGATTAGCATCAT
GTACATGCATGATATGTTATTACGGTTCTCACATCATCATGGAGGAAGTTGATCCACTATTGTACAATCGCGATCCGCAA
AATCCTCCAGCATGAGATCTTTTCTTGCAAATGTTGTTGTTTCCCTCCTGTGGTTGTTGCCACTTGGGGTGGTTGTGGCA
TCCTCGGCAGAGTTGTGTTCTCCTTCATTGATTAGCAGGAAGGAGAAGCCACCTGCATTTTTAAATAAGGACAATGCTGC
CATCCGTGCCGGAGCCCAGCAAGTCGCCGCCACACCGCCACCAACCCCAGTATTCATGACTCCAAAGATTTTTTCGGTTT
GCAGCTGCATTGGCATGGCTTTGTTCAGGATTTCCTCTCTTTTGAATCCAAAGTTTGTTCATTCTCTCTTTGGTGAGGGA
TACTTGCCAGAAGATGCCTTGTTCTTTTATGTGTTTGCCATGCGTGGAGTGATCTTTGCCTGGGTCTATTGGATCATGAC
AGGCTATAAGGATGTGACTACTGTACAAGCCTTTCATTGCCTCAGTTTGGTCTTTATTGCCAAACATGTGGCAATAGAGC
TCATGAATGGGGGGTGGAATCCTGACTTTCACCTAGTCCTTGTGATTCTTCATGGAACATGTTTTGTTTGGAATCTCATT
GCTTACATCAAGTATCCTCTTTAGCTCTTTAGAGAGAACAACATCATCTGAGGGATGATAGTTGATGGCCTGCTGGCAGT
AGAGGGGTCACAATGACTAACGGACCGCTTCATCTTTTCCTAGCTAGAGTGGATATTGTTGGCAAATATGTGTCTTCTGT
TCATTAAACTAATCAATATTGTTGAGGTTGAAGCAGAGGAATAGCACCCACTCGTCTAATACGTGATGCAGCATTGGACA
AATAATGGTCTGGAACTCTGGAACTCATCGGTCTGACATGTCAGAGACATAGTGCGTTGCAAACAGACGTACCCAATAGT
AGATTCACGCATGAAGCGCGACCAGGCGGCATCGGGATTGCACATAGTGGGTCCATCCACATTGGATAGGCGCATGTAGT
CAGTGTATTGGCGTATTTTTGAAATGTATATTAGGGCTAATAGACGCGCCTCGAAAATCCACGTATTTCACTACACTGAC
TATGTACCTCTTAGACCTCAAGCAAGTGTCCTATAAGACATCCTAGACCATTAAAATTTTGCGGACGTGGTATGGACCGT
AGTGATGGCAGAGTTACGGACCACACGGTGAAATGCACAGCTCCTTGTCTCTCTCTCTCTCCCAACTCCCAACAGCAGCA
ACTACTATTTCACTTTTGTTTTTCATCGACATCCAACTGCTAGTCATATACCACAATCAACCATGGAAAAGCAAGTCCCA
ACTGGAGTTCTTGTAGCAGCTACTACGGATGGTCATGCTTGTGGTGGAAATGGCAGTGTACTGGTGGTGGCAAAGAAGAA
AATCAAAGTGACTGACTACAATTGATAATGAATACAAGAATTTCATGACATTTATCTTTGAGATGCTTTCTCTTCTATTG
GGCCAGTCTGGCCCTCATTTGGACATCAGGTCAGCAGGGCCAAAGGCTGCCTGGCGCTCAGTGTATTTTGTGTACTCTTT
GAAATACACTGCAAATGATACACTGCTGCTTGCAACACGTATCCGATCCCTAATTATTTTTCTCCTTTGCCTTCTGCTTC
TTGTATCATCTCAAATGCCAGAAGACAATAAGTATCCAGCACCAGCCAATTGCCAGTAAAAAGTACTGTAGTCAGTGCTG
CATGCATTATTTTGTCACAGAGTGCGTCTTCCACAACATGTTGCATTTTGCAAATAGTGGAATGTTTCAGCACTTCTTAC
TAGTACTAACATAATGTGCACTGCCATGTATTCCATCTTCATCCATGTTGTTAGCGCTGTATACAGTAGGCCTTTTGTTC
ACAGGAGGTTCTAATCTGATGTACCAAGTTCCAATATTATTGTTGTTGTTCTCATTGTTTGCTTTGGTTATTGATGATGC
CCCCCACCATGTGTTTATGTTGTTTATTTCACTTTTGTTGTTCATATCATTCCTCGGGGAAATGGAGAAGAAAAGTATGA
TTGTGAGTATTATAACTCAAGACAACACCACCATTGCAAGCATGAATACGGCTACAAGCACCAATAAACCAATACACCAA
TAAACAACCAAATGAAACCAACTTGTTTTGCAAATTATGATTGGATGATCTTGGAGCGCCCAATACAGTGATTTATGGGT
AGGGCACCTTGTTGTTGTTGATTAGATGATCATCATCAACAAGAAGAAGGAACGAGCAGACTATCATTCGTAGGAGTGGT
CTAGATATATGTAGAAATATATCAGTCTTAGTGCACATATGATTTTGTGCCCTTCCAGATGACATACGCTAGCCGATATA
GAATTCTATTGACAAAACCAAAATCATTGGTATGGTTGGGCTGAACAAGGAATGAGAAAGTGGAGGAGTTTAAGTAGGAT
ACAATGTTGACCAACTTGGAATCTAAACTTTCGATGTTATACTCTTCCCAATGCTTTCTCTATCTTCCCAATGCTTTCTC
CCTATCATCATACAGCGAAATACGTATGGGCGGGCGGGTGCGTGCGACTTGTGACATAATGTGATTCCCGCAGGATTGTG
CTATATTAGGGACGGAATCCTACAGATGAGCATCGATGCGTGCAGCGCAAACAAGCAAGGGACCAAAATGTCACCCAGCT
CTTATTCGAAGCGTCAACAAGAACGACAAGGATTCAAGGGAAGTGTACCATTCACAGCTCTTCTAGAGCCGAAATCGATT
TCCTGGTCATGTCGAGTTCACCCATGGAATCTTTGGTAGGTGTCCGCCTTCTGACCAAAGTCGGAGCCCCCCAAAAGGCA
ACCAAGGATCTAATGAAAGGCAAAGATTTGGTTTTGTTTTACTTTTCTGCGAGTTGGTGTAAGTGGCTATGATATCTGGT
GCTATGGTTGCGCTATGAATGCCCGACTAACGCTTTTGACTTTTCAGGCCCGCCGTGTAAATCATTTTCCCCCATTCTGG
CCGAATTTTATAAGGCCTGTGCGAAGGACGGTAAGCTGGAAATCGTTTACATTAGTTCAGACAAAACCGTGCCAGAGTTT
GAAGAGTATTACAAAAAGATGCCATGGCTAAGCGTTCCGACTGAAGCAGGCTGTGCAGACATTAAGAATAATTTATCTCA
ACTCTTGGGCATTCAAGGAATTCCATCCTTAGTGGTTGTCGATGCGAAGACTGGAGAATTCATTGGTGCAAATGCCAGGG
AGGAAGTCACTAAAGTGGGAGCCGACGTCGGCAAAGGGAAAGCTCTGATTTCTGAATGGATGGCAACGGAGCGGAAGCCT
ATGTCAGAAGTATCTAATGCGATGGGAGGTGAACAGCCTTTCATAATGAAAATTTTCTTGTGGTTTGCTAAGAATCCGAT
GGCAGTCTTTGCTTTCATGTACGGATATAAGTATCTCAAAAAACAGTGGAATGAAATGTATGGGATCGAAGAAGGCGCCG
ACGAAGCTGAAGACATTCCTGACATGCCCCAAGGAGGAGACGATTCGGAATTTTGAGGTTATTCGGTCTGCTTTGTTTCG
TGTTCTGCCAATTATGCTTCAAAATATTAAATCATATGTTTTCGCCTTTTTTAGATTACGCTGATTGAGTGAATTTTTCT
ACAGACACGACTTGTCTATCTGGTGCCTTGAGCGGCCAAAGCGTTCGCCGCAAGACGAACTGATCGTCTTTCAGATATCG
TCGCGATTCCTCCATTCCTTTTGGACCCGTGGTAATTGTCACCTGGGCAATAGCAATCGGTCGCGCATCGGGCTCCGCGA
CGTAGCTGGTTTGACGCTCCAGCGTACATACTTTGTCGCTGCCTCCAAACAAAGTTGCCTTGCCTTTGTATGTTTCTACC
CATTTCCCTGGCCGGTATTCAAGGGTTCGTCGTGCTGTGCTTCCGTCAATTTCGTAAGTGGTCACATGCCAGGATTCTGA
TTCCTCCTCGTCTCTCTTCCAGCTTTGAATGTAGGGTTTTCCCGCTTCAGTCTTGGCTTCCTCTTCCGACAGTCCTCGCT
GTTTGAGTCCTTCGACAACACCAGTTGATAGGGAATTATCGCGACTCCACTTGCCAGAAAAATCGATCGATTCGACGCCT
GCTTTCCAGGCTCCGATACTGCTTTCGATCATGCTCTTCAGCGCAGTATATGGCGCTCGTTTTGGTTCCCAGATGCCATG
TTCGACACCCTCGATGGACATCCACTTAACATTTGAAAATTCGGCGCTTTCTCCTCCTTTTCCTGACAAGTCGCACATCA
CAGTCGCAGCAGTATCACCCCTCCCATCCACTATTCTGTAAATTGTCCAGTGTAGCTCTTGGCCTGAAAACCCTGCTTTG
GTGAGCCAACTTGACGTCCCAGATGTTGAATACCGAACACCCGAATTCCCCTCCAGCAGAGGAAAGGACTGATCCAGGAC
AACCTGGCGGCCGCTCTCCAATCCCAATTCCTCATGGAGTTCTCGCGTGCATGCCTCCAGGATCGTTTCCTTTCGTCGCG
CATTAGATTCACCCCTGGGTGTCCATGCGTCGTCGACCCCTCCTTGGGGACATTGCCAGTTGTCTGGTCTGCCGATTCGT
TCTCCTACCAGCACTTCGTTCCTCGAATTGAGGACTGCTGCCCCTGCACAGAGTCGCCATTTTTCACCGGTTGCTTCGTC
AACCACATATTGAGATGGGGCGTACTCCTTGGATGAGTCTTGAGTAGGTGATGTCAACGACATTTGGAGCGACAGTTGAC
TCTGGGAAGCGTAATGATGATTGCGATGATGATTCTGCTGTGGCGCTCCCTCCAATAGCAGCAATGGAAAGCTTCGGACT
CGAAGAATACTGGAGGCAAATAGCGCAATCACAAGAACAAATTTGAAGAGAAATACGACAGTATGAATCATCTCCGTTCG
AAACCACTTTCCCGCGGAACCTTTCAAACGGTTTAGATACTATGCGTGTTGTAGCGTAGACTGATGGGTCGCTCTATCTC
GCCAATCTTCGGCGGCCCATCAGTTGAATGATGTGTTGTTGGGGGCAGAGGTGATGGGAAGCTTCTTTTTGGCCTCCACT
CACGTCCATCAATTTCAACGGTTCTCATCGCACATCCATCCGCGTGGCGAACTCTCACTCACGATCGCAGACAAAAGGAG
TTATGGGACGCGAAGCGGACAGACGACATCGACTGACGACTTTTTCACTCACTACATCATATATATATATATATATATAT
ATTATATGTACCCACTATACCACTATAATAGCATATTATTCCAATTACCGAACGATGCCCGTTCCACTTTCTACTCTACT
CGTGCGAGTACTAGCTGGAGAGGACCTACATGCTGGTACTGCTGGTACTCTCTCTAGTAGAGTAGAGAGAGGTCCTACTA
CTCGCAGGGGTGCCGGTACTCTACTACCGGCACTACTAGACAAACGGTGCATGGCTACTAGTCTAGTCGAGTAAAGTCTA
GTTGCAGACATCGGCATTGGATCCACCACTGGCCGCAATGAGTTTCCGCGAGTCGCATCCTGCCAAACAGCCCTGTGGAA
AACTCGCATCTTGGGCCGGTGGCACCGGGAGTTCCCCAAAGGACCATTGACACTCTTGTGTGACAAAGTTGGGCGACACG
GTCAAGGGCAATCCCAATTCCTCATTGAAAAATTGTTGGGCGGGCAATTTGCATTGATGCAAACACAAACCCTTGCATCC
GCTTTCTTGCAGAAATTTGCACTTTTCCACAACCAATCCTCCTAGCTGCCCATCCTTGCGACGATTCGGGTAGGATGGGC
CGACCAAGAATCCAAAAAAGGTCGGTGTCACAAAGGAGGTCAAAAAGGGAGCATAGAACCAAGGTCCGAATTGTGTTCGT
TCTTGTGATGGCTGCTGCTGCTGTTGTTGCTGCTGTTGTTGCTGCTGTTGTTGCTGCTTATCACCATTGTCGTCACTTTC
GCTGTCATTGTCATTCGTAACACCCGAACCAGGAACAATGCCGCTCATAAAAATGCGATAAAAGGGCGGCAAGACGGGCG
TCATGAGTCCACCCAGAGTCTTCCGTACCATTGTATGTTGGGCTTCTGGAGTTTGGCCAGGTGCTAATAAAAAGGTCCGG
CCTTGTTCGACCAATCCCAAAATCCCTGGCTGGTCACTCCTCACTCCGCCCGTGTTTTCCGTCACAAAGTTCCGAAAGAT
CTTGAGGAGGAGTTTGTCCAACAGACTGTCCTTGTATTCCATCGCGTCGAATTGACAATCTTCTACCACCAACGAGGGTG
AGTTGCCATTGCCATTGCCACTGCCACTGTCATCTAGATATTGTCGGGAACCGACGGGGGCGTCCTTGTCCCATGGCACG
TCTTGGACATTGGGCAAGTCCCGACGAGGAATCCGACTGGGACTTAAAAACGCCGCCGTGGCGACGTAGGCCTCATAATC
GTGTTGCAACAATTTGGTCAACCAATCGTAACGTCTCATTGTCAAGGCTTTGTGGCGCAATCCAAAGACCTTGGACGTCC
ATAACCGATCGTCGACGGTCAAGGCGTCGAGTTGATCGCACACCCGCACCAGGTCCTCCGCGATCGTTTCGTCGGTGTGT
TTGGCATCAGCGGATCGAGTCCATGTCTCGATCATCAATCGTCCACAGGCAGTGAGTTCTCTGGCTTCTTCTTGGAGCAT
TGTGGAAAAGTCCATGTCCATGTCACTGGCATTGTCATCGACATCGACATCGACATTGGCATTTGTATCGGTATTGGACA
TTCGCAATGCAAACGAGGATGAAGAGGAGGAAGTACGTGGCGAGCAGGGTATTGACGCACTGCTGGTAAAGGCCAAGGCA
AATGCCTCAGACTTGTCTGTCAAGCCCACCAGGACTACGACAAACGCGAAAGATGATACGACGCCCTTCATTTGCAGTAC
TACAAATCGGATGATGGAGCGGAAATTACGTTGTCTATTATATCTGCCAAATACAAACCAAACTCAGACATCTCCCATCG
TCAAACCCTGCGGTTCTTGAGACTCATCATCACATCATCATCATCATCACATCATCATCATCATCCGCACGCATTCCCCC
CGCCCCCGCCCCCACAACATGTTGCATTTTGCGTTGGGCGTGCGTATCCTCATGACATCTCCGACTTGAGGGTTGACACG
GCTATTCGTGACGAGCTCCAAATACGAGCTTTTCGGTGGAAGACGAGATCGCTGCTGACGAGCGTCGCCGCATGGCATAT
TGTACAGGTATGGCTCCCATCCGAGAGAACAGACCGTGACTGCCAGGTGGATCCCGTATGATGGCATGCCAGGAATGGCA
TGGCATGGCATGGCATGGCATGCTGGCATGGAATATGTCCGTTGAAGGTTCGCTCTTGGTTCTTCCGATCCCGCTATTCT
CTCCGCCATACCCTCTATTCATCGAGAGACGAGATAATGCGCATGATCGATGCCGTCCAAGACATTCCTTGCTCTGACGT
GGTCCCAATTGCTTAAGCAAATGAGACATGGATACGACATATTGAGTTGTCTGACACCTGCCATCGTTTTGCCAGCACGC
ACTGCTGCCTGCTGGACCTGATTGGATACAATACGTCGTCGTCGGCGAGCGGTCAATTTTTTAGTGGGAGCAGAAACAAA
AAAGAGCGAGAAACCCATCATTTGGCACACTGCGCCATCGCAAAACGCATACAGAGCCATCATCACAACGGCGCTATTAT
TTACTGTACACAAGGAAGTGCACCCATCACAATCACAACAGCCACTGAAGAAAAAGCAGCATCAGCAACAGAATAATCGA
AGTCAATTCATTGACCGCCACGCTGAACTGATCACTTGGTGGATCACCATGGTCTCCAATGTTTCTTGTGGCGGCAGTGA
CGGCAGTGACGGCATGAGTGATACTTCTCCCTTCTGCCGGAAGCGCCAACGAGGCATGCCCAGATCTACTACCATTAGCA
CCAACACTAGCACCAACACCCTGATGTTGGCCACCGCACTCGCTGCTATCTGTGTCACGTCCACAACCGCCTTTGTGCCT
CCCGTGTCTCCACTTTCCTTGTCGCTAACAGGATGGAAATCCTTTCCATCAAGGACTGCTACGACTACAACTACAACTAC
GACAAATGGGCCCATGAGTCGTCCAGTGTCGACAGGGTTGGGGCAGGTCAAAGTCCGAGATGAGACTCCGGGTGGGAGCG
GCAAGCTCAAATCCTCGTCCTCTACTACTACTTCTACTTCTACTACTACTAGCAAGAAAACCAACATGAGCAATAGTAAC
AAGAAGAAGAAGAAGACGGACTCCAATGTCGCCGAAGGGGGCGATGGGGAAGATTCTGGATGGTTGTATTGGATGACAAA
AGGCCGGAAACGAGGCGTCTCGGAGGTCAAATTGCGAGAGGCTGAGGAATTGGGAGGGGTTCCAAGATCCGATCGATATT
CGTCCAGGTACGTGCGTGCGTGCTTGTGAGCTACACAGCTTGACATGAAATGAAATGAAATGACTTGTGACATAACTTGA
CTTGACTTGACATGAGATAGTATGACAATTCTTGTCTTGACTTGATCACCTTTCTGACGTTCTACCTTCTGTCTTGTGTT
TGCATTGAACTTCTTCAACATTTTCAGTGACTGGCTTCATAATACAGCCTCACTGCCCAGTTCCGCGATTCTGAAGGCCA
TTCGTGGTCCCGTTATGTTCATGACCAGTTGGGCGACCTTTTTGAGTGTTGTCTACATGCGCTTGCAGCGGACCAATCCT
GCCTCGGCCGCACTCCTCACCATCACCCTGGGTCCCCACCAGCTCATGGTCTCAGCCCTTTCACTACTGTTGGTCTTTAA
GACAAACAGTGCCTATCAACGATTCGCAGAAGGTCGAAAAATTTGGGAAGGGATTATCAATCATTCTCGTGATTTGTACC
GAATGTTGAATTTGTACGAAAACGAAATGGGACGGAGCAAACGACGACGCCTCCAACGTTTGCTGGCAGCTTTTCCGTAT
TTGTTACGGCATCGGATCCGACCCAACTTGGTCATGTACCGATTGGACGATGTCGCGAATGCCCGCGACCCCGAACATTC
CATTGTCTTGTACCAAGATAAGGCAGCTGATGATTTGGATCCCGAGGCGGCCAAGGTGGCGACGCAAGAAGAAAATGAAG
GAAAGTCTCGTCGCAAAACCCGGCCTTTGTTCTGGGTCGACAAACGGACCTTGCCGTGGCGATTGTTGCCCCCCAACGCC
TTGGAACCCTGCGCCAGAGCTCAAAATCGTCCCCTGTGGGTTTGCGACCGCATGGCCCAAGAACTTCGGAATATACCTGA
TAGCCAGTACTTTTCGGCCCGCGAACGATTGGCCTTGATTGCCAAGGTGGAAAAATTGTCCGGGTGCATCGGCGCCTGCG
AACGCATCCATCAAACGGCTGTCCCCTTGAACTATGCCCGACATTCCCTCCGCGCCTTGACCCTGTGGTTATTTACTCTT
CCCTTTGCCTTGGTCAGTTCGCTCCGACTCATTACCGGTCCTGTCTTATTTTTGGTCAGTTGGTTGCTCTTTGGTGTGTA
CGAAATTGGATACTCCATTGAAGATCCCTTCCAGGGCACCCTTCGATTGTCGGTCTTGTGCGATACGGTTCGTCGGGATG
TTTTGGCGGATGAAGTTACTCGGAGTTCCGCCTTTGAAATCGACGAACGCAAAGATCCCGAAATTCCAACTTTGGGAGAC
ACGGCAACGAACGCAGCAGCAGCAGCAGCAGCAGCTAGTACTACCACCACCAGCAGTAGCAGTGGTACTTCCTCTGTGAA
CATCCAGAAGAAAGAGGGCGATGATGAGTATGACGACGATGAAGACCACCAGATACAGCCTGACTATGCATCCTCTTCGG
TGATCCGGCCGCAAGAAGACAAACCGGTTCCAAAAGAAGAGGGGGAAGGTCAGGAGTATGTAGAACAAGAATATGAATTG
TCTCCCGTCCACCGAGAAAAATCCAATGACGCAGCCAAAAAAGACAATTCTTCCAATAAGAAAACAAAGAAGAAAATCAA
ACCTGTCGAAGTGGAGGAACTTCCTTCCATTCCGATCCCCCGCAATGTGAATGGAGATGTCTTGTCGTCGAGCAAGAAGC
CCTAGTCTAGTAGTACTGCTACTAGGCTTTACAACAAATTGAATGGAGCCATTGATTCAAGAATGACCCCAGGCCCTTTC
ACCCATCCACACGAGTATATGGTTTTCACACACACACGAGATTTTTGCATGCTCAACCCAAACTTTTATGAGAGGGATTC
CCATAGACATGTTTTTCAGAAGAACATTGTCCCCTCGTTGGTAGTAGGAATGCGAATTCTATTATTAATATCTATAGATA
GTGGATTTTACAACCCATACCGACGCTAGCCAGACCAAATAATATCAGTTTTTTTCTTCATAGGGCAGACATTTTTGAAT
TGCAGGCCGCAGGTGTGCTAGAACATGATTTTTGATAACACAGTCAACAGAAAAAATCCAGGGTTGGTCAGCTTGCATAT
AGGAGTGGCTGAGGGTCTCCACTAGAAAATCTATTTCAGCGCTAAAGGGTTGATCCAGCCGGCTAGCTTCTCAAGGATAG
TAGAGTGTGAGCGGAGCCCTCTCTTGAGAAGCCCCCCACGGGGTGGAGCCTTGTTGAGTTCGCTGGTACTTCCACTTTTT
CATTTATATCTAATCACTGGCGTAAACTTCAACAAGGAGACCCGTGGTTTATGACTGTGTTGTCCAGTTTTGGTTATTTG
ATTATGTGGGCTTTGTTTTTAGAGTTATATATTGGAGAGTTTGAGATATGGTGTGCCAAGGAATGGTAGGTGTGCAGTTC
GAGTACTGGCTGCCCGCCACCCCACTTGCCAAGCTTCTTTGCAACTTGGGCCAGTTGGCGGAGCATCATCAACAAACGTA
AAACCTTTGGCCGCAATGGTAGTTCTGTCTGAGCATGCCTTAGACACCCAAGGTCAGCGTGGGTCATAGTTTTCCGTTCC
GGGAAGGTTCAACTCCACGGTCTCCCATCGAAATACATTCTCCGGATCCTTTCTATCCCCTTTAATGAGCTCCTCAACGA
ATCCCATCACTTGGACTGCTTGATAGGGGGACGAACGCAAACCCATGGCTGCTCGATCCCGTACTTCCCAGAATTTGGTC
TCATTTTTGGCTAACACGAAGTACTGTGTGAGGTCAACTCCGCTATAGACCTTGAGATCTGGATGGAGCATGAAGTTGAG
AAACATTTCCCTGATGTCAACATCTGCCATGAACATGTTTCCATCCACCACTTGTAGATGGGTATCAAGAATTGTAGGCA
GCATAAATTGGGGGACTCAACTTGAATTTATTTGACAGATCCGTCATATACTATGCAGATGTCGTCCTTCCCTTTTTCCA
CTGAAAAGAAAGCTGTGAGTGACCAAACAAAACCCCGGGTGATGTACCGCCGACCTCGCATTGCCCTGAGCTTCTCCAAG
ACCATGTTTTTAGTGTATGGATCAGATTCACTCCGCTGAGCCACCTTGTATTCCGGCGGATTGGATTGAAAGTGTACCTG
GAGACCATCTCAAATAGTCTCCATATATTCCCTCGGCCATTGCCAATGGAAAGGTTGTGACCCATCTGACCCCTTCCACC
AACCAGAGTTGGCGGCCTGACCAATGGCATCTCCTGCAGCAATGTAATCCCAACTTCCGATGTGGTTCCGCTCTCTCCAC
CACCAGGAATACTCCTTTTGCCCAGGATCAATCTAGGCGTAGCTTTGAGTCTTGATGTTCCATTGAACCACTAGGGAGTC
GTGCTCCCGAGTGAAGATGTTTGGGTGCTCATCCCGCATCCACCGACTAATGAAGGAGCGCCGTGCCCAAGTTTCTGCTT
CCACCATCAAAGCATTCTCTGACAATGTGTGTCGCTTGCTTAAGTCAATCCTAGCTGTTCGAGACCTAGGGTGTTGGCCC
TTCTTCTAAAAACATCTCCGTCCATAGATTTTCAGGAACAGGCGCTTTGTTAGGTTTGGTAGCCCACCGTTCTCTTTCTT
CTTTTGAGGCCCGGTCCAGCACTTCTGTGTCTATTGGTTGCTACAATTTCTCCTGGTCCTTCCTTGAGGAAAGCATTCCA
CACTCTAATCCCTCATACCCGTTCCTATTGACTATGACCATCGTAGTCATTTTGTAGTTCCGGGTGATCATGCCACAGAT
ACCAGGAGATAGACCCGAAAAATACGAAAAAATCCGGTCGTAGTTGGAACCCCCAAAACTACGGCCGGATCTTGTCATAG
TGCCATAATAGACACCACTTTTCACAGTCACACCAATTTCCACATCCGCGCATTCCATCTAAACCAACATTACCAGCAGT
CGAATGGAGCATTGTACTACCATTCCGACTATCACATTTCTAAAATGTGTGTTGCATCTACCAACATCCTCCTCCTGGCC
AATCATGATGTCCCAAAATCAAGAACCCCTCTGTCTTCTCCCAGAGATTACAGTGGATTGAGTTCGCAACAAAGCATGGA
AGTCATGCAATGTTCCGTCGTCATCTGCGGATGTCACTTTCAAGCTTTGAGAAATTGCTCAGCTACATCTATTATGACTT
GGCTGTCAATGCCGAGTTTGCTTCTTTACGTGGGAGGCAAATCATTCCAGAGATACAGTTATACTGTACCATTTCATGGC
TAGCGGGTGGCTCCTATTTGGACATTTTTTATTTCTGTGGAATATCCAGTACATCCTTCTACGTTGTGGTATGGAGAACA
ATCCATGCCATAAATAAAGCAGAAGAGTTAGCGATCACATTTCCGCAGACACCAGAGGAATGTGCGGCGGCGACGCTTGG
ATTCTGGTCAATTAGCAGTGGAGAGGCAATGGACACCACAGTTTCTGTCCATGACGGTTACCACCTGGAGATCATCACAC
CCTCCAAGAAGGAAGCCAAGAATGTACGATCTTGTTTTTCTGGACATCATCAGACCTATGG
>k141_1704142
TGATGTTTAAAATAGATTGCGAATAGCATTCCCGTTTTCGTTGGGATTTTAGATCAAACGATAGTTGTCTTCTGTCTTTT
GTCAGCCAAATACTGTCTGCATCCCCTCCCAATAGCCATCCTTCTTGTTGCATCTTCGTGATGCTGAAAAGATTAAAATC
TGCTTTTGGCACATGATTCACGTCAGTGAGCGTTCCTTTGCCAACAACACAACCATTTTTGTTGCAAAGTTTGCCGCAAA
GTGTCATCACCGACTGGGTGGATTCTCCTTGTCCATTTCCCATGGTCACGAGTGACCCCTTTGCTTCTTTGATATTCGTA
GCTCCGATTCGGTTTCTGGGGATATGCACTGATGCTCCAGTATCTGCCAACCATACATTTGGATCATGTAACATCCCTGC
GTCTTGTGGGAACTCGAAAGTTGTATCGATTCCCATTAACATCAATTCCGACTCACTCCCGGAGTCGGAATTGTCCGCCA
CACTTGCTGCCACTTCCGTTGCTTTGGATAGGCCTTGGGCATATATTTCTTAGTCAAAAGAATCACCAGCTCGTGTACTG
TTCCATTTGGCCATTCGTCCGACGCGCATTTGTACACTAGAACCATCAAGTTTTCAGATGTGAAGGATTGACATTGCAAG
GTTGTTTCTTGCAAGTGCAGCAGCCTGCATAACTCCTGTAGTGGTTGTCTCATGATCGATTACCGCGTGAGCAGTTGACG
GTAGATTGGGATCCTTAGTCTCACTTAGTGCCTTGGCGAACTTGTTCACAGAGGCGAACACTCGAAACTTGGTCCACCAC
ATCTGGAATGCCGCCGTCTTTCCATCAAATGATGGAACGTGCATCAACTTTGACCCTGCTGAACTCATTTTGTTAAGTAG
AAAAGGACCGGTTCAATATTCAAAGGACTGGTGATTCACCCAAATCAGCTCAACTCCGCACTCAAGTCAATGATCACAAC
GGATCAAGAGTCTCGCAGCTTTCAACTCTGTTTGTTTTCCTGCACTGTTTTTTGTACGAGGAGAACAGAAATAATATTAT
CTCTCACATGCCAATTGAAACTTTGACCAATACACGTGTACTTTAATGTATGCTTGATGGCCTTCTAGATTCCTGAATTG
TGAGCTAATTTAGTTAGACTATTTTGCTTGATATTTCACTTTCTGAGATTTGGTTGGAATCCCGTTTAGAAAACCGTGTC
TTTGGTTTTCATCACAGGACTTCTTTTGTACCATTCCAGCATAAGAATGCTTTGTTTTGATTGTGGGGACAATCCCACGA
CGACCAACTTTTGAATATCGTGGACATAAGAAGTCCACGATTACTAAATGAGGGAGACTCCTAATTTTCTGTTGAGACAC
GTTTTGCCTGATACGTGAAACTGCCAATCACGGTCATGACTGAAACATGACCTGCAACATTCCAGTCACGGTCAGGACTT
GTGACTATATCAAGTCCCATAAGGACCTGCAACACTCCCCCTTTGGAAGTTGTCGCACTCTCAAGTCAATCAGTGATTGT
CACTCACTGTTATAACGGTCGTGGCCCACAAACGCTTTGTTGTGTTGCTCAAACAATTTCTTGGCCAAATTATTTGTCAA
CACATCAAAAGTCATCAAATCTCTGCTTCTCCAGCTTGTGCAAATGAGGCCTTGTTCTTTCAATTCGCAAAGGAAAAACT
GTTTACCTCCACATGATGGGTACAACCTCCGACACTCCAACTGTTTGCCAAGCCGACCGCTCCTTTGTTGTCCACGAAAA
GGTTCATGGGCTTCTTCACACTTAATCCTATGCTTTCCATCACTCGCATGACAAACAGCATGTCTTGCGCACACTGAGTA
ACCGCATATAACTCGGTTTCGGTCTCTGTCACCGACAACGCAACGATTGGTATCATCTTGCTTTTAGCTGATACCATTGC
GCCATTCAAATACGTGGACCATCCATTCATGCTTTTACAATATGGAACATTTCCATACTCTGAGTCGGACATTCCCGACA
CTTCAAACTCAAACTCGGGACTTCTGTCCCATTCATTGTTGGGTTGCAATGCAAGTCCTCTCTCAGGAGTCCCCACAACA
TACTGCATTACTCTTTTCATTGCTTTCATATTTTTCTCTGTTGCTCCACCCATGAATCGTGACAAATCCCGAACCGCATT
CAGGATATTGGGACGTGAACACCTCATCATGTGGAGCATTTTTCCGATGCCCGATCAATATACACTGTGTTTCTCCTTTG
ACACCATCTCTTCTGGTTCTCCTTCCTCTAAAATTGTTCCAGGTGCAGCAGGAGTTGATGGAAATGCTTCATTTGGCAGT
TCAAATTAATCAATAATACTTTGGATCATCACGGGCATGTAGATTTCTTTGCCTGGATCAAAACATCCATTTAGAAAAGC
TCCGCGCACGTCCAGTATCTTGGCATGACTTTCTCATGCACATTATAACCAATACAATCCTGATTGTGACATCGCTCACC
ACTGCTGCTGCTGTCAAGCTGGATTTGTAATGCATTCCTTCAATTTGTTCGTATCCTCTACCTCCCACTCTTGCCCGACA
CATTCTTCTTGCTTTCTTCTTGCAAGCCCAAGTAGACGGCATGACTTTCACTCCCTTTGGAACGTCTGCAATTGGGACAA
CTTGGAAGACTGAGTAGTAGACCATTTTATTATGTAGCTCATCAACCGCTTCAATCCATTTTTCTTTGTCGGGAGAGCTC
ATTGCCTCTTTGTAGGTGAGCACTTTCAATTTGGTTGTGTTTTCAAACCCCCCTCCTAGTCCAGCTCCTACTAAACCCAT
TTCTTCAACTTCCCTCATGCCTTCATTTGATTTTGGCATCTGTTAGTCGATTTTCTTCTTGACCAACTGCTCCATACTTG
TCTGTCCAATGTTTTGGTGCAATGACCATTCTTCCCCTTCTCGTCATTATTTCTGTTGATGCTTTTAGTTCATGCTTTCC
CATATCATCAGGATGGAATGTTATTTCACCCTCAATATCAGATGATTGAATCGGATATTCAGTCGTGACTGCTTCCAGAT
ATGATTTGTGAATTGTGTCATCCGGGAGTTCACTTTGTACCTTTGCCATTTGTTTTCCCCTTTTTTGGTTATTTTCTTGA
AGAACTGTCTTGTTGATTTCCTGGCGTTCTTCTTTCTTGGAGGACTCATTTGCCAATGCTTCAATAGCTTCTTGAACAAG
TTGTTCAATCGCACATGGTGTTGGTGTGCGATCAGTCTTACTCTCCCTAGCTTTGATAGTAGGGACTACAGAAACGGACT
GGTACTCAAACACGTCCGTCTCCATCACGGTTGAAATGTTTGAGCGAGTTGCCGGACGTTCGTAAAACATCCGTTTCAAC
CATATGACAACCCAAGTCATGTGGATCCTGTTTGAAATAGGATCCCACATTTCAAACAATCCGAGTCATGATCAAAGGCA
GGGCTCACATACAAGCAGTGAACTCCGTGTGTGATCAGCAATTTTTCGTGTGTGTTTTCCTTTCAACGTCACGGGGTCTG
TGGTCATCCCCCAGATATGCAAATGCTCAACGAATTTGGGATTGTGACCTTGCCAGTGTACCCATCGAGTTGTCTTCTTG
TCATTCAGTTCGATCACGGAAAGGCCGTCCAAAAGAGTTGCAACTTCAAATGCTTTTGGGAGCATGGTGTACCTCCTGTC
GAGAGGTACATTTGCATGGTGCATGATAGCGCGGCCACAATTTGCAAGAGTCCCGAAAGCCAATTCTGCCAAACGGTTTT
GTTGTGGTGTATCACAAGCCGTCATTTCAAATTCGATTGCCAGTTTCCAAGCGCTGCTTCCACATCGTGCTTGAAGGGTA
AGAGTTTCTCCAGCATTATCCATTCAGATGTGTTTTACTAATTTTCCCGTTGACTTCCATTTCAACAGCATTTCACATGC
TTGTTCGACCATTACATTCTTCTTGTGTAAAAGTTGGAGAACTTCAATTGGATTCTTTCGTTGGCAATAATGCGCCAATG
TCTTTTGGCTGCAACTTTTGGTCCATCTTTGATCTGTTTTACTGACGAGATGTCCAAGAAAAATTCTCTTGCTGTTGTTT
TTAGCGACTTCAGGACTGCTCTGCTTTGGCACATTTTTCTGCTTTGCTTTTCCTGCTGCACACGCTTCACATTTGAGAGA
GCCCTGCGTGATTATCCATTCTAATGCTTTTGTGATCTTTCGAGTGGACTCTTCATTTGGGTGGCCAAGCCAGTCATGAG
CTTGTTGAATGGACAACTTTTTAATGTTCTTGTTGGTGATTTTCACTTCCATCGCCGCTCGACCAACTTATCTTTCCTTA
TTTTCTGTTTTCTCTCTTTTGATGTACATTGCGAGTACTATTCCTGCTTTGGTTGGAATTTTGATGTCAAATGATACTCG
CTTCTCTTTCTTGGTAAGCCAAACACTATCTGCGTCACCTCCAAGAATCCATCCTTCTTTCTGCATTTTTGTTACGCTGA
AGAGATTAAATTCAGCTCCGGGAACATGGTTGACGCTGGTTAGAGTTCCCTTTCCCACTACGCAACCATGTTTATTACAA
ATGATGCCGCGAAGCTCAATGATAAACCACTGGTTTGCTTGTTTGCTCTCCATGGCTGTTGCCCATTGTAACTATAGAGC
CGGTTGTTGCCTGTTTTATGTTGATGGCGCTGCTTTGACTGTTTGTGATGTGGACTGATGCGCCTGTGTTGGCCAACCAT
ACATTTGGGTTGTAAAGCATTCAGGATTCTTGTGGACACTCAAATTTGTTGGTGCTCATCGTCATGAACTCTTCCCTGTC
ACTTTCAGCACTAGTTTTGACTGCACTTCCTCCGACTTCTTGCTTTGGTGCTCTTGGATTTCCACCACGCTAGACATTTT
GAACTGTTCTTCCGATCGTCCCAGCATCTTGGCGTGGGATGAGTTTCCTTCCCACAAGTGCCACATGGAGATCCGCTACA
TCCACCACTGCGTTCACCTGATTTTGTGGTGGTATATGACTTTGAGCATGCATTTGCCTTGTGTCCGACTTCACCACATC
GATAACAGGTGATCTCACTGGCAGTGAGCGCCAACTCTGTGTTGTCTTCTTCATCTTCTTTTGCAAACGCCGTTCGAAAT
TGTTGACGCATGGTCTCTTCAAGGTTGTCAATATCAAGTTTGTTGTCCTTTGCGCGTTGTTCAGAGGTGATCAACCCTGC
GTACGATGCTGCTGCTTTGGAGATTGCAATTGCAATTAATTCTTCTTCTGCAATGTCCATTTTGGCAAACTTGTTACAAA
TAGAACTCAACTTTTCAACAGGTTGGATGGATCTTCTCTTGCGCCCATCTTTACTGCTCGTAGCTCTTGTCACATTTCTA
CTCGAGACATCATGTCTTTTAGCATGAATTTATTTGTCAAGAGAGCAACCATTGTACCAGCTTTGCCGCTTGGCCATTCA
TCAGAGATGCTCTTGTAGACGAGGACCATCAGCTTTTTGGTAGTGAATGCAATTGTGAACATAGACATCGCGAGCTCATT
TTGGCCCAATGCTGCGGCTTGTCTTTTGCCGTCAGGTGTAGTGAGATTGATCAGATCATCAAACTTATTTGGTAAACTGG
GTTCCTCTGTTATATCCAATGCCGCTGTGAACTCTTGTACTGATCCAAATGCTCGAAGTTTGTGTCCACCACATTTGAAA
TGATGCTTTCTTGCCTTCAAACATTGGAACAGGCATCAATCTGGATGTCGATGGATTGCTCAAATGACAACAGGGTAGTG
TACATTGGCAAGTACGTCAGTGATGACGACTCGTCATCTCAAATGGGACTTACCCATTCCTTTGCTGATCTCATCGATGC
CAGATTGATGTCAAGTAATGATTGGCCACGGTACAAGGGAGGAACAGGCTCCAAGAAACCTGACAATGGGAAGCTCCCAA
TCAGCCACCCTGCCTGATATCAACAAAATGGCAAATAAGGGAGACAGGGTACGGAATTATGCAAAAAGGCTTTTTATCAT
TGCGCACTTACCCAAATATCAAAAGACCATCGACGCCAACAAGGAAATGAAAAGATGGATGTTGTGCTGGACGCTATGCA
TCCATGCAGGTGGAACCTTCACCGAATTCAAGGAAGGCAAAGGAAAGAAATAATTGAGTATGAGATTTAGATCAAAGACA
GAAGACAAAGAATTATATGCACAATTCAAAATCTTACACAATGCCTTCATGGAAGAGGATGAGCTGCACCAGCTGCACCA
CAATCTGGACACCAATTGCGTTGAAGGTTTCAATAAACTGATAACAAAATTCCTGCCAAAAGACCGTACAATTGGGATGA
CAATTGAGAACAGTGTCAGGGTTCATTTGCATGCTGTTTATACAGCATTGGCTACAAACACTTTTACAGTTGTCTATTCA
CTAAGACTGGACCTATCAAGGGTGAGTTTGCTGCCCTTTTCTTTAAGCAGAAGACCATGAGCAACAATGGAGAAAACTCC
ATCACAGAAAAGAAAGCTACAAGATTCTCCGGATGTGTAATCTCTACACGAAACTACAAGAAGGTAGACAAGAAAAGTTG
GCCGCTGACAAAGCAAAGAACCTTGTCTACGGAAGTAACATGCTGGGGCCAGACAGCAGCGGACAAGACAACAAAGAAGA
ACAACCAACCAACAAAAAAAGCAAAACGAACTCAGGGAAAATGCAAACATCGCAATCTTGACACTCACAGCAGAATATTG
AGCGGTTACAGATTGGAAATATTATCAGACATCCTGTTTGTGTCTTACTACTTCCGTTCAAAGATGCATCAACAAATTTG
TCGAGAAACATGAATTCACTACCACGTCTACACGAATCCTACGAGCTTTCAGTCGTGGATAAGCTGACCCTTATACGACT
ACCTTAATTAGCGTAAAAAGACAGCGAAAATCAACAGCGTAAAAATTGTAGTCAAAGGAGTCCACCCTATCCAAAATTCT
TGACGCAAAAATGTAAGAAATTACGCTGTCAAAAAAAGATGGTATTACGTTCGCACGAAATAGAGAGCGTAAATCCAAAA
TATGACTAATGTAACTATTGTTTTTGACGCTATCGATTGACGCTGTCTTTTTACGCTACTCGTACTGTATTGCAAACGTG
AAACGGCCCACATATTGGTGCCCATGGTGTTTGGTCCTTCTTTTAGGTTGCGACCAGCACTGTTGGTGCTCGTACCTTTT
GACTGCGTCTGAGTACGTCACACGATTTCTGGGGAAATAACCTTTTCGCACGTTATTTCCAACATAGTTCCAGCAGTAAA
GAAGCCGGTACCTTTGGTCGTCGATCCCATGTATGCATCGCTTACTGTATGACCATCGCATAAGAGAGCTGCCAGTCGCG
CATATTCCTACTGCGTATTAGGGCGGGTCTTCGCAAACGAGATTCGGGCGAGTCAACTGTTCATTGAGCCAGCGAGAACC
TGACGGTTTCATGGAATTGTTCTTAAGTAATAGAGTTCTTCTTCCTTTTGTTCTATATATGAGCGTAGCAATCAAACACT
TGGATTCAGGACTTTCGAAACACGCTATTGGAAACCCCCAAGGAGTACTTAACGTACATTCTCAACTTTCCCGCTACGGG
AAAGTAGAAAAAGAGGCGGGAACGCAAAAAAGCGACGAGAACGTAAAAACAGCAGCGTGAAAGTTTTCGAAGCTGCGGAA
AAATAAAAGAGGCGACGGTAGCGCGGCAGCAGTATGTATGTATATATGTACTATAAATAGTGTATATAGGTACACAGAAG
GAAGTAAAAACCCACGGTACCTGTAGTCGGTACATAGTAGGGTTGTCTGGACGGTTTCTCGACGATGCGGACGACTATAT
TGTCGTCTCATCGCTCAAATTTGTTGCTCTCGGGAGTTAGAAACACTCTCTCGAGAGTACAGTGGAGACTCACCAGACTA
CCGTCGAGAATACAGTACCGTCGATAATATCGTCCAGACTACCGCTCCATATTGAGCTGCGGAAAAGTTGAGAATCTACG
TTAAGTACTCCTTAGAGCACCCTCTATGTTGGCCCGTTGTCGTCTTCACCTGTTTGAAATGACCGTTGTAGACGGATTTG
TAGACGGATGCGTCCTCTATGTACGGACTAAGGAGATTTTCTTCTACATTAGGCCCAAACAAATGTAGACAGAAGAAATT
TTCCGTCTACATCTACCCATATCTAGACAGTGGATTAAGCCACTGTCTACATTTCTAGTACAAAGACAAGTAGGTTTCTA
CGATGGACTAGCGATGTTTTTCACTGGGGTTCACTGCAATTTACTAGTAGCAACAACCAAACAACCGCCCACCACAATCC
TCGCTACAACAGCTTTACAACAAAATGCCACCCAAGAAGAAAAAAAAGGCAGCAGCACCACCGCAGAGCAATGAAATTCC
GTCTACCACCAAGCGACTTCCCAACTTCAGTTGTGAAGAGGACGTAATGCTTTGCCAAGCTTTTGTCAGTGTGTCAGAGG
ACCCAATGGTGGGTGCCAATCAAAAGGGAGACGACTTCTGGATTAGGATCCAGGCTAAGTTTGTCTCCCTCATGGTGGAA
GCAGGAGGGCAAACTACCAGGACAACAAGGGGATTCAACAGTCTCCAGAATCGCTTTCAACGGAAAATTCAAAGGGCAAT
GAACCACTTCAACGCCTTTTACAAGACTGCAAAGGGAAAGAATCCCAGTGGTTGGAAAGAAGAGGACTACATTAAAGAGG
CCTGTCAGAATTATCGGCAACTGATGGGAACCACCTTCAGTTATGTTGGATGCATTCCCGTGCTTAACAAAATGCCCAGA
CTCATCCCCATGGTATCTTGTATTGCTCAACAAGACTCTGGTGTTGACTTATTGGATGATGGCACGATGGTGAGCCCACA
CAACAAAATTGATGGATGTATGGGTGGTACCAGTACCAGGCCTATAGGAACCAAGAGAGCTAAGAAAGCTCATGCTGCGA
ACAGCGGACTCAATCTACTAGATGCTAGTCTTTCGAACTCCTTCGCA
>k141_3975956
TTCATCCGGGTTCCCCACGGGATCCCATCCATGACTCATCCAACACTTTCAAACAATTCAGAGCCACACATCACTCCGTT
ACTAGATCGGCCAAGAGCCCATAAACTAAGTAACGTCATTGGATTACTGATACAAATAGATATCATTGACAGACGTTACT
TGTTATCCAATACAACTGGTCTTCGACATCAACAGTATTGTAAAAACCTCAACAGCAAAAACAAGAATTCAAAAAGGCGC
TAAAACGGTCCCTTACGAAACCAACACCCGACAGCCTAATAATCATGGGTTTATCCGTGTTATTTCTATCGATAGTCGTA
TGTGATAGGTGGCTGTGTCTGTAACGTAAAAGCGTTCTATCTTACAATCTTCAAAAGTATAAACCCATTGTCTCAAGGGG
TCATCCAACTCACTGTTTCAGGTCTGATATCGCTCAATATCATCCGTTATCACCGACAAGTTGGCTTGCTCGCGAATCTT
CATACAAGATTGCATCGGCACTCATGACCTGACTCTCCCTAAGGTGTCAGTCACTAGTGACCCAATACATGCTTCATTCC
CTCTCTGGTCTCTCCACAGGATTAACTCGCAATAAAGCACGATCTTGGACATCTTGAAGTATCAATTTCGACATCTTGAA
GTATCAATTTGTCCTTCATCTCCTCGTCGTATGCTACCAGTCTCTCTATTCTGTCTTCTTTTGCGACAGTTCGTTCGAGT
TGAAATCCTCTGGCAGTGCATTCCTTACAAAGGTGATTGACGCACCAGGTATCGTAGTCATCTGTATCTGGGCTGGTGGT
GTTCCTCGCACCATGACGAGCTTTAGCTTGGTGTGTCCAGTGTGTCAACACCGCTGCTGGCACTGTAGTAATCACTGCAG
CTGTGCTATTGATCAATGATGGTGCTGACATAAATTGTAAAATGCAAAGCAAACTCTCATGAGAAATCAGAACTTTGATG
AGGATGGCACAAGATATTTTGGTGGCACAAACCCGAGCCATTGCACGACCTGGACCTGGTGCCAAATTGAACCCCAATGA
TTTCTCGTGCCACCAATCCAAATTGATCAAAAAAAAAGGGGTTGGCCGATCAGAACAAGTTGTTTCAGTCGTCATAGTGC
CATGATGCCACAAAAAAGTTGTTAAGAACAGCTATAAGTATGGACCACACAAGCCACTTGAATGGTCAATCACAGCATGT
GATGTACGAACAAGCCACTTGTCTATTAAAAAAAGTGGCACTGCAGCTGACATTGGGAAGTTGTCCGAAGCAGGGCCAAG
GAACCAAGGGGGCAATGTCTTTGGCACCTTGATATGGGCAAAGACAGAAAAAGCAAGGGGTACAAACCCAGCCAGCAAGG
GCTTAATTGGAACTTCCGGTTGATGGGTACAATGGGACAGCATTCTTGGAGGCCTTTCAATCCGAGGAACTTATGCTGGA
TCAATTAGCAAGAATGGAGGAGATTGAAGCTCAAATGAGGATGGAAGACAGTGAACTCACTGAAGAACCTTGCCACCAAA
GAGACAGATAGGGTGATGCCGTTGGAGCCTATGGTAGTCAGCTCTACATAGTGCAACCATTGGGGCAACTCCAGGCAAAA
TATGGGACGACCAATTCCAATGCTGAATGGCAGGCATATAGTGCACAAATTCCATAGATGACTTGGGTGGAGGAGCTGGA
GGAAGTTGGTACAAGGACTGTAAGAACAAAAAAAGTGAGCAAGTCAAAAACCCCAGGGGCATGTAGCATAGCGCAATGTA
TGATGCATAGTCTGGTACCAGACCATCCATGCTATTACTGCAAAGCTGGGATTCACAATTTATGTGCCCAAGGGAAGGGT
TTCTGTGATGAGGACAATTAATTGGATATTTATTGTAGTCTAGCTTGCAAATTTCAAAGCTCACTTCTCAAATGCACTCA
TTTTCGACTAGCAGTATGTTGTTCCTTTTTGTATACTAGGACATCCTTTTTGCGTCTGGCACTCTACCATTGTGGAACTG
CATTCAATATGAGTGCACCTATATCATATTATAGTAGCTAGCTGGCGGACTCAGTTTCCAACTGTTCCTGCGGACTCAGT
TTCCAACTGCTCCTCCATTGATGGTCTTTTCTTCTTCTTTCTGCGCTCACTCCCACCGCTTTGGTCTATTTCCTCTGAAT
CTCCATTGGGTGTCATCCTGTCAAGTGTTGCTCCGATTCCACCGCCGACCTTGTCGACAAGCACATCTAGTATGTTTCCA
TCGCTTGATCTGTGGACTTCGACTATGTAGTGTCGGTCGGTCTCCTTGGCGGTGTTCAGGTCAACTATCGCTTCGTCGCC
TTGTTCGAGGAAGCCGCGCACAATCGCGTCACTGATCGCATCTTCGAAAAATCGTTGAGCGGCTCTTCGCATTGGCCGAG
CTCCGAATTGAGCAGCATTGCTGCTGCCTTCGTCGGACACGATTTGCGTTAGGGCTGGAGTTACAGTCAGTTTGAGATTC
TGTTCTGTCTGGGCGCGTTCCACCGTACTGCCCATGATAAGATCTGCAATACTTCGCAGATCTGTATTTGAAAGCGGGGA
GAAAATCACAATCTCGTCCATACGATTCAAAAGTTCCGGTCGCATTGTCTGCTCTAGCTCATCTTTTACCACATGTGAAA
GTTTTGAGTACAGCGCAGCTGCTTGCTCGGAATCTGAACTCCCATTTGAATCTAAATTTTTGGCCTCTTCTTTGTTTAGG
GCCATAATCCTTTGGCTACCCACATTGGATGTCATTATCAGAATTGTGTTTTTGAAATTCACGGTGCGTCCCTTACCATC
TGTTAGCATTCCGTCTTCCATGATTTGAAGTAAGACGTTCAGAACATCAGGATGCGCTTTCTCCAACTCGTCTAGTAGGA
CCACTGAATGGGGTGCTTTGCGGACTGCCTCGGTGAGTTGACCACCTTCCTCCTGACATTGCAAGGTTGAGAAGGAGAGG
TGGGGAAAGCAAATCATAAATTGAGGCGGTGTGGACGTGAATGTGGCAAACTCGTCATTCGCACAGAGATACTTACGTAT
CCAATGTAACCTGGGGGCGGTCCAGTCAATCTAGCAACAGTGAATTTTTCCATGTATTCAGACATGTCGACCCGGATAAG
ATCGCGTTCTGATCCATAGTAAGTCTCTGCGAGCGTCTTACAAAGTTCTGTTTTACCCGTTCCAGTGGGTCCACAAAACA
TAAATGATGCAATCGGGCGCTTCGGATCCCTAAGTCCAGAGCGAGCTCGTCTAACAGCTCGTGCAACTGACTGTACCGCG
CGGCCTTGCCCCTTGACCCGCTGTGTCATATCGTCTTCAAGCTGTACTAACCGATCCATTTCGCTGGATTCCAATTTTCC
GAGTGGGATCGAAGCCCATTCACTAATAACCATCGCAATGGTGTGCTCGTCAACCTCTGGGTAGTTCTCCTCGCCCTCGT
CATCAAAACCGTCGTCCCCGAAGTTTTTGCTGTGTTCCAAGTGAGCGATAGCGCCGGCTTCATCCAAGAGATCAATCGCC
TTGTCGGGCAAAAAGCGATCAGTAAGGTATCTTTCAGAAAGCTTCGACGCCGCAACGAGACTTTCGGGAGTGTATTTGAC
CTTGTGGTGTTGTTCGTATGAGGGTGAGATAGCACGCAAGATTTCGATGGTTGCCTTCACAGATGGCTCCTTCACCATGA
CTGGTTGAAGGCGCCGCTCCAGGGCTGCATCCTTCTCAATGTGTTTACGGTATTCTGCGATAGTTGTAGCGCCGATGACC
TGAAGCTGCCCTCGTGCGAGTGCGGGCTTCAACAAGTTGGCAGCATCCATGCCACCTGCATCCAGAAATGGTTAGCAGAA
CGCAAACAGGCCTGATTGAGCGTAATGAGAGTATAATAATTCGTACCTTCGGCAGCCCCGGCTCCTACGAGGTTGTGAAT
TTCGTCAATGAACAAGATGGTGGGTGTGGCCTTCGGATCCGTCACTTCTTGAATGATGGATTGAAGTCTTTCCTCAAACT
CTCCACGATACTTTGTGCCGGCCACAAGTGTTGCTAGTTCCAATGACATCAATCGGGTGCCCTTCAAACGAGTTGGACAT
TCCGGAGATATCAAGAGTTGCGCAATACCTTCTGCAATACTAGTCTTTCCCACACCAGCTTCACCGATCAAGCACACATT
GTTCTTGCGTCGCCTTACAAGTGTTCGCACACAAGATTGAATTTCTTTGTCGCGCCCTTGTACAACATCTAGCAGGCCAG
TTCGAGCCTGTAAGGTCAAATCGACACCGCATTCGTCTATTGTTTTGGTAGGCGCCCCCTCTCCAATTCCGGTGACCAAA
TCACGTTCCTTTTCTTGGTTTTCCTGTAAGTGACCCAAGAGGGATTCGCACATATCAATTGGCTTCACGTTTGAGTCAAT
CTTGGTGATTGTATAGTATGCGCCATTGGATGAGCTGTCGGTGACGGCTGTCGCAGGTTTCCCTTCCTTGTATTCCATCA
TTGCCAAGAACACGTGGTGCGGTAATATCGTAGTGGATTCCATTCGATCTGCCATTCTGCCAGCTGCCTTCAAAGTTTGC
TGGACGTCTTTCCCAAACGGAACATCATCATCTGGACTGCGTGCTTTGAAGAATCCACCGATGGACCCCGACTCTTGCTG
ATCTGGATATACCAACTGTAGCGCTTGAATCGTTTTCCGCCATGTGATCCCGTACTGTTTCAATGTGAGTTCCATCGCCG
GAGTTTCGGGCATGTCAACAACTCCAGCTAACAGAAGTGGAAGTTCAACTTCGGGTTGATTGCATTTCTGAGCTTGCTTC
TGTGCCGTCACGATAGCACCAATACAGTCTTCGGACATACGGTCAAAGACGTGCCTCTGAGTCGACGATAAAGTTGGTAC
ATGAACCAAAAGGGACGGGTTGGATCTTCCTAGGAATGCTGTGACATCACCCATCGCGAACAAGTAACATAATGCCACGA
ACTTTGCTGAGCAGGCCACGCTGAGTAAGGATTGTTGTCGTCGCATACCCATCATAGTCGTATAACTATCGATAAATGTT
CGAAAAGAGACTCAGTCTACCGTCCTTCACTTCAGCGTTCAAAATATGGTAAAGTACTGCCCTGCTACCTTGGATCCAGT
TATTTCTCTTTGGGTTTCTGGTGCTTGTAAGAGAATCAAGAATCGCGTCCGTCAGAGAGGAGAGCCAACTTTTTGTGGTT
ACTCAAACGTAGAGAAATGTTCCTACTGTGCAATGATAAATGCAGAAAGACGATTGATTCATTTTCTTTTCTCGATCCAA
AGCGCATGACAAGCGCATGCATGGCGAAACCACGTCATCAGTTGACTCGGTCCCACGATCGTATCGGACCGCCCCCTTCA
TATCCCAAAAACTAAATGTTTCCCCCGATTTTCTAATCGGACAGAGACCGAGCAAAGATACGAGATGCGGGATTGACATC
CGGCATCCGATGATGAGAAGCAGAGAGAATACATCATTGGGGAGTACGAGTACCTCCTACCACAACAGAAATCGATTGCA
ATCCTGTGTTCTTTTTCATTCGATCACCATGAAGTTCATGTGTCTCTTATTATTCGCCTTGTTTGGCACCTCTGCCGCGA
TACGACGGCCTGGAAGCAAGGCGAAAGTTGTAAATGAGTTGTCAGTCGAGGCATCTACCCGTCCGATCCACATCGTCTCC
AGCGAACGAATCATCAATAAGATCTTTAACGATGCCGATTCCAACCATGACGGTAATGTTGACTTTCGAGAAGTGTACGA
GTTGGTATTGAAGATGTATGTGCAGCTCAATCGACAGGCGCCTATTCCTCCACCCAGCAAAAAGCGGGTCATGCAGCTGT
TCCTAAATTCCGATGTCACGCACAACAACCAGCTCAATCGTGACGAGTTTAAGGGATTGGCGAACATCCTGGCCCGTCGA
GCTGTATCAAGAGTGCTTGCTCACAAGCTGGTGACGTTGGTGTGTGCACCCCTACTGGCGGCGTATTTTGTAGGCGTTTT
GACTGGCAAAGAATGGCTACCAGAGATCGCCAAGGCTCTGGTTCCAGATGCTTGGGAAAAGAAGGTTTTGCCGGTCATTA
CATCTGCTACCTTTTGTCGAACTGTACTTGTGGTTGTGCTAGTGTCTACCTTGGGAAATTTTGTGATGAGTACCGTCAAC
TGGATTTTAGATATGTCGTTGGAGGATGAAGACAAAGATGAACGTCTCAAAGACTTAAAGAGTTAAGACATTGCAGTATG
CATAATCGAGGTATAACGACATATGGCATACGACTCTATTTCAACGAAGAACTGGTTCGACTGTGATGTTGATGATGCCT
TAGCAAAGTATGCCATGTTCTATCAATGGGTGCCGTCAACAGCCAAACCCTTCACTTCTAGTAGCCTCGTCCTGGCTTTT
AGGGAGGAAAATCTGTGAAATACTGAGATTACAATCAACTAATAGTCTCTCGGGTCTACTCTTCAGTCGACTGGACAGTG
AGAGAGTGCTAGAAAGCTGCTATCAGCTCTCTGGTGATATATAGGCGTCCAGTCATTGGACTCTGGAGTCTCTAGCTACT
GTAGGTGCGTCAGTCCGCCTGCCTTTCGTCGGGGGCTGAAAGGAACTTTTGTGAAATAGAATACGGAATCCTATATATTG
ATATTGAAATTCTCAAAGAACCTTGGACGCCCAACATTCGAAACGCTAGAGAACAGGTTCGAAAAGAGGCAAAATAATGA
CGTCAAGACAAGCGAAAACGACACACACCAGCTAGCGGCATCGTCGGTCGTCGGAAGACAAGGCCGTACCGGGTAATGTA
AGCCTTCACCAAAATAAGGCACAGCGCATTGTTCTTCTTCTTCTTGCGAATTTCTTGTTATTGGGGTGTCACTGAAGAAG
GATAATCGGATCGATTCGTTTTTTCATTTTTGCTTGGAGTCTTTCAAACCATTGGACTAGAGGATGTTGTCGGTTAGTGC
GATGCACCACGCTGCTCAGAGTTTGCCGATGATCTCGCAAGCCTTGCGCCGATGGCCTCAATCAGTGTCCTTGAGGTCTG
CGTGGAAACGGTCCGATGCCACGACTCAGTACTATCAACTTATCTCAAGGTGGAGACGAAACTTTTCCCGTTTGTACGCA
CGACGAATTCTGGAATTGGCTGCGGCCTCTGCGGCTAGCCAACGATTGAGATCCCAGCTCGAAGCCATAGTGATTTCCAA
ACCAGAAGAATGGAAGAATTGGCAATCGAAGGATTGGGAAGAGACGGCGTTAGCTTCGGTGGGGAAATCCAGGCTCACCC
GACTATGGATGGCCGCCTCGCGTTTGGCTAGTTTGGCTGCGTTGACCAGTCCGATGCTTGTCTTGTACCCCATGTCGTAT
GTCAGCGACACAGGCAAAAGTGCGGCTTGGTCCTATGCTTTGTGGGGAATTGAACGGGCCGGGCCAACATGGATTAAATT
GGTGCAATGGGCCACGACACGACAAGATTTATTCTCGCCTGAGTTTTGTCAGTATTTCGGAAAGTTGAGAGATGAGACCG
AAGGCCATTCCTGGAAACACACAGAAAGGCTCCTGAACGAAGAACTCGGTTCTGCTCTGGATGCCTTGGACATAGATCCT
GAACCGATCGGAAGCGGATGTATCGCACAAGTGTACCGAGGATATTTGAAAGAGGCCACCCCAACACAACCGAAAGGGAC
CAAGGTTGCCATCAAAGTACAGCACCCCGATATCTGGCACAAAGTAAGCTACATCCGAATATCAAATACATGATTTATAT
GGTCCTGCGATAGGATTGTTGACTCACTCACTGATTTCATTGTACCCAGGTGTGCATGGACTTTTATCTTCTGCACAAAG
TGGCAAAGTGGATGGAAGCGGTGCCATATTTGAACCTAGAAATGTTGAGTCTCAGTGACACCGTGCGGCAATTTAGAAAT
GTGATGTTGCCTCAACTGGATTTGACCTTGGAGGCTGATCATCTTCGACGATTCAATATAGACTTTGCCAACGACAAAAA
GGTAGTATTTCCTCGGCCACTGAACGAATTGACAACGACTCAGGTGTTGACCGAAACATTCTGCGAAGGGACGCCAATCA
TGGAATATACAAAAGAGGGAACGCCCAAAGAGGAACAAAAACAACTTGCAGTGATCGGTCTAGAGACTACTCTCAAGATG
ATTTTCTTGAATGACTTCGTGCATGGCGATCTCCACCCTGGAAATATTCTCGTCTCTGGAGAATATCCAAATCTCAAAAT
GGTTTTGTTGGATTGTGGTCTGGTTCTGGAAATGGGACCAGAACAACATGTGAACCTAGTGAAAGTTTTGGGTGCCTTTA
CGAAGAAGGACGGCCGTCTAGCTGGACAGCTTATGGTGGATATGAACACGGAATCGCAAGCAACGCCCAGGGATGTTGAA
TTGTTTGTTAGTGGTATCGAACAATTGTGTATCACGGATGGAAGTCATGTATGTGTGCCCTCGGCTGGACACTCGCGTGC
AGCTTGTCAGTAGTCTGGCAGTTGCAGGTAGTATCACTGTTTCTCACTCTTGAATTCGTTCACTTCGTCGCAGAACTTCA
TCGAAAAGGTTGGAGATTACATTACTGACATCTGCTATATGGCATGTATTCACCATGTGAAGCTGGAATCGACGTTTGTC
AACTCGGCATTGGCAGTTGAAATCATGGAGGGACTAGCCTCAGCGTTGTATCCCGACATGCGTGTGCAAGAAATTGCACT
GCCCCTGATTTTCAAGGCCGAAGTCATGCATCGTCTAGGACTTCGCTAGCAACTTTGTAGCAATGCAAATCATTTTTACT
GCAAAAGTAGCTTAGCTATAGTTCGTCCTCGTCCTCATATTCATACTCATATTCATACTCACAAAATTTTCCGGGTTCAG
CAATCTCAAATCCAGAACTGGATACTATTGCTCTACCATATCGGCCGCCCTCGTCGGTCCGCATTACAGCAGCAATGTAG
TTGCCAGCAGGCAAGGGCCACTTGCCTCTCCCCTTCAAAAGTTGGTCCTCCTTTCCGAATGAAACGACGTCCGACGTGAT
TTCACCTTCGCAATGATGGTCGCCGCATGCTCCCAGCCATAAGAGGGGTTCATGTAAACCAGGGTCTGCCTCTTCCTCGG
GGTAAATGGCAACGTGATCGTCCGTGTGTGGAACGCAGTTGTCAAAGGTAAAGTGAATGAGTTCATTGTCTTCATAACAT
ACCTGATCTGAAAAGACCTTATCTTGGCATTCCTCAGCACAAGACTGATCGTGTGGTTTGACGGTAAAGGGAAAGCTTTC
CGCGAGGACACCGCCGTTCCCTCGCACGAGCGTTGCTATGTATCGTCCCTGCTCGAGTGGGAACATCTTCCATCTCGCAT
CAGGACGCACACCTCGTTCACCGAATATGACACCTCCACTGGACGATCGACAAACTTGGTTGACATTTCCGCAAGCATAG
AGCCACATGACAGCAACCTCTTCCGTGAATTCGTGTTGCTTGAGATGAATCACAAGGTAGTCATCCGGTTCGGGGTCCGT
ATTGGAAAAGTACACATTCATATCTTCCCCGTGGTCATAGCAGTCATGGTCCACCCAAATGGATGTCCGAGTCGGCATCG
CATTGCAGGTCTTGCACGTGGCTGGGCAAAGCGCCCGACTGTTCATCAGGTCGAGTGCCGCATTCTGAACGTCACAAAAT
CCCTTTTCGAGAACCTTGGTGCAGTTAATAATCTCATTGGGACGGTCTCGACAGTCTGTTTGGAGATGCACGTCCAAGGC
ATATTTTCTCAAAAAGTCGTCATCATAACTGTCATCCGAATCGTTTGAGGCTTCTTCGTCTGTGCCGAGTTGCTCGTCTT
CAGCGATGACGAGCGTAGGTACCAGAAAGAGGTTAACGACTAGAAACACTAGCAGCTTACACCGAAACGCAGCAATGAGA
GTTCCTCGCCCCGCACCAAAACTGGTCATCTCTACCAAGCAAGACTTTTCTTTCTTCTTCCTACTGTACGTGTCGCTGGT
GCGCTACAAACTACCAGACCCTGTTCTAAAAATAGATGCTGCATGCCTGTGGCGTTCGAATGATTTTGTTTCATGACCTT
CGTCCTCTGGTTCCTGGTTCCTGGCGGTCATTATTTTGCATAATTGACAAGTTCGACTAAGAGTGCGGTTATCCCTGTCT
GAGATTTCTTGGTAGGAACGAAACGTGATACACTGTCAGGAGCTTTGTCACTTCTTCAGCACGTGGTATAATTTAACGAT
AATAAGCCTACTGTATTTTGTATTCTGTATTTTAGATAGACCTCAGCCCTGTCATTCGTATAGAACGTTACCTTGTACTC
AGTACAGCAGCAGAGACTGAGAGTCTTCTCATCGACGATGGACAAGCTTTCGAATCAATCCGCTTTGTCGTCGGACAACT
CGCGCGCACATCAGAAGAATGAAATACAACAGAGGAAACCAAGAACAAGGCTCATTATTGATCTTTCGTGGAAGGCCATT
TTTCTCAGGAGCGAACCGCGAAACAGGTCCCTGTAATGATTCTCAACCTGTTGGCCCAACGAGTGGCGCTATCATTGACC
ACAATTCCATCGTCGGCAGCTTGTTGGTGGCAAATTTCTGGTATTACACTGGCCACAACCATTTCGGCAGGTTTGGTAGC
CACGACAACGGGATTTGTCAATCCTCTACAAGACTGGGATCCTCCTCCCAGTGCCCACCCACGTCATGTCATGAAAGCTC
TGTCGGTACTTGTATTCCCTTCCTTGTTTGAAGAGATGTTGTGGCGAGGTGCCCTGGTGCCCCACCCTAGCATGATGGTT
GGTACACCCTCGACCTTTCCATGGACAGCATGTGGGGCACTGGTACTCCATGTGGTTTTCCACCCATTCGCCGCTTGGAC
GGTGTGGCCACGAGGCAAGAACGTCTTTACTGACTACCGATTCTTGGTGTTGGCCACCATTGTGTTGGGTGGAGCGACCT
TGTCCTATTTGGCGAGTGGTGGCAGCGCTTGGGCGGCAGCGATCACCCATGGGATTCCAGTGGCGCTATGGCGAGATTTC
TTTGGAGGGGAGGCCAAATTGGGATTGGATTTCAAACACGGAGGAGGCAACGGTACGGGGACCAACAACGCAAGGAAGAA
CGACCACGCCGAAGAGCGGAGGCGCTTTGCTTGAGTTTCCTGTCGTATACAGTTGTGAAAAAGCATTTGGGACTCGTGTA
CACATGGCACTAACGCGACAAAACTATTTCATGCCAGAGGACTCCTACATGATGCGGGG
>k141_1136404
TGTTACTTCCATCCCCCCCCCCCCCCCCTACAGGATTTCTACTCAAAATTTGTACCAGAAGCCAACACATAGTTGTTATG
GGGCAATGGAAAGACGCCTGGATTCACCACCCTCCAAGTCCTGTCAAAATGAACTTACAGCACCTCAGATATGTACTAAC
TGGGCATATTTGGAATATCTACTGGTCAAAGCTTACGTGTAGTGTATGTACACAAGTATAAATTTCATATTATTCGAAAC
TTAGGAAGGACAGATCGCCAGACGGATTCTGCTTCATTTTGGCTTGTCTTGCTGTTGCTGTTGTAGCCTTGTCATCTCAC
ACAATTTTGGCACGGGAAGTCAATAATCTAACACACTTTTGGTCAGACACAGACAAAATTGCAACAGCCATCCATCATTC
CATCAACATGTTGTCACTTCTCAACACTCCCAACTCTGCCAGTACCAGCAGCAAGCACAACAGAAGCAGTCAACCCCCAT
CGCCTCTATGATTGCTCACACAGCTGCAGTGTACTCAATACACCATGTTATGGGCTTCTTCTCTTTGGCAGTTGAGCAGA
GCTTGTGTTCTCAAACACTATCATAGTGTCCAGGAAGGCTGCTACTAGTAGTGCTGCTAGTAGTAGTAAATATGAGAACT
ATTTTAATCTGTGGTGCTGCTGCTACTAATGCACTGACCCCCTGCTCCCTTGTTTCTGACGAACCCTCAATCCCTATAAG
TCGGGTGGTGGGAGGTGGCAACCATTTACCCAATGTCCCAGAACTGCATGGTGACGTGGCGGTGCACGGATTCTGGACCA
GCAGGAGCATGGCAATCTTCAATGTCTGGATCATGGACACCGATGCGCCTTCCTTTCGCACTCAGGACCCAATGAGGGTC
CTGAAGCGCCAGGAAAAGGAGAAGAATGATAAGTATGGCCAGGCATGTGCCAATGCCTGGTGCTGCTTCACTCCCTTGGT
CTTCTCAACTGATGGGTCGTGAGACCCGGAAGTCTTGCCATCAAGTGGAAGCGAACATACTCACAGGTTTGTTGGCTTGT
TCACTCCTGCCTCACGATGGCCTTGGTTTGTTCTGCGAACTGCTGCCTTTTTGTGGCTCGGAATCCGGCAATGAAGCCCC
AGTCAGTTGAATGGGTGGCAGGGGTCAGATCTTGGCTCTATTACTAGCCAAATGCTTGGCTGGACCTTTAACTCCCTCCT
AATCATGTCCCCTCCCCCTCTACTACTGCTGTAAGAACTGCAGCTTCTTCAATCCGAGACCCCATTCTAAGATTCGATTT
CTGACCCTTTTGTATGATTCGCCAAAATTCGCCAAAAGCGGCTACATCTTTCAGAGATTAAAAAGTTACGATATGATAAC
TATTTTAATCTCTGAAAGATGTAGCCGTTTTTTGGCGAATTTAGTAGTTGTACTACTACTAGGAGAATGTTCTTCCGCTT
TCCACTCAGCGTTTAGATTTCCCAAGAACATCTCTTTGGCTTCTACGCTCAATGAGGTGAAGATGGGGAGAATAATGACA
TCGAAACCCAGATCCAGGGCTGGAGAGGTCACTTCGCTTCTTCTTTGGTGTCTTGTCCTGCTACTAGAGACTTCCTTGGA
CTTCTCACTCACAGTTCACGCATACACGCACTTTTCTGGCATCTGTAGGAGTACGTATGTCGAAGACCGGATCCCGTGTG
GTTTCACAAATATCCGGGTCACAAAATTGCTTGGATTGTACGAGCACAATAAAGCGTTCAATAATCAACAACAATATCAA
TACAGACAAACGACGACAAAAGCAACAACACAACAATAATAAGAGAACCGCATCATCGCACCTACACTTGACGCTACTCT
TGAAACGCAGCTCTTAATTCACCATGCGCGCCGGTACCTTGTCCACGATCTTCCTCGCTTGTTCCACCCAAGCCTTCAGC
CCGGCAATCGCTCCCCCATCCCGATTACGATCCAGCACCCAGTCCGCCGCGACCCGCATGTTCTCGACCCCCCTTGATGG
CCTCAACAGGGAAATACTGAATAACAAAGACGACGACGATGACGACGTTCCCATGACCAAGGCGCAAATGAGGGAGGCGG
AGAAGGAGATGAAGGCCGAGATGAAGAGGCTGAAAGATGAAGCCGCTGCTGCTGCCAAGGAGGAATAGGTTGCCCAAGAT
ACTGGAGGCCCCGCCCTAAACGGTATGTATGTCGCCCCATTTCCGATTATTGGGACCGCGTATGCCTTTGTCTCAAATTT
TCGGAGAGCTATTATCCCAATATATGTGGTTCGACAAAACAAAGGATCCACCTACGACCGTGTGGCTGGTACAAATTCAG
CGCACCCTACGAAGCCGTGGCCATTAGTTACAGTTTGTATTTCATTTTATTTTTTTCCAAGTCCATTATTTGACATCTCG
CAGCTAAACTGGTAGTCATGATCCCATAGTGCGATTATCTAGCATTGTACGGCGCTAAATGAAACATGCAGGGCAGGGCA
AGGCCAACATTCTCGTTGTCTATTGTTTCCGCAAAGCATGCATGGCTCCTGCTCTAGTAGAGGTTCTGGTTTTGGGGGAC
ATATTATGTGTGCTACAAATAACGACAGATCTATAAAGGTGCCATCAAGCCATTCGTCCGTTTCCCCTTGGAGAGGAGTA
CGATACCGACCTATTCTGGAAAGCGGCGGAGTCTCAACATCTACTACGAGGTCTGCAGGAGTGACACCATCATTGAACAA
TTGGGCAACAATGCAATACTGCAGTGGGAAAAGGAACTGTTTTGGGTGTGTCTATGCATGGCGCTAACTAGTTTCAGTAG
GTGCTCTCAGTACTGTCGCGACGGACTTCGTACTGGGGAAGATTGCTGATCCGTTGCTGAAGCAACCGCGGTTGCCAGAG
AGGCAGAATCAATAGAGAGTTTTTGCTACTACTGTCATTCTATACCTCTTCTGTCGTTGCATTTCGGCTCTTCGATGACC
TAGGTGTGAGGATAAATGACTTGGTCTTTTCGTGCCATATATTCTTCTCACCAAGAGGCGATTGCCATCGTCAAGAAGTC
GCAAGAGACACACCAAGGTTTAACCGAGATTGAGCTTGCTATAGCTGTTGGATCTAGGCTATCCTACGTTACGTTTCCGA
TATTTGGCTGGTATTGTACACAGCATCCCAAAACATAACTTCATACTCCTGGAGAAGGCGAACACTATCTACCACATCAT
CATAAGTCACTCCATCTCGTTCCATAATAGCGAGTGCCATTTCGTCCAAATTTTCAATTGGCGTAGCAAAGAAATCGATA
AAGCCGAGCGCCTCTTTAGCGTCCTGATGCCCACTGTACCCATACGACTGATTCGATCTTAAGGCCACCAGCAACTCTCG
ACACATACTCCCCCAAGCAGGGAAGTTGACGGCACAAGCGGCAGCGGCAGCTCCGTAGCTTTTGCTGAGTGCTAGCCTGG
ACCAAAATGAGGGGTATGCCTGGGCGCGTGCTGTGGGTTGATAGGCGTTCCGAATAGCTTCTTCGCTGTCGAGCCCTAGA
GCCTTTGCATGCTTCAAAAGGAGACCAGAAGCAAATAGTTCTCCTCCAAGCAAAAACTGAAAGAGATCTGGTGGAGCGCC
GACATTTTCGACTTTGGGCTCGGGAAGGGCGGTGACCAAAGCCAGAGATGCTGGGCAAAAATCCAGATGACCGGCCAAGG
CGGCAAAGCTACAGGCATCCGAGCGTTGTATCGCAAATTGTTCGCATACGAAAGCTCTTTCTTGTGACTTTGTCAGTGTT
CCGTCTTTCGCGGCCAGCACAATCGGATGATTGCCCAATTTCTGATTTGTATCGGTATTGAATGGTTCTGCACGCAGCCG
ATCCAGAATTTCCCTGTATGGCCCTGACTTCGTATCTTTTGATTCTAATTCCATGGTATGTGTGATGGTGCTCCTTATTT
GCGGATCTTCGAGTCAATTTATTATTTGGAAGGATCCTATACACATCAACTGTATAACAATATCATCTCGGTGGAATGTC
AAAAAGAATTCCGTGATCCGTCATATATATCCCGCTGTCCTGCCGTATTCCGTACGTCGTGCGTACGAAAGGAGTGGTAG
AATTGTCTGTAGTGTTATAGTCATAGATATAGTAGATAGGTAGTATAATATGATCCCAAAGGGTACAGAAATACCGCGCC
AAATCGCTGCCGTACGCGTCCACGCGACTGTCTTTGGCGGCATTTTTTGCACCAGCAGGAAGGAACTGGCGGCAGCTTTG
GCTTGTACGAGTACTGTATGGCGTCGGTGCTTGCAATAATGTGGTCTGTACCTTCGACTACGTTCTGTGATTGTCATCTT
GCGAACAGGACCCCCTGACCATCAGAAAACATCAATACTACAATACTACAATACTACAACACAACCATACTACACAATGA
CAGCAACTGTAGCGTCTTCCCGTAGCAACAATGACAATGACAATGCCAATGACAAGGATCGTCCCAAACGTGCCTTTTGC
AGTCATCAACCCAAATGGCAACGCTTTCAACCCACCCTGTTGAAACCTGAAACGAAAAAGTCGGCGGTGCAAGAACCCTA
CCAATACCAACGTCAATATTCGCATGTGTACTCTCATCGCCTCGTGGCCTTGAAGCCTCGCTGTTGGACGCAATTCGAGA
GTTTGCCTTCCACTACTGCTGCTAGTAGTGCTAGTAGTGCCGGTGCCAGTAGTGCTAGTGCTAGCAGTAGTGCTACTACC
ACCACCACTACTGCTTACACGCGTGTTCAGCGTGTCTTGGAATTGCGCGAGGATGTGCCCAGTCGCATCGTCGGTACGTT
GGTCAAGGAAGCCCCAGAAGCCACGGACGAAGTCCCCTTGGTGGAAGGCAATTACTGTCGAGCCTCCGATCAACTCTTTC
TAGAAGACGAGAGTGGTCGGGTTACCCTGCAACTGCTGAAGGACGGGCCCCATAGTGTGCACGACTTTTGTACCGGCGTC
GTGGTGGGCGTCCAAGGCAAAGTCGATATCAAAGGAACCTTTCACGTCGAGGCCTTGGTCCTGCCCGCGGCGCCGCCGCT
ACACGCTCTTTCGGGAACGGTCATTCCCACTGCCGGGGATCAACCCCCTCATTTACTCATTGTCTCGTCTCTCTTGTGTG
GAGATCCGAACGTCTCTTCCTTGCCCCGCGAACTCCTTCTGGCCTACCTTCAAGGTCAATTCACCCAGGATGCCGCCAAG
GTCAGTCGGGTCTTGGTGGTCGGGGGCGGTCCCTCCTCGCAAGATCCGTTGAATGGCGTAAAAGAACTTGATGCCTTTCT
CTTGCAACTCACCAGGGCTGGGATTCCTGTCGACATCTTGCCGGGAAAAGACGATCCAACCACGGCCAATTGGCCCCAAC
GCGCCCTGCACTCGAGTTTGTTGCCGCACGCGACGCAAATCGTTCATCGGACGCCCAATCCGTATGCGGCCGCCCTCGGG
AATCAACTAGTGGTCGCCACCGATGGCAGCAACGTCAAGGATTTGCAAGCCCATTGTTTGGTGGTGGTAGCAGCAGCGAA
GGGCCCAACGACAGAGGGTGACGACACCGAAGGCGACGCCGAAGACGCCGTCATGTACGAACCGTGCACCGAATTGCAAG
CCTTGCAAACCACCTTGGAGTGGTCGCATCTGTGTCCCACTGGTCCCGATTCCGTCCCGACGGTGCCGCATTTGGATCAA
GATCCCATGGTGCTCTCGGAACGTCCGCAATTGTACGTGTCCGGAAATGCGACGGAGTTTGCGACGGTCGTCCATCCAGA
GACCGGTACCACCTGTGTGTGCGTTCCATCCTTCGCCCAGACGGGACAAGCCGTCTTGGTCAATCTCGAAAGTCGACACG
TCGAACTCTTGCAATTCGAAGATGTCCAAGAGTGAAACTAACGAGTTGTCTGTTGACCGACGGGGTGTGACGAGACGTCA
TACATCATGGCTACAATCATATTATATTATATTATACATGGATCGAGTCAATGGGATAGGACCTATATACTCGTAGTAAT
ATAGTATAGGGTATACTTCTTTGTCAGAGAGTATTCAAAAGTGTAGTTTTCATGGAAAGGAATGGTACTGGGTGATGCAG
CAGATCTCTTCGATCATCCCCATCATCAATAGTCGTGATCCAAGTAGTACGATGTAGAGGATGCGCTGTTGCTGTCATGC
CGAGGGCCGCCGTGATGCTCTGCATCTTCCATTTCACTGTCCTCCGTATCGCCAGGATTGTGGGGGTGAAAGGGAGAGAT
ACCGATTCGTCGGGCATACCGAGGATCGTCGTCGTCGTCGTCGCTTTCCTCGCTTTCGTCATCGGTATCATCTCCCAATT
GTCGAATGCGACCATCTTCCTCCGAACCTTTTGTATTTAGTCGCACGCATTTCAAACGGGGCAATCCGTCCTGCAATCGA
TCCAGGCCCCGACCGTCTTCCATACCCTGGCATCCATACAAGGCCAAGGACTGAAGATGCTTCAGGTCGCTAAAATGGAC
CAGAGCGGCGGAAGTGACCCGGGTATTGCTCAAATTCAAGGCCTTCAATCGGGACAACGCCGCTAACGCGGCTGCCCCAC
GATTCGTAATCCGTTCGTTTTGAGACAAATTCAATGTGGTCAAGCGATCCAGACTGCCTCCTAAATGGGCGCAACCGACA
TCGGTGATTCCTCCTCCACATAATTCCAACGATTCCAACGATCGAATCTTGGCCAAATGCAAGCATCCGATATCAGTGAT
GCGACCCGAAAAAATATCCAGGGAGGTCAGGCACGTCATATTTCCAAGGTATCGCAGGCCGTCGTCGCCAATTTCCCGGC
TGTCCAAGTTCAAGACTTCCAATGCCGTCAATTTGGACAAGTACTGGAGCCCGCCATTGGAAATGTTGCAATAAAACAAC
GAAAGACGCGTCAATTGGCTAAATTTGGCCAAATGAACCATGCCCAGATCAGTCACTTCAGTATCGGCCAGATCCAGAGA
TTTTAAATTGGGCACCACGTCTTGATCCGCCAAGTGCGCGAGAGACCAATCGCCCACCGAACAAGAATCCAAGGACAATT
CTTCCAAGGCAGGCAAGTCGATCAGTCTAGCCATGTGGGAATCTCGGACACCCGAATAACACAAATCTAGTCGTTGGAGG
TTCGGGGTACATCCTTGCCAGGATGTGCGTCTGCCGTGGGAGTGAACGAATCACATCGAAATGGAACAGTTACGACAGTG
AGTCCTTTCGAACCATAATGCTGGATTTGATTTGACGATCTCAAATGATTGACTTACAACACTCCTGGACAATAAGATAC
ATCCAAACTCCGAAGATTGGGCATCTGCCCCAATGCCTTGCCCAATGAAGAACTGCCGATGCCAGAACACCCATTCAAAT
CCAGCTCTTCCAATCCATGTAGCCGAGATAGATGCACCGCTCCTGTTTCTGTAATCGGGCATCTGGCAAGACTAAGTATC
CGAAGGAATTGGGATCGACCAGGTTGAAGCGTAAGGGTGTCCAATGCGCTATCAGAGATCAGGCGGCACCAACCCAGGGA
GAGCTCCTCGATCTCTTCGAGGTTCTCCAGGTCATCGAGCCCCGTCTCGGTGATCAGGTCACACTGGGACAAGTCAAGCT
TTTTAAGGCGCACAAGACCCGATAATGCCGCAAGAGAGCGATCCGTTAAGCATCGGCATCCATCCAGCGATAGTGCTTCC
AGTGAAGTCAAATGGGAAATGTTGATGATGGCTTCATCTGTCAGTCTCCGACAATTCGCCAGTGACAGCGTGTGAAGGTG
ATGGGATAACGAAAAAGCCAGCAGCCCACGCCCGACTATGGAATAGCAATTGTCCAATCTCGCCACTTGGAGGCTTCCCA
ATTTGGAGAGCTTGATCAGACCCTTATCGGTGAGGCGTTGAGACCCGCGTAGGTCTAGTAGGGTCATGTTGGAAGTAAGC
AAAGTTCCTGGTGTTGTAGTTGCTGCATGCATCATTTGGTATGGAGAATGAAGACTCTCCATCTTTTCGGCCTTGCTGTG
GTCCATCATGTCAAAATCAGTAGATCCCTTATTGGCTAGCGGTGTCGATGATGCCGAAAGGAAGGAAGCAGAAGAGCAGG
ACGATTCTTCCACACGGGTGTTTTCCTCCTCGTGGTCATGGTGCTTATAGGATGCGTTGTAGAAGACTTCAGTGGGATTT
CCATGTACGTAGGCATCCAGGTCCATGCTCTCAACAACATGGTCGACTGGATAGGCCGCAGCGAGTTGTGGTGAAGATGC
CTCCGAAGACGAGGAGTGGGAGCTTAGTAGTGGATCGAACCATTCGTCAGTTACTCCTCGACAGCCGGCAAGAGTGAGAG
TTCCAAGTTCGCAGTTCTTCATTACTCGGAGCGTCGTAGCATTCAGGGCATTGTGTTTGACTAGGGAGGAAGCTATATTA
TCAACAGCATCCTGTGGAAGTCCTGGTGGGAGTTCACCGTCCAAGTAGGCTAACGACCGGCAGAGTGTATCAGTACATAG
CTCTGCCAGAGTCTTGGGTGAGCGCAGACCATCGTCCTCCGTGATATAATTGTCCGAAACCGGGTACAAATTGGCAATGG
TGTCGTCAGGTAGCTTCAGATAGCAATAGTAGAAACAATGATTATGTGAGACTGCTAGTATGAAAGAACAAAACCCCAGT
CATTCGAATATTTCTTCTTACTGATCCAACTACCGAATGGCGTGAGTACCTGCGGTTGCTTGGTGATCTAGGTCCAATGG
AATTCTCATTGCTTGATTTTCCCTGAAAACCAAAAACAAATCGATTGGTAGATTAGAGATGAATTGAACAGAACATGATG
ATCTTCTGAGAAAGAAACTTGCCCTTCGTTGGTTTTGAGAATATCGCCTAGATGAATTTTGTCGCTGCATCGAACAAGCA
CCTCCCATAATGTTCATGTGTTACCACAGCTTTAGTCCAGCAGCTGCTATGAAACTATGTAATAGGCAAAGACACGAAAC
GAACGCTATTTGTTTGCGAGCATGTACGTGATAATTTTGTTCTGCTTCGGATCCAGACTCTCCGCCCCGTGTCACGCGGC
AGAAAAGGAGATGATGCGGCTGATGTTGATAGTTCTGTAGTTCGAAAGATAAGAAGAAGGTGATGATGTAAAATAAGGCC
AACGTGCCAAATCTGACACCCTCAGGTTTTTCTGTACATAGTATGAAGTATCTGAGTGACACAATTTAAATAAGCCTTTC
GTTTCATTTAAGCGATACCGAATATCGGCAGTTAGGTTCGAGACAGCGGAAATAGACGTAGATTATTTAAAGTTCCTTCG
ATCTATTCACTCGGAACTAAGGATGACGGCGCAGATCTAGTAAGAAACGCACTGTGAACGGAAGATCGAATCGGAAGATT
CCACCTCAACAAGAATGCTTTAGATTTAAAATTGATATGGCTCCTACTACCTAAACCCTCAACTGGATTGACTTCCATAG
AATATGTTGCCCTAGTTGAAGCCAAACCCGTCAATTATTTTGACGATGTGTGAAAGCACCCAAACAATAATGTGATCTGC
CTGTGGCCCTAAAGGTCCTACTGGACACCATAGGAGCCTTGCTAGTGTTCATCTTCCATGCTTGAGCTAGAGTCGTCACT
GAAACCGTCCTCCTTGTGTGGATCTTTAGATTTGCACTATCATGGGATATGACCCCAGAACTACAATTGGAGTCTTTCAA
AAACGAGATTCCCCAATTGGCATAGACAGTCTTGCTCATACTTCTTAAATGAGAGATATTTGTTGTTTGGTTCTTTAAAA
ATGAACGTTTGACCTGTTGGAGAGAGGATATTCAAGAATTGAGGATACTGGTGACTAGTAGGAAGGTGCTCTCCAATTTG
GAATGAGGACTGTCTAGTCCAAGCTTCTCAACATCTTCTTCCAAGCATTTAGCACCAGTCGTCACTTCATGGTCCTGAGG
TTTTCACTGGGTTGTTCTGGTGTCGTTTTCTCTTTTTTCTAATCTTGTTTTTGTTCTAGTGACTGCTGGGGGCGTTCTCT
CCAATTTGGAAACATGATCATCTGGTCCGGCATCCTCTTCCAAGCCATTCTCATCGTCTACTGTTGCTTCATGCTCTTTA
AGTTTTGGCTAGATTGTTCTGGTTTCGTTTTCTTGCTTTTCTTTTCTTTTCGTTTTCTTGTTCTTCTAAATTTGATTTTG
GGTTGTTCTCTCTCTCTTTCAACGCAGACAATTGGGTTGATTTCTTCTAGAACAGTTGCCAATATTTTTCTTGATCTTGT
TTGCTGAATGCAAGTACCGTAGTCCACTTTCTTTTGATGAATACTAGGTCAGATGGTCCTACTGATGAAGTTGGGGACCC
AGGCCACTTTTGTCCAACAAACAATAGGTCAGATGGCCCTTATCACAAGGGAACGCCAGTTGTCTATCGTTTTATGAACA
ATAGGTCAGATGGTCCTGCTGATGATGTTGGGGAAACAAACCATATGTTTTAGCCAATGATGGGTCAGATGGTCCCGGTG
TCTTTGTTAGGAGTACAACTATCCTCATCCTCTTCAGTCTCCTGGGGTTCTTCATCTGAATCTGGGCTATCTTCATCGTC
TTCATGATTGGCGCTCTCATCCTCTCCTTCTTCTTCATTGACATTGTCACCATATTCGCTCCTCTGCAGCCTGCTGATCC
TTCTTGTCAAAGAAAGCAACATCCACCAAACTGGAAGTTGACTTTACCAAAGCTTCATCTCCTGTCTTGGAACAAAGAAA
TATAGCAGACGGTGACTTCTAGCACAGCATACGGTGCATGGCAATAAGATAACCTGCCCCCATCTTTGTGTCTGTAGCAT
GAAGGAGGATGAGTCTGATTTTTCGGGCAATGGATGAATGATGTCAATGGTTGGGTACACTTACAATTGCGTTAGAAGCA
GTCCTCATCCCGATCTGGCTAATCCGCAGTCCTCATCCCGATCTGGCTAATCCCAAACCAAATGACGAACCACGCAATAC
ACCGTGTAAAAATTGATCAAAAGCATGCTAATTCTTCGAAATCCGCGCCGGCACGGCCCTGTGCGCCTCTTTTCGAATCT
TCCAACACAAGCCACTCACCACACATCAGTGCACGCAATTGGCAACAATAAACTGTAGCCTCATGAATCCACTAACGCCG
TCTTTTAACACAACTTTTGCTACAATTGTCAGTTGATAGTGGAATTTTTTTTCCCTACCACCACCCATTCGGGCACTCCC
TCTCTCACCATGTCCAGCATCACGAAGGTTGTTGACAACTTCACCCATCCGACCCTTCCACCAATCGTTGGCCAACCCAC
ATATGACACTCTCGTTGAGCTGCACCTCAAACTCAATGCCAATGCTGCCTCCATTCACTCGAACCTTGGCAACGGCCAGC
TTGGCTTCCTCTCTCTCACTGTCACTCCTGCTGTGTACAACACTCTCTCTGCTGTTCCGTTTGTTCCTCCACTCAATCCA
GGTCCCAACGCTATCATTCCAGCCGGCTCGACTGCAGCCCAGATTGCGAACCTTGTCCGCGAGCATGACCAAGCTGTCTC
CCTCTTCAACAAATACGACTCCACCGACAAGGCCCTCAAGCAGCAACTTCTTGGTGCAGTTGAGGAGATGTTTTACCGCA
CCAACCGCAACCGCCATCTTGGGTACCAAGGCCAAACCACTCGCGCCATCCTCGATCATCTTTATTTGGAGTACGCCAAC
ATCACGGATGTTGACCTCCAAGCCAACGACACCCGCATGCGTCAGGACTACGACCCCTCCAAGCCTTTTGAACTCCTCGT
TGACCAAATCGAGGATGCCGTCGACTTTGCTGCTGCTGGGCACACCCCCTACTCTCCTGAACAAGTTGCCTTGCTCGCCT
TCCAGATTATTCTCAAATCTAGTTTGCTCCCCGACGAATGCAAAATCTGACGCCGCAAGCTCCCCCTCCTCAAAACCTCC
TGGGTCACCTTCAAGCTCAAGTTCGGCCTCGCGGCCAAAGAACTCCAAGAGTCTCAAGTTCTCGCGGGCCACTCTGGCTA
TCACTCCGCCAATGCAGCTCTTCCCACTTCCGCTTTCTCCACTCATCATCAAGAAACAGCTGACGCCATTGCCCTTCTCG
CCGCCGCCACTTCTGCTGATCGCACCACTGTCTCCAATCTGACTGCCACTATCAGCAGGCTCACCGTCCAGCTCGCGGAA
TCAAATACCCAGCTCACCACAGCTCTCGCCAAGATCAACTCCCTCACTCCGTTTGGAGCAACCCCTACGGCTAACCCAGA
CAATCGCCAACCCCATTTTACCGGCTTTCCTTCTGTTGGCCCGCACTACTGCCACACTCATGGTAGCAAGGTGTGGCACA
CTGGTGCTCGCTGCCGCCACCCAGGAGATGACCACAAAGCCAAAGCCACCGAAGAAGCCAATAAAATGGGAGGCTCCACC
AAGACCTTTGAAGCCTGACAGCTTCCCAGAAACTCAGTGAGCGCCTCCATAGTAAATCAATTATGCGCCCACTCTGTTTC
TCCACTTTTTCCCCCGTCCTCCTCTGCTTTTGCTGACTCGGGCTGTTCTAGCCATTTTCTCTGCCTCAACTCCCCTTGCA
TGTATGTCCTCCCCAACCCCAACGGAATCTTCGTTTCTCTCCCCATCGGGGACTGCATCCAATCTACTCATACGGCCCTC
CTACCGCCTCTTCCTGGCCTCACTCTTGCCGGCCGCCAAGCTCATCTCTTCCCTCATCTCCAAAACAAAGCTTTGCTCTC
GCTGGGTCAGTTTTGTGATGATGGCTACGAAATTACCCTCTCCACCACTGCCGTCAAGCTCTTCAAGGACGGTGCCCTCT
GCATCACTGGTCCACGAGACCCCAGCACCGCTCTCTGGACCATCAACCTCTGTCCTGATGAACCTCCCTCACCTTCCCCT
TCTCTACAAGCCAACAACGTTCATCAGCTCACCACCAAACGAACCATCGTGGAATACCTACACCGCGCCTGTTTCAGCCC
CGTCAAATCAACCTGGCTAAAAGCTATTGCGGCTGGCTACTTCACCACTTGGCCTAGCCTCACCCAATAACTTGTCCAAA
AACACCTTCGCAAATCTGTTGCCACCGGAAAAGGGCACCTACGACAAGACCGCCAAAACACTCGGTCCACCAAACCCAAA
CCTTTCTCTTCAACACCCAGTGTTATGACGTTGCTGCTACTCAGCGTCCGAGCCAATTGGGTATTTATGAAGCCGGTTGA
AGTCAGTGGTCAAATTTTTAGCAATCAAACCGGACGTTTTCCAGTCACCTCCAGCCGCGGCCACAAATATCTCATGGTCG
TCTACGATTACGACAGCATTAAAATCCTCGTGCGCCCCCTCACCAACCAAATAGAACAGGAACTGGTGCGTGTGTACAGC
GACATTCATGCCTACCTCACCTCGCGTGGCCTTCGTCCACTCCTCCAAAAGCTTGACAATGAATGCCCTGCTGGCCTTAA
AACC
>k141_3976083
AAGAAGATGATCTGCTCATCTTCTGATTTTATGGCCTCTCAATTTGGTGTGGAATTGACGTGAAGCCATGGGGCCACGAA
TTTGTTGTTAGGAATGCCTGTGCCATGGCACAAAATCCGGTAAAATATGATGACGTACACAACGCGCCATGGCGCCATGA
AATTTTTGTTAGGAACGGCCCTCAGGGTCTGTATTTAACAGAATGTCTGTTTGTCTGTTTTGTGTCTGTTTGTCCGTCGA
ACAGACATGTCATCCGGATCTGTGCAATTTCAACGGACACAAAACAGACAATTGTCCGTCAAAGTGTCTGTTTTACTCTT
TTGGCGCGAACAAGGCGGTGATTGGGAGATGGCTCTTCGCTTTATAACGATGATCTGTGCTTTAGCAACAGCAAGCTGGC
GATTGGAGTTGACTCCTGTTTGCACTAGTGAAATAGACTGTAAAATAGACAGAAAATAAAAAAAGCCGTCACGACTCCTA
AAAGTATTATTTGTTTTTGTTGTTTTTGTTGTTTCTAACTGCTGCATTTATCACCAACCACCTTCATCTCCTACTACTGG
TGCCTCTACCACATGACAACTCCAACAATGAAGTCACCCCCGTGGGGGTGAAGTGGCCCTACCACTGCTCCCACTACTAC
TGGGAGCGCACCAACCGCGGCCTCCAAAAAAAAGTGAAAGAAATTCCATTGTATCGTGCATCACACATTATAGGAAACCT
TGAAGATCCCTGTCATTATTACCAAGACGGGAGTGAAATATTTGCATCATGTCGCTATGCAATTCAATGTTGGCATTTAT
TTTGAAGCCAATGGACATGTGACTGACTCGCTGCAACAGAAAAACCAAATATAGGTGAGACACAGAAACAAAAACACAAG
ACCGCCGGTTCTGAAGACCAGACTCACCTCCAAACTCCAGACGAGCAAGCAGGTTGTTATATTCCAAATACAAGCTGGAT
GTAAACATAGATTGATAGTCTGGCGCGATAACAAGGTTAATGGATGATGACCGGTCAGTCAACGACCAACAGTTTCACAA
AAAACTCCATTTCTTACTGACCGCAGAATTCTGCGCAATGATTATGTCAACCATTCCAGTCAACAAAATTATGATGAATA
ATGAATCTTTGGTTCATCCTCCTGGAAATCTCTTGGATCCTCTTCAAACAGATCCTCGTATTGGACATCTCACATTTTTC
AAAGCAGCGCGACCCTTGATTGGTGCCCTTCTTTCTGGCACAGCTTCTTCATCTATCATCATTATCCGTGTTGCAACCGT
GACTGATGCACCACAAGAACAGTGGTGTGACGGAGGTGTTCCGCTCTAAAATTGGACAGGCAAACCTCGACATTGGTTTT
TATGACTGCATTTGGTACCACAAGAATGCAGGCCTTGGCAAATGATGCCTTACCAGATGGCTAGGAGTATCACACTGCAC
AGGTGGTGCAATGTTGTATTGCGTACTTAAGCAAAACGGGTGCGTAATCTCCCGAACCACCTTGCAAAGAGTCACCAAAT
TGGAACAAGAAATTGCCAAAACTGTCAATTGTTCCAAGAGTTTGATACCAAAATGAGTCGTAGAATTGATGGAGATATGC
CTGACCCAATCAAATGGGTGGATATGCTCAAAGATGATGAAGATTTTAGAACGGAGTATCACCAAATCTATCAAGACAAA
GACATTTCCGAGGCAGACACACGATTTACCCCGGAAATTCTAGACAAGACGCACTTGAGGAACATGGAAGTTGCACTTCC
GCGCAACACTGAAGGACCTGAGTTTGTTTGAGTTGCAAAGTAATTACAAGATGCCAACAGCTTGCTGATTGGCACAGCTC
ATGAAAATCCCATATTTGACAGTCGCATGTACAAAGTTGAGTACAAGGACAGTCACAAGAGCGCAATGGCAACAAACACC
ATCGCACAGAATATGTTTGCTCAGGTTGATGAACAGGGAAACTGACCATGGAAGTACTGCACCTCTGCCATCAAACAAAC
TGGCACATTTGTTGTCATGAAGAATGGAAACAATTGTTGTAGAGAGACAACACAAGGTCGGGATTTTCTCATTAAATGGA
AAGACAGCCCTATGACATGGCCTCCCCTTAAAGATCTAAAACAAAGCTACCCTGTTCAGGTCTGCAAGTATACAATACTC
TCACGGATCCAGGAAGAACTGGCTTTCGCGTGGTGGTGTCCCCACGTTGTACGCAAGCAAAATATAATCATTGCTAAAGT
GAAGTCCAAATATTGGGTTCAACCCACAAACTTGGCATTAAAGTCCCAAAGTCCGTTAAAGAGGTGATCAAATTCTATCA
AGAAAACGGCAACACTCTCTGGTGGGCCGCAATCTGCAAAGAGATGAAGAACGTCCTCATTACTTTTGAAGTCTTTGAGG
GCAAGCAGAAAGATATTCCACCAGGATACCAATTTCTCAATCGTCACATAATTTTTGACATCAGGAAGGTTTCAGACGCA
AGGCGCGCATAGTTGCTGGAAGGCACATGACAGAAGCCCCAGCATCAATGACATACTTGTCAGTAGTCTCAAGAGATTCC
GTCCGGATAGCTATCACGATCGCCGCGTTGAACGACCTAAATGTCTTGGCCTGTGACATACAAAATGCGTTTCTTGCAGC
CAAGCGTAAAGAAAAGTGCTACACTCAAGCAGGTCCCGAATTTGGATCCAACAATGGAAAAGTGATGTTGATCACTCAAG
CACTATACGGGCTTGAGACTACTAGCAGTGTCAGCTTCAGATCATTGCCAACTGAGACACGCTATGATCTAGGCTGCGTA
CCTCCTACAAATGCCGATCCAGATGTTTGGCTTCGTAAAGCGGTGAAGGCTAGTGGTTTTGCATTTTACATGATGTTACT
ATGTTACGTCGACAATGTACTTTGCATCGCCAATGAGCCACTCAGAACAATGAAAGGTATTCATCAGAGAAACTTTAAAC
TGAAAGACGACAATTTTGCTGAGCCTGAAGACTACCTCGGCGCAAGCCTTGAAAAGATGATGTTGACAGACGGATCAACA
TGCTGGTCAATGTCCTCTGTCAAGTTGTCAAAGCAGTAGTTCAAAACGGCAAAGAAAAGCTAGCAAAAGATGACAAGCAA
CTTACAGGTTGTTGCATCACTCCGCTCAGCTCAGGTTACCGCCCCGAAGTCAATGACTTGGCAGAGTTCAAGGCCGACGG
GATCCGAGTCTTGCGGTGGATAGTAGAATTGGGCCATGTTGACTTTTTGTTGGAGACATCACCACTCATGTCAGCGCACC
TTGCCCTTCCCAGAATAGGCCACCTTGCACAATTGATATATATGTGTGGGCACTTAAAGTTGCACCTGAATAGGAAAATA
GCATTTGATGCAGCTCGTCCGTCAATTGATGAGCATAGATTCAAAACATATGACTAGTATGACTTTTATTGCGGAGCAAA
AGAAGCAATTCCATGAAATTGTCCAACTCCCTTAGGAATCTTGATGTCAACCCACTGTTTTGTTGATGCAGATTTGGCCG
GCAACTTCATCTCAAGATGGAGCCATACAAGAGTCCTAATCTTTTGCAACAGAGTGCCTGCAATATGGCATAGCAAGAGA
CAAAAAAGTGTTGAGACAAGCACATACGTCAATGAGATCATGGCATTAAGGTAGTAATATAAGGGTTAGGTATTTATTAG
GGGTCGACAATTTACGAAAATGGAAACTTATTGGCTCACTTATTGGTTCGCACTTATTGCCGTCCTAAATCTTTTCTGTT
GTTCTTAGCCAATGAAAAGCTCTTCAAATTGGCATCAATCGACAACCCCCACTTATTGGTACACTTATTAACATGCACTT
ATTTACGAATTACTTACCTAAAGATCAACGAGAGGAGGGAGGAGGTGAGAAACAAGAAATTAAGGGTTCTCAACTCATGA
GGAACAGCCTTGCGTTATAAATTTATAAAGATGCCTCGATATTTGCAACGCATGCTTTTCCTTTGTCGTAGTCTGAAGTC
GTTGTTGGAGCGTCAACGTTCACAGCAACTTTGATTTCTTCTTGATATGGAAGATGAATTCCAAGACGACATAGACTCAA
TGGCGGTCATGCAATTCAAGCGGCACTCAAAGGCTTGCTACCTCTTCCGATCTGGCTACAAGTCACGAGATGCTAAAAGG
ATTAACAAGGTGGACAAGACGTTGTATACTGACAAGTTTACGCCAACAGAGTTCAAAGAGCATTTTTGCGTGAGCCGGGA
AATGTTCTGGGTGTTTCACGAGCGCATTAGTGACGATGAAGAATTCAATTCGCCACCAGGGAAATGAAAGAAAGGTTTGT
CTGAATTGCATCTTTTAGTACTCCTGAAGTTTCTCGGTTGCAACAGGAATGAGGCAACGTCGTCAAAGTTTGGCCAATTC
TTTAAGATGAGCAAGGGGTCATTCCTTAATTATAGGGACTGGATGGTTGTGGTTCTGTTGAAACACTTGGACGACGCTGT
CTTCTGGCCTGAGGCAGATGAACAGAAGGAGATTGCGAAGCGAATTGAAGAAAAAATTCTCTTTCCCAACTGTGTAGGTT
TCCCAGACGGAACCTTGTTGTCCCTCAAGCTGAAGCCCCAGCTGAGTGGCGGGGATTATTTCAGTAGGAAGGCTTGTTAC
GCCGT
>k141_3976111
TCGATGGGCAATTGCGCTGATCCACAAATTATGGACGGTTATTTGGGACTTATGGACACACCGTAATCACATCAAGCATA
ATACAGTACACCCACACCAACGCGCAGTCTTGGCTGATCTTAACCTGGGCATTCAGGCGGAGTTTCAGACGGGACCGGCA
GGTCTTATGCAGCGGGATGTGGTTCTTTTCAGCAAGGGGGAGTCCAAACTCACCAACTCGGTTGACAAGCTTTCTAAACG
ACAGTGGCTGGCTTCCGTTAACCTGGCAAGCGTGCGAGCGTTGGACGAGTCGAACCAACTACAGGCATCCCTCCAACGGT
CATGGGAATTTTTCCGGCATTGGCGTATGAGGACTCACGATCACCACAACGCCACGGGTTAACATTTCCATCAATCTGCA
CAAGGCTACACCATTATACATTTCATGACACACAGGATCACAAACAGTTTCATTTCCATCAGTCGTTCTTGCCGATGGTC
TCCCGGTCGGAGCCAGGCCGCGGGCGACATTAAAGTCTTCCACAGACACTTCAGCAGTAGTATTAAGAAGTAATCAATGA
GTCAAATTCAAATTCAGGGCAAAATAAAAAGACGGCAGACACATAATGGTCATGGGTCCATCCATTATAAAACATATTCT
GGATGAACGCATCACCAGCCTGCTCCAAATAAAGCTTCAGCCCATCCATCATTCACCACACCCCTTCCAAGCTTGGATGT
TTTGCTGCAATTGCTTCTTGATATTCACAAATTTTATCAGCTGAAGGAATGCAAATTGCAGCATCTGGTTCTTTCAACAA
GATCCGAATGACGAGACACCGTCCAAATCAAAGGTACATTGAGACACTTGATCCGGTCATTCCAAAAATCATCAAAAGTG
CCATGGTTGAACCTCTCAATCTTGTCCAAGCCAAGTTCATTGCCAAACAATCTGCAGCTGACATCAAAGGTGGTCGCCCC
CGCCCGGCCGTTTTCTCAACAATCATTCCATCTTCAGCAATAAAAGTAGAAAGTGTGCTGAAAAGTGGTTCAAATTTGGA
TCGCAACGATTCAAAGGTTTCAACATCCAATCCAGTCAAAGTTATCGTAGCTTGATTGTTTTGGGATTCTTACAGCTTAC
ACCATGCACTCGCCTGTGGATCTTGGAGTGAAACTTGTGGGATCCTACGTTCCCTCAACCTTTTCATTGCACAAGAAAGT
GCTTTGTAGAATTGCTTCCTGTTTCTTGAATGAACGAAAGCAGGATTATTTCGCCTCTGGTGCTGCTGCCAGTGGAGAAG
GAGATCTAACTCCAGATGGTCCATATCATGTGTCACCATACCAGGAATGATGCTGCAAGCTGGTTAAAGTGTAAAGGTAG
TTGTAGTTTGTTTAAATGATGTGGTGTAGGTGAAGCAGTTGTGTTGTATGTGTGTTTATTTGATGTGGTGTAAAAATACA
CCGAACATCCATTTTGTGTATTTTAAAATAATTTTGGGAGGCGTCAAGCAACTTCTCAAGTGGACAAACAATTGGCGTGC
AAGCATTTTACGCGCACACTCATTATGTGTTTTTAAGAGTGCTCCAGTGACAGCGGTTGTCGTCAAATTTAGTGGTAGTA
ATTTTTGAAGTTGTAAAGGTTGGGCTCTCTGAAAGTACGATGGCAGTTAGTATTAGGTCCCGACTGAAGAAATAGGCTCG
TGGCCGTAAACTCCGATGGCTGTCATAGCCGTACACTATTGTAGTGTGCCCTAGAAGCGAAGAATGGATACATCTACTCT
TTCTACTCGAGAGAAATATTATCATACTAGTGTATGATGCCAACACCTTCCCTCGTGAGCTGTACTCAGGCCAACAAGAG
ATTCACCAAGCCTTGAACCAACAGCACACCCATTTCTTCTGTCTCAGTAGAATTGGTTCGTTCAATCATTTTCACCAAAA
GAACGTCCACTTGTTTTCGTAGCTCCTTCATCATAACTCCAATCTGTGCGGCCATGCTGATTTCGATCCAGTCGTCAACG
AGTACAAGCCTTTTTGTGTGCCGAACAGTCACTGAACCGCCCAACAGCAGCAACGCAAATGGCTGTACAAAGCAAGTTGT
CGATACTGATACCCGATGTGGAGTACCAAATTTCTCATGGAAGACGACCCAGCTGTCAGAAAAACGCTTCTTCAGCGAAT
TGACCGAAGCTCTGTGGAAGTGAAGTCGCTCTTGTTTGTGAAACATTGTGTAATCGCCAGACGTTGGTTGCTCCAAGTGA
GCAACGTTTGGATAGAGGCCAGCGCAGATCACAGCATGCACCAAGTCTGTATTGCTGCCATGTACATTGTAAACGCTGTC
GCTCAAGTCTGCATCTCCACGTTTGTTGGCACCATTGCATCGGATCTTCTTGCGATCCACAAACCCAATACTGCAGAGTA
GGTCTAAGAATTGTCGTCGTGCATCCCCAATTTCACGCATGGCTACAGAATTCAAAAAATTCGAGTTGCAGAACTTTCGC
CCCGCATTTGTAGAGGACTTCGAGGCACTCCAAAAAGATTCCCAGACATTGCAGAGAGTCAAAAAGTCTGAGTCTGGATC
TGAAAATGCCCGTTGTTTGGCCTTGGCGACATTCCCATCCGTTACAAATGTGGCAAATGGCGATTGCGAGGATAGAGCAG
CGGCAATCGTTAATGTCTTATCTAGACAACGGAACATGGCTCCAAAAATAAGCATTTTTCCGAGTCGGACATCGACTGGC
AGTTTTGCTAGATGGCGTCCCAACGGTGTTAGGCGTTCATTTCTTCTACTGGTGAACGATTTGCCCTCTACGATTTCAAT
AGCTCCAACCTCTTGCAACACATCCACTGCTGCTTTGACAGACTCTTCCGTGGGAGGCTGAGGCGCCTGAGACAAAAAAA
ACATACTATTTGTTGACAGACCGCTCGCCAATATGTTTAGACAGACCTCCTCCAATGGCACCCGCCGCAGCTCTGGCTCA
CTGGCTGATCTCATAACTACTTGCGCAGTACGACTGGAATACAGCTTGAGGCAAATGCCCGGCTGGACACGACCAGCACG
TCCAGCCCTTTGTTTGGCGCTTGCTTTGGAACACCAGTCGGTCACAAGAATTGAAGTGGATGTGCGTTTATTACGACGAA
CCTCTCTGACTCTGCCTGTATCAATGACTATACACAACCGCGATGTCGTTGAGTTTGGCAGATGACCGAGGGATTTGTTG
CATTTCGAACGATCAAAAGGCACGACCATGGCACTTACCACATACTACATCTGGAATCGTCACACTAGTTTCAGCGATGT
TGGTACTCAGGATGATTTTTCGACTGCCGATCTTGGCAGGAAGAAAGGCTCGCCGCTGGTCTTTCGACGAGAGAGTTGAA
TGCATTGGGATAATTTCGAAACGCGATACATCGCGAAACTGTCGATTTCCCTCCAACCGTTCCGTCATGGCTCGGATCTC
GCCGAGACCGGGCAAAAACACCAATACAGAACCTTTAGAAATTTCGGCACCTTCGGGAGGCAGCAAAGATGTATTGTGAT
CTGGTCGACAGAGGATTAACGAGAGGGTGTCTTCAAGCAGGTCATAATTGACAACTTCTTCGTTCACTCGGTCCATGGAT
CTGCGGGTCGCCATTTTATAGCCGGAGTACAAGTCCGAAACGTCACTCACATCTGTTTGGGAGGTCAAATCAACTACCTC
TCGGCGTTTTTCACCACCCTTGTTTGTGACCCATAATGTGGTCTTTCCCCGTTGTCCATTGGAACTATCACGAAGGGCAT
ACCGTGATCCTTCTTCAATCATATGATCCGTTGCATCCATCAAATCTTCCAGATGATAGTTGGAAACGGGGAACGTTCGA
CCTGGAACACTGAGCAAGGGTGCTCCACCAAAGAACGAGCAAAACAGCTCGGAATCTAACGTGGCGGACATCTAGACGCG
GAAACCGGCAAATCGAGAAAGTGAGTATGAGTAGAAAAAACAAGTAATGTAGAGGAGTGCATCCATTCACGTACCAATAT
CACCTTGAGATCAGGTCGACTTGTCTGCAGAAGCTGCCGTAAGGCAATAAGTAGGACATCAGTCTGCTGTTGACGTTCAT
GAACTTCATCGACGATGACATGGGTCACACCGTCCAAATTCCGATCTTCTTGGAGTCGCCTCAAAACAATACCCGTTGTA
CAAAATAGCAACTTCGTCTCGGCGCTTCGTTTCGCTTCCATTCGTATCTGATACCCAATCCATTTTCCTAGACGAGGCTC
GCAAAGTTCATCAGCGACCCGCTCCGCCACCGATGTAGCGGCTACCCGCCGCGGTTGGGTGACCAAGATTTGGATAGCAT
CGCCTCGACCTTCCATCAACGCTTTTTCCAAGAGATATTGTGGACATTGGGTGGTCTTACCAGCACCCGTCTGGGCCGAC
AGGATAGTGACTGGATGACACTGGATTGTGTCGAGGATTTCGTCCCGATAGGCCGTCATTGGCAAATGACTACGGACTTG
AAGCATTTTCTGGTAGGCCGGAGTTCCTTGCCGCTGTTTGAATTCCTGTTGAAGTCTCTTTCCTTGTGTTGATGGTCCAT
TTACAGGAGTCCTCTTGTTTGGCCGATTCTGGCCGGGTGCCATGTTGATATCACAAACCTGGTCATTATCACTATCATCC
CAGTGTTCCTGAACTTCTAAATCCTTTTTCTCGGTGGACCTATGGCCAGCACTGGTAGGTGTAAGGCTGACAACCGTTGT
ATGTACGTTGGTATTGGTAGCATTGATTTGGTTCTGATTGTCTTGTAAAAGGGCGATCATATAATCCAATCGCCGTTGTT
TAGCCGCATCTTGAGCCTGGACATGTTGGGATTGGACCTCGTCGACTTGACGTTGCCAGGACAACCACAAATCTCGAAAA
TCGGGAGGAAACACGCGATATAGAGGCAACGAGGCATCCATTTCATATAAGGCTTGGACGGCCAAATAATCCTGGAGAGA
ACTTCCTCGAATAAAATCACCCGCATTGGCCATCCAGGTCGATTTGTTCAGGGTAGCTATCATCTTTCCTTTTCCTTTGG
GTGGTGCCAAAGCCAACTGATAGCCTTGATTGTAAGGTAGCTTGGTGTATTTGGGTCGAGGTCTTTTCTGTTTGCGACAA
TATTCTTCCAGAATCTTTTGGGGCGTTGTTCCTGTCCAATCATTGGGAACAACTGCGTCCAACAGACTCCTGTAGGGTGT
TGGAGCTGGAGCTGGAGCTGCTGAAGTTATTTTGCTCACTGCAACCTTTTCTTCATCTCCGTCATCACGGTCATCCCCAC
CACCAAACATGTCTACAAAGCCTCCACCGACCTCTGCCTCGTCCTCTTTATCATCGCCTTCCGCCACGACAGTAGTTTGC
TCTTGCTCTTGTTTTCGGTCCTTGGCCTTTTGCCTCTCAATCCGTCGACGAATCCCCTGAACCAATTGTCGTTTTTGTCG
AAGCTCTTTTCGAAGTTCTTTGATTTCGTGCTTGGTCCGCATATAATTGTTTGCATCATTATTCACGTCGGCCTCGAGTT
CGTTCAAAGCCTGTTCTTCCTCCACCAACGCTTGTTCGTCAGGAGACAACAACACTGGTTTCAAAGTTGTGGTGTCTGTT
GTGGTGTCTGTTGATGTTGATGTTGTTGTTGCTGCAGCTGCCAGTTGGGCAGGGGTACCCTCGCGTGCATCAGCAACCAT
AGTAGGCGCCCCACTATCGCCGTTAGTACCATTATCGGCTTCATCATCATCATCATCATCATTATCATCAGCATCATCAT
CATAATCGTCGTATTGATATTGCTGCAACAACCATGCTTTGCGTTCGGCTGCTTCTTTTTCTTCGGCTTGTTCACGCTTC
TTCTCTTGCTCGTTACGTCGCTTGACTTTCGCGACCGATGCCTTTTGCAGCTCCGATTCTTCCAAAGCAGTAGTCCTTGC
CAAGGAGGACTTCCTATTATCAATAGTAGTGGTAGTAGTGGAGGAGGAGGAGCCTGCTAATAGCGAAGAGGAGGAGGGGG
TAGGAGGAACAAGTCGGAGTATCGAGATACCGCTGCGTCCACCATTTGCGGCCGCCGCTGCCGCGTCCCGTTCGTCCGTC
CGAACGCGACCATCTGAAAACAAGACGGGCAACTCCTTGGTAGGGAGGTGCAAACAAAACCAATCCAACGCGGTTTCCAT
AGTCAATGAATACCCCAAGGCCTGTACGGCGGATTCAATATGAGCATCGGTAAAGCCCCATTCCAACCATTGATCCATCC
AACTCGATAAATTGGAACCAAATCGTGTCGAGGCAACCGCAACCGTCGCCGTGCTGCTAGGAGCAGCGGAAGAAGAAGAA
GAAGATGGCACAGCAGCATCGTCCAATTGACTCGATTTCAGTTGGGTCAACAAGGTCTTCATGCCCGTATGCGTCTGGGA
GGAAACGACAGGGGCTGCCGCTGCCGTCGCTTTCCCAGCCATGGTCGAGGTCGTCGATGATGTGGATTGCCCTGCATAGC
CACGGGCATCTCGGGCGCCTCCCGCTTTCTTCTTCTTCTTGGCCATTCTGTTCTGATTCTTTTGCAGCAGTAGTTCAGGT
GGTACAGTATGGAGGATCGAGGGTCGATCCACGAAATGTCGATGACTACTAGCGAATAGTCTGTTCTGTTCTGTTCTGAT
CTGATCTGATCTGATCTGATCTGATCTGATCTGATTGGATTGTTAATAGCTTCTTCCAATGGAATACGTACAACAGTGTA
GAGAGGAATATAACATACCATCGTCATCATCAGGAACCCAAAACTCGACAAAAAGTTGGCAACGGTTTTGATGGCAAAAG
TACTTCTACGGTAACAAGCAAGCCACTACTTGACTGATACGACTTCTTTCAGAGCCTTCATTGCTCGACCCATACGACTA
ATAGGAGTACGACGCAGTGCAAAGACGATGAGACGTTAATGGTGCACATTATTTTTCCACGGTCGCTGTAGAGTAAGTAG
AATGATGCAGCCACGCATTAGTAGTATCTAATGCGAATGCCAGTCTCCGTGGTCATTCTACTGGAATCAGAACTAGGTGC
AGATCATCAATCAACCACTAGTATATGGTCGTTTCCTACCACTGATGCCGTTCACTACTACTAGCTACTAGTACTATTAC
CTACTCGTGGTTGCTCCTAGCTAAGAACAAACAAAGAGAAAAGTAGGATGGTTTCAAGACGTTTGTACTACTCAAATTAT
TGAAGGAGGTGGTTAGAAAGAAAGAGTACAAGAAGGAGAGAGAGTGGGAACCATTCTGGTTAGTACAATTACCACCTGCT
GTACTAGTAGTAGTGATGAGGCATTTTCTTGCTTCACTCTGGAAGTCAAGAATGTTGGTGCCATTTGGATAGAGGTTGTG
GAACATAGTAGGCCAGCATGAAGGAGCAGAGGATTGTTACGTACAAGAAGGGAAATGATCTAAGAACAGCCAGTCGTGTC
TCTCCTTGTGAATGCCGGTCGCTCCTAATTGAGGAGCAGATTCTTAAAATCAACTTCTAAATTATTTTCCGACTTGCTTC
AGTATGGGCTTTTGGCTGGATCTCTTAGGAAATAAGTCAGTTCTAAAAATCTTTTTTCTAGGGCTTTAATGTCCTTGTGA
CAGTCTCTTTTTCAAGTGGTTTTGCATGTGTTCAAAAAAGAACCAGCAGTCCTGTACTTTGTACAATAGCATGCAAACAC
CACCCTGCCTGGTTGGTACTGCGATGAAGGCAAAGTAGTCAAATTTTGAGTACACTGAGTTTCAAATACAAGTGACAGAT
TACAACCAATACTACTAGTCTTTGTATGGACACTTACAACCTTTCTTTGGTTGTGAAGGGCCGTTGGTTCTACTGGTGAC
TTGGGTTGGTACCGTGGCCTATGCGGAGCCGTTCATGTGAGATCAACATTGAAGTCAAATGGCGATTCCTTCTCAAACAT
AAGTCATATAAACAAGTGTCATACAGTCATCGGTCAGTCCCTCGGTGTGATATTGGCAGTGGGCCAGACGAAGGCAGGAT
TCGATTCATTTCCGCTAAAATCTGTATATATAAGCTAATAGAGACGACAAAAAAATGCCGAAGGTGACAAAATAATAAAT
AAACGCTGTTTTGTTTTAATGTGCAACAATAATAATACTAGCTATTGCCGTTAGCTAGAGGAGTAGAATCGACTAGCTAT
GATATATCCTTGAGCAGCCTATTCCAATCCAATCCAATCCCATCCAATCCAACACCCTACACTATTGCATGACACTGAAC
CGGCAGATGGGCCGGTATAACAATAAAAGGACCCAATTGGCTGCTGAAGCTCTCTAAATACTCAATCAAGGGCTCGTTTC
TCCAAGGGACCTCCGCAAAAGAATAACGGGAAACCGGCACGCAACAACAACAACAACAGCAACGACAGCAATAATGACAG
TAAGAATGGCAATCACACACCGCAAACTGCAGCAAAGTCATGCGTGATTGACAAAATTCAAACACGAGAAGCAGGGACCT
CCTCTGCCGCCACCACACGACCGGCTAGTACTGCTACTACTACTACTACTATTGCTGCAGCAACGACCGAGGCGTTGCTC
AAATACCTTGACGGGTCGAAGTTGGATCTGTTGAAATTGCCCAACAAGGTGTTGCTGAATATTACGGCCTTGTTGGAACA
ATTGGTAGTTGTTAAGCGTGTAAGAAGCTCGAGCTGCCGCAGACGAAGCGCAACAGGCATGTCTTCGAGAACATGGAGTG
GCCGCACCAAGCAAAGAGAGCCCGGCAACGAAGGAGGCTTCAAACGACGAGGGCAAAGAAACTTCCAATGATGGCAAACG
GAAGAAACCGGACGCTTCCAATGGTAAACAGACCACAGGGAAGACATCAGCTTCTACGGATCTTGCAGATTCTTCTACCA
ACGACGAGATCGAAAGCAACAGTAGGATTTTGCTGACACTGCACCAACAACGATGGCATTTATGGAGCGACTCAGGTTGA
TGTATGATGGGGCTGCTCGCAACGATGCCGAACTTCATCTTGCGGAGCCCAAAGAAGAGGAAAACGAGTCTACAACACAC
CATATCCCGCGCCCAGTGGCAGTTTCCACTGGAGAACTAGGAGACGTCATGCATGATGTCTTCAATCAGCAAAAGGAACA
ACCATGGCTCATCTCACCCGAGGCTCGTGTTCCTGAGAGAGAAGACACCACTACGCCGAAGGTCGAAACCTTGTCGCCAG
AGCAACTCAAAGGACAACGAGACACAAGCAAGTGACTTCGAGAAGAGTTGTTGCTTGGAACGGAAAAGCAAGCAAGCAAA
GGAGTGGGAGGATCAGTATGGATCTGAAGACAGGAGGGTGTTACTTCCACTATTGCACGACCTATTCTTGTTGATATTGG
CATTGCATCGCTCCCCAGCAACGTCGTTCACGGATTGCAACAACCGCAAGATGTTGTATTCTCACCCTTTTGTACCACAA
TATGTCTGATTTCGCACCCCCGAATCTTCACAAAACAGGTTCACGAGCGTGACTTGAATACTGACTTTTTGATCATAATC
CTTGAAGACCCGCCTTTTCTTATTGCCAGGCGAAAGAATCTGAAGTTTGTGTTGATGAGTGCAACCCTACACTCCGATGC
ATTTTCTCTTCCTATTTCTCTGGCTGCCCAATTGTCTTCATCCCCGGTCGCGCCCATCCCGTGAACGAGCACCGATTAGA
AGACATTCTGGAACTGACGGGTCATCAGATCCAAGAAGGGCCTGACTATGCAATCAACACAAAAAAATAAAGTTGCCCAA
GATATCGAAGTCAAGATTACGGCAGATGCATCACCCAAAGTATAGCAAGGAGACGATCCATTCACTATCCATCGTCAACA
AGACGGCAATCAACTACGAATTGATCGCGTCACTACTAGAATATATTGCCTGGAAGGAAGAACCAGGAGCCATTTTGCTG
TTCATGCCAGGAATGATGGAAATTACCAAAGCAATTGAAGAAATGTAAAAAAAGAATTCTTTCGATCGGACAAGGTTCGA
ATATATCCACTGCACTCCTCTCTATCAACTGCGGAGCAGATAGCGATTTTCGAAATACCACCAGAAGGCGTAAGAAAGGT
TGTTGTCTCTACCAGTAAGTTTGTACGAGTATCACTGTTCTTCCTGGTGGTCAATAATAAAGCGTACCACGAATCTTACA
CCAAGTCGATGCAGATATTGCTGAAACTTCTATCACTATCGAAGATGTTGTATACGTTGTCGATGCAGGACGTGCGAAAG
AGAATCGAAGCGATGAAATCAACGAGACGCCCACTTTGGTGGAGTGTAGGGTCAGTCGAGCTTCTGCAAAATAGCGCCGC
AGGAGAGCATATAGGGCGAGTGAGACCTGGTATATCTTACCACTTATTTTCTAGGTAAGTTGGTAAACTTTGCTGCGCAA
GTTGTGGGTATCGTGACAGTAGCCTTTTCCAGCTTTCTCAGCCATGTCTCTGTTCCAGTCATACACACGATGCAGATTTG
ATGGACTATCAATTACCTGAGATGTTACGAGTGGGTATAGAAGATTTGGTCCTACAAGTATTGATTCTAGATCTCGGTGA
ACCAGCCATTTTCTTGGGAAAGGCGTTGAACCCCCCTTCGGACTTGGCAATGAGCAACTCCCTACAACTCCTGGAGACAC
TTGGAGCCGTCGAATGTCGATGGTCACAGTCCGCACCTCATGCAACGCGGTCTACCAGACTACCGCACGACTTATCGTAC
AATTCGTCCAGTAGAACGTGTGCAGAATTGAGAGTGACAAGTGAACTTACTGCGTTGGGTTTTCACTTGGCGACACTTTC
CGTGGATCCAAGAGTCGGCAAGCTGATGATTTACGGAAGCTTGCTTGGATGCGTTGATTCGGCGTTGACCATTGCCGCCA
GTATGTCCTCTCGCAGTCCGTTTGTCAGTCCGTTCGATCAAAGAGATGCCACAGAGGAGGCACGTAAGACTTTTACCGTA
GAAGGAAGTGATCATTTGACCATCCTCAATGCATTTCAATAGTGGAAGGAGTTGAAACAAAGCAACCAGGGCAATCGGGT
GGTGAACGCATTTTTGAAGGAACACTTTTTGGGTCGGATGACGTTGTGCACCAAATGGAAGATCAGAAGAATCAATTTGC
CAAACTACTCAAGGAGATTGGATTCCTACCGAAAAGCTTTCAGATCAAGCCAATGCGGCAAGATTCTACCGAGAATGCCA
ATTCTCAAAATCTCGGTTTGGTCAAGGCAGTGCTATGTGCTGGGTTGTACCCAAATATTTTGGTGGCCCCGCAAGAACGT
TGGTAGCCACGCCTGGTATAAGTCGCAAGAGTGACAAGAAAGTTGGGGAGTGTGCGTTCTAGAGTCATCGCAAAGGAGAG
GTATATCTTCATCCTAGTATTATTGCGTTTAATCAAAAATTCTTGGACAGCCGGTACTGTTATTATCACGAGATTGTCAA
GACGAGTAAGACATATGCGCGCGATACGACAACTGTGAATCCTTTTGCCCTGTTGCTCTTTGGAGGTACCCTGAAGGTGT
ATCAAACCCACGGCATTTGTAGTGTCGACGACTGGTTGAAATTTCGATTGGTTGCGAAGCCTGCTACACTGGTTAAATAT
TTACAAGGTCAAATGGAACGAATATTGCTGCAACAGATCGTCAATCCTCAGGATGATATTGCGGAAACCCCGGAAGGACA
AGCCGTGATTCAATCGATTGGTATCTTGTTTGTGAGCAACGAGATTCTTCCCGTTCCGTCGGCACCCGAACCGGGTCGAT
CTGGAGGAGACATTGTCCGACCCTGGACCGGTAGTGATGCAGCCAACGATGGTGGTCAACAAGGCCGAGGCGGTCGAGGT
CGTGGTGGAAGAGGCGGGCGTGGCGGTCGAGGTTGTGATAGTGGTAGTGGTGGAAGAGGTGTACGTGGCAGAGGCTCTGG
CTCTGGACGGGACGAGTGACAATGACGAGGTTGGCTACATCCTCTCCAGGGCCCTTGTTGTCGTTTCTTGTCATTGCTCT
CCTCCTATGGGACTATTTTGAATAAATGAATAAATGTACTACTAGAGTAGTGAGCTTGAAATAGCATCTTCCTAATACTT
TTGGAACAGCGCCGTGTTACTACTATTGTGACAATCATAACCCTCCTTCTTTTTCGATCGATTGACTGATTCTTCCACGA
AATTCGTAGTAGAAGTGGTGGTGGTAGAAGTGGTGGTGGTAGTAGAAGTGGTGGTGGTAGTAGAAGTAGTGGTGGCAGTA
GAAGTAGTGGTAGTCGTAGTAGTAGGACATTCATTCCCCTGACTGGACACGATGTTTGCAAATCGGACACGAGGCGTTGG
TCCGTAACCACTGATCGCAACACGTATGATGAAAACCGTGGAGGCATGGCAGCGTCTTACGGACATCCCCTGGAGCAAAG
TCTTCCAGACAAATGAGGCACTGTCGGGCATCCTCGGGAAGGTCCCTGGACGGATCGTTCAAAACATGGGTGGGGAGCTG
ACGAAGGGTGCCTTCTTCGGCTCCTAAATGCTCGGATCCATTCCCAAATGCCTCAATGAGTTGGTCGTAGGTCATGCTAT
CGACGTTGTTCGGACCGGCCAGTCCATGGACATCGTCACCACCGCCTCCCATGGAAAGTTGATGCAATCGATTGTGCAAG
AGAAGACTGAGCAGTTCTTCCCCACTGTGGTTACCCATGGCACCCATGGCACCCATGGCATCACCCGTTCTTGTTTGACC
ATCCCCATGTCGAATACGGGTGGATCCCGTGCCTCCCATGACCAACGTAGTCCTACGGCCATCCAGGCCTTGTTCTTGTT
CTTGGGTGACTCTGAAACTCGAACGAGGACGAACACTCCCTCGTCGTCGGATTCCATCACTATTGGAGGTCGATCCTAGC
GATGGGTACCCTCCAGTAATAGAGGCCGAAGTCCGTGCTTGGGCAATGTCAGTCGAGTAGTCGGAAGCTGCTGCTCCAGC
TGCTGTAGTTGTGGTTGCTGTAGTATGTGTCGCCGTAGTGAGCCGATGCGGGACTTGTTGCTGTTGCTGTTGTTGCTGTT
GCTGTTGGTGGTAATGGCTGGACTGCTGCTGCTGCTGCTGCTGCTGACGACGGGGGATGTTAGACTGGTGATGCAGGACT
TCATTGAGAAAGGCTCCACCTACAACACCCGTCATGGCCCCTTCCGCAGCTCCGGACAAAGGATCCCGTCCACGGATATA
ATTCCCAGCCGCACCCAACAGTCCTCCCATCAGAGCGCTCCCACTCATAATCGCCAATGGCGATGACGACGACGACGGCG
ACATCGTCGGCGGCGGCGACAACAACAAGGATCCAGCCGCTGGCCAATACGCATCATCTATCAGACGTTCCGTCCGGGTG
GAGTCAGGAGGACGATCGGGATGGACAAAGCGACAAGCCTCACAACGGGCGACGGACTTGGGGTTCCGCAAGGTACATTG
TGGACACACCCAATCGACGTCGTCATTATTGTCGTTTTCTAGCGGTCGAAGAGGCGTGTCGCCATCTTCCTCCACCAGAT
CAATGACTGACCTGTCGCCAGGAGGAGGAGGACTCTCGTCCACATCAATCACTTCTGGTTGTTGTTGTCGTTGTTGTCGT
TGTTGCTGTTGCTGTGAGGAAGCATGGGAGTCAGTAGATGGGGAAAAGCGTCTTCGACGACGACGCCGCATGCCGCGTTG
GGGTGTCCCCGTTTGAGACTCTCGCTCTTCCTCCTCGGCCCGGGTCCGTCGTGCCGTTCGTCGAGTACTCATCAGTGGGT
CGGGACGATGCATCTCTTCCTTCACTTCTTCTGGTTCTGGTTCTGGAGTAGTGGATCCGCTTCCATCCACTACTTCCACT
TTGAGTAGGTCTGCTTCGCTGCAGTCCTTCGTTCGCGGTTCAACGACGTCCACATCCAAATTGGCATTGATACGACTCGT
CCGTAGAGAAAAAGGAGGAGTTGGCGTAGAGGTTGGCTTGAGATCGTTTTGTGGTAGCGAGGTATCAGTCTTTGTATCTA
CTTCCTTCCTGCCTCTAGTAGTGGTAGCACCACCGGCAGTACAAAAAATGGTAGCGTCATCAAGATCCATGGGTTGCGAG
AACGGTGCACCTTCTTCTTCGTCGATGTCATGTTCGTTGTCCTTTAGGTTGTCGTTGTCGTTGTCATTTTCGATAGTGTC
GATAGTGTCGATAGTGTCGTGTGGATCTTCTGCCGCAGACGATCGTCGTGCTCGTGCTGGACACGCCCGCAATTGATGCA
TGGTCAGATTCCCAGGTGGAATGGGTCGTCCACAGTCGGGACAATTCGGATACGGTGGCGGCTGGTGGTCTGTGTGAGAT
GGTAGTGATGATGGTAGTGGTGATGATGGTGGTGGTGATGATGGTAGTGGTGATGATGGTAGTGATGATGGTAGTGATGA
TGGTAGTGATGATGGTAGTGGTGGTAGTTGCTGGTGCTGGTGCTGCGTCGATAATCCAGCATCCATCATACCCTCATCAC
CATCCCCATCCCCATCCCCATACTCGTCAGTGCTGGTATCATCGGTCATGCTGGTTGCACCTGAATAGATTCCCATGGTG
TATGGTATTGTATGGTAGTGTTTGGTATGGTGTTTGGTATGGTGTTTGGTATGGTGTATGGTATGGTGTGGTGCTCATAC
AGATACTGCTGCTATTGCTGCTGCTATTGCTATTGCTGCTGCTATTGCTATTGCTATTGCTGCTGGAAAATTGCTACGAC
GAATGAAAGAGGGGAGGATGAATTCGGTGCGGTTCAATATTCGTACAATAGTTGTCGTACATGGATAGAAGAATGATGTG
CATGCGAATGCTCCCAAAGGATTATGAGGTATGCCGTCAATGCGGTCAATGCGTTCAGGTGACGACGACGATGGCGACGA
CGACGATAGGAGGAGGAGGAGAGACAAACATGTCATCATGGACAACATCTACTCTATTATTATCGGTTCCTTTTACCGTT
ATTATTACCATGGAACATCGGCTAGATTTGGTGGCTTTGCGAGGCCCATAAACGGGGGCGGGGGGATAATAAATAACATA
CGAGTACTCGACAATCATAATCATAATAAAATAACAATAATAACACAATAATAACACAATAATAACAATAATAACACAAT
AATAACAATAATAACACAATAATAACAATCAATAATAACAATCAATAATAACAATCAATAATAACAATCAATAATAACAA
TCAATAATAACAATAATAGAGGGGAACGTAAGGCCATCTCCACCGCAGCCGGTAACCGCTAACGAGGAAGCGTTCTTATT
GGCCGAGATATGTCACGCTTGTCTTTTAGCGGCTGCCTTTAATAAAATAACAATAATAACAATAATAACACAATAATAAC
AATCAATAATAACAATCAATAATAACAATCAATAATAACAATCGCAATAATAACAATCAATAATAACAATAATAGAGGGG
AACGTAAAACGTAACTCTTCATCGGAATCAACCTGTTCCGGGACTTAAGGACAGACGGACAAGCAGCAGGGCATTCCAGC
GACGCAAACCTGGACGATTCCAAATTTCAGGAGATTTGGTGTCCGGTGGAAGTACTGAGTACTGATGTACTAGAGTACTA
GAGTACTAGAGTACTAGTACTAGAGTACTAGTACTATTAGTAGAGATGCAGGCGGATTGCGCGTTTTGGCGGTTCTACGG
TACGGTACGGTACGGTACAGATGAGTACTAGTACGATGAGTCTAATAGTATCTGTAATAGAGCACATAGAGCACACATGC
TGCTAGTACTAGTATTATAATTGTACATTGCACATTGTACATTGTACATTGTGTGTGTCGCGTGTATCACTGTACTCGTC
TCGTCTCGTCTCGTATATATTTTATTATACGAACGTCGCTAGGAGATGGAGACAGAAATGGCGAATTCCGCAGTATCATG
TAACGGTAGTGCTAGCGCTAGTGCTAGTGCTAGTGGGAGTACACATCCAAGTACACATCCAGGTACACATCCAAGTACAC
ATCCAAGTACACATCCAAGTCCAAGTGGCGATCGAAAGAGACTCCGACCGCCATCGTGCCCCTCGGTCTCCCAAAGGAAT
GCCTTGGAGACCATTTACCAACGTCTCGGAGGTGCCCAATGGACGCGCCAGGAGCATTGGATGTCGTCGCCGTCGTCGTC
GCCATCGACATCCTCCTCGCCGTCGCCGTCGTCGCCGTCGTCTTTGGAACTCTCCCACTGGAGCGGGGTCACCTGCAATG
CGCAAGGCGACATTACGGGACTCGAACTTTCTCAAAACAATCTCCAGGGACGATTGGACGACCCTGCCGTGGTAGAGGCA
CTCCTACAGCTCGGGCCGCACCTCGAACAATTGTGGTGGTCGGAAAACAAGGGTCTCACCGGCCAGTTGCCGGCTGTACT
TGCGGATCGTGTCCAATTCCCAAAATTGAGCATTTTAGATATGGGCAGCAATCGACTTTGTGGATCCTTGCATCCATCCC
TTGCAAGGGCGGCGGCGGCTACTGCTCCTACTCATTTTTCATGGTTTGATATTACCGGCAATGAACTCACGTCTTATTTT
CGGTTTACAGCATCTACGACGGCGGACGTCAATGATGATGATGATAATGATGATGATGATGATGATAATAATGTTGATGA
TAATGTTGATGATAATGATAATGACGACAACGACAACGACAACGAGACCGACAATCACCACACGAAGAATGACAAGACGA
AACGGAACCTCCCACCAAACGTCCATGTCGTCTCCCTCCTGACAGAATCCGCGTGTCAACGCTTGGTAGAGTTGGCCATC
GAGTATACCCAGACCGCCCACGGCGGCTGGCAAATGGATCGCCATAAAGACTACCGGACGACCGATGTGGACGTGGCCAT
TGTGGGAGGATCGCTCCTAGATCATTGCAATGATCATTTAAAAACGGACATTTTACCAGCGCTCTCCAAACGCTTTGGCT
TTCCAACTCCAGATCTGGCGGTGGAGGATTTGTTCCTGGCCAAATACTCAGCCACCACCACCACCACCAACACCTCTACT
ACCAACACTACCTCCTCTACCACCAACACCACCACCTCTACTACCAACAATAATACTAAGGACCACCAACACCAACACCA
ACACCACCAACAGACTAGTCTCGCGCAACATCGAGACGATAGTGAACTGTCTTTTGTCGTGACGCTCAATACGGCCTTTC
AGGGGGGAGGGACGAGATTTGAACAGGGGGGTCTCACGGTCGCACCCAAGCAGGCTGGGACAGGTGTTTTATTTTGCGGT
CAGTGGCTCCATGAGGGAGTGGAGGTGGTAGAGGGGACTCGCTACATCCTTGCTGGCTTTGTCAGGGTCTATCCTAGTAC
ACCTGACGGTATCAGTCGGCTCGCTCAACTCCTTCCACAATGCAAAAATGGCAATCGCAATCGCAATCACAATCACAATG
TTGTTTCCCAACAATAGAATAGTAACAAAACTTGTTCCAGAACGTAACACGACGAATAGGTACACAAGGAGCGATGTTGC
TAGTAGCATTTTTATAAAATGGCATGGACTACTTTAGTAAAAAATAATGGAAACGACTACTACTGCGACCTGGTGCAACC
CTCGCCGATGAATTGGACATCAATCATCAACTATCAACTATCAACTATCTTGCATTCATCTCACACTCCAAACCATGCCG
CACCCACATACTATTATATCACTACCGGTATGGAATCAAATGACCCCGTTCACAACTCGTCGACACGTATCGATCGTGTG
TTGGTGAATGTTCCACCAAGCATTCATATACGGGCCGTATGGGGAATGGTTTCGCCATGCGTCCAGTTTCGCTTCATTAT
CGTGGGTACTGTGAGTGGGTCTCCTGTAGGTTCGCTGTATAAACGCTTGGTATTGCGAAGCATTCTCCCATCCCCATAAA
TCTTGTTGGGCCTCCAAGGACCATGCCACAACATCAGAATCCACAGCTTCGTAAAATCCAAAACAGCCCAACGTCTTGTC
AGCATGATGCCGCAGCTGACTCGCCAGGACATGGAGATTCGCCATGTACAGTTGCATAGTGGACGTATCGTTGGAGCTGA
ATCCACGCTCCACCACCGACTGCAAAATCTCCACGGGATGGCGGTACAAGTAGACCTGAAAACAATCGACTTGGGCTCTT
TCACAAGCGTCGTAAAATAAATTCATGTCAGGGTAATTCAACTCCCGACACGGTCCCATAGAATTGGGATACGAGATTTC
ACCAACACCACTGGAACCTTGAGCAGGAAAGGAACTGATTGGAAAGGGAAGGTGGTTGGGTAATACGGTGGTGGTGGTGG
TGGTTGCCTCTCGTCGTATCGCATCCTTGGCTTTCTTCTCAATGGTCTTGAGTTTTCGAACCACTTTCTGCCGCAATTCG
ACGGGATTGCTCTCCGACCAACAATGTGCATTCAACAAACCAGCAAAGTGCTCACTTCCAATGGAATCTGGGTTGTAATC
GTGAAACAATGATTCCTGGAGGATTTGCGCGTCATCGGGCCAAATATTGTAGCGCTTGAGACGCTCCATAGAAGGCGAAT
TCTGGATAATGCTCCCCATTAAATGATGCCCTGTACCTTCCAAGCCAATAGTGAAAATGAATTGGACATCGCTGTGGAAT
CGGAGGCTGGCCTGAGAACGATTGTGATAGAACGGACCGGTTACATTGGCCGCCGGAATTGTCCATGATAGACCCGATTC
ATCGTGGCTAGGTGTTCCCTCCGACGACTTGTGCTTTTTTTCGTTGATGAAGAATGGATCCCATTCCCCGTTCGTTCGGG
ATGTAACCGCCGCCCGAAGGTTACTGCCTAAACAAATACCGAGAAAAAGTACCACAAAACAGGGGGACAACTTTCTTAGA
CGTTGGAGACAGGGCATTATTTTCTCACACCATGCGCGTTGCCATGCGAATATTATAGACGACAATTGGACCCAAAGTGG
CCGATGCGATGGGTATAATATATGTCTCGCATCCTCTGCTGATATCCTGCCACCCAATTTCATTTGACCTGTAATAATGG
AACTACCAATTTCAGGTTTTTATTCTTTACAGGATATTTTACAGGTCGTGTTTTTACAGGTTCATCCTGTAAATTGC
>k141_505
GATTATTTCTGTCGACTGTGTGTCGTATCAAAAATCATTTTTAGCGCGCCTCGTGAAATGCTAATTTTTCTGCTCTATGA
AGAAAAACTGATAGTATTTGGTCTGCCTTGCGTCCGTTGGTAAAAGACCCAACAGTCCTGGGCACACGTAGACGAAGATA
ATCGTACTACGTGTCCTATCCCTGTATTATTTGTCCCTGCAACCACCCACAGTTATTCGGTGTCCTTTCAGCGCGTACTG
GACCTGTTGGCGAATCGTCTGACCTACCAACCTTTTCCATAAGAGGACGCCTGCAGTAGATGTACGAAATGGCTTCTTTT
CTTTTCGGAGGAACAGGGTGGAGAACGTACACCGATGATAATATGGCGATGATACCCCTCCGGATCCAAATCTACTTGGA
ATCAGCAGTAATTGGCAATGTTTAGCCTGTTGTAACTCTTACCATCATAAAGAGAAGTTGTCTTTCTTGTCCACAGGCTC
AGAATTTTGCTTTCAAAAATCGTCGGAGTGTCGCAGCAGAATACGACATAAAGTTGGGAGTGGGGCATTCCTTCGAAATC
AAAATGCTGAGGCAAGCTCTTGATGATGCTGCACGGGGATCACAGCATCACGCAGAAACAGAAACAGAAAGGGGGCTTTC
GACAGAAAGGGATTCACTGTTAGCATCAGATGCGCAAGATCTTCCAGCATACGCAGCGACAGGGCCACAGCAAGATCTTG
ACGTCAGTGACTCAAGGTCGTATGATGACGATGATGATGATGAAGATGAAGATTACCTAATAGATGAGTGGCAAGATGAT
GACGGATCTGCAACTGAACCAATCCCAACGCTAATAGACAGAGTCTGGAAGTCCATCAAGGTTTGCTTTGTGACGGTTGT
CGATGTTGAAAATCTTTGGGATTCGCCATCACAGAATGGGTCACAAACTGCAACGCAGAATGAGTCCAGAAGAAAGCAAT
GCATTGTATTTTTCTGGTTTTTCATTCTTGCTGCCTCCTATGCTTTGGAGCGGTCGACTTTTAAACTACTCGTAGACCGA
ACTGGGCCCTTCCGACTTTTTGCTGTGGAGATGGTGACACTTTCGCATGCCTTGATGCTGGGTCTTGGAATGTTCATTTC
AGCCCTATCACGCAAGGATTTTACTCTCCACAATCTAGGGATACCAATTGTCGATGTTGGGTGTAAGTGTCATGATTGTT
TTCTGTTGTCGAGTTGCAAAAAAGGAAACCCTACTCACAAATTGATGACGCTTCGACAGTGATGGCATTGTTGGATACAG
TTCACATGCTACTAGTGTTTCTGACAGGATCCCATGTTGCTCCCACGCTGACGGTCATCCTCGTACAATTTACCTTGCCA
TTGACAGCGCTAATAACGCAGTTTGTTCACCCAGACGGGTGCATTAAGATATGTTGCGCGTCCTCGAGCGGAAATTCGAT
GACGAACGGCGACACGGCCCCGCTTCATGTCGATGGACGTACACTGCCGGGCTGGGGCGGTCTTACGATAGAGCATATAT
TGGGTTCCATCATCATCATGTTGGCCGTCCTCCTGGCTCTCTGCCCAGCACTCTACTCCATTTGGGATCCAGTCTTTTTC
ATCTACGCTGATACAATCCCACTTCAAACTGCATACAACACCATCATCTTCTTGTCCAGTTGTGTCCCAGCAGCTGCTTC
ACAGCTCTATAAAGAGCACATCTTCCTTCAGTACAAACAGCCAGTGCAAGCCGACATGCTGAATTTCATTTTGTCGATTT
TTCAACTTATTTTTGCCTCGATCATGTCTCCGTTGGTTTACACACTGTTGGGGCTCGCAGCAAGCGAAGACTGGCCGAAA
CTGTATCCATCATCAGGCTTCAGCAAGAACTTCGTGGAAGGGATTCAATGCTTCATGGGAACCCTTGATCAAGATCGTGC
CGATAACGGGTACGACGACGAGGCAGAGTGCGAATTTTCTCTTGGTTTGGTATTGCTACATTCTTTTTCGATCATTGCAG
TTGGTGTGGCAGTCGACAAAATCGTCAATGCTGGGGCAACAAGGGTGATGTTTCGCGGTGTCAGCGCCGGGATCATTGTT
GCAGTAATAAGTCTATATCTTTACGATTTGGGGATACCAGATTTCAGCTATGGTCCTGCTATTGATAGCCTGAATCTGGT
TTGTGTCCTGCTCCTGGTTGTTGGTTCTGAGGTGTACCACCGTGTCAGTCTTCAGGATGCTACCTTTGAGACCATCTACC
CTGAGGTCGAAAACTTTTACGATGACGTTGAATAGCCCGGATCAGCTGATCGAACCTTTTTTTCAAGAGGAGCCCAAGCG
CTTAGATTTCAGACAAACAATTTTCAAATATAATTTTCCATTCTCTAGCTAGAGTATCCCTCGCCTGAAATGGAAGAGCC
ACAAATAAAAGGAACCAAAACATTGGCCAAGGATACCATTCGTTCAATAGCGTTCACCTCCAAGGTGTGCTATGAATCCT
CGGCTGTGTCTCCTGTGTCTTCGACTGGGTCTTCTTCATCAGACGAGTCTTCGTCAGCCGAGTTCACTTTCTCTGCAACC
TCATCGACAGCAGAGTCCACAATTTCGAGTAAATTCGCATGATCCTTTGTGTCCCCAAAGATATCGTCAATGCTGCCATT
TGCATGCCCACTTAGGAAAGGATCCTCGGAATCTTCTCTTTTACTGCTTGGAGCCTCGAATGCGTTGTCGAAATTCGCAA
AATCTGACCAATCGCCTCCCTGCTGATTCGTTTGGTCTTGCTTTTCGTCAAAAGCTTCAAAGTTTCCAGCAAATAAGTCC
ATAATAGGAGCCTCAGCACTATGCTCCGCCGGACCTGAAACACCATCGACGACTACGCCACCAGAGTCGCCAGTATTGCC
AGAAAGTTCGGATTCTTCGTCGCTACTATCTTCATCATCGTCGTCAAATCTTCCGAACCGTCTGCTGCCAAGTGGGTCGT
CAAACATGTAGCCACCAGCTTTTGGGCCATCGCCTGTTTGCTGCGGAATATTTGCCAGCAGGTCTTGATCGTTTCCAGGG
CCGCCATCTCCGGCTCGTCCCATACTCAGCCCTGCCATCATACTAGCTGCGACGTCCAAGTCGTTGTCGTCCATATCGAT
CACGTCACCACCGACTAGTAAGCCTCTTGGCGGGAGTGGCGGAGCTGCACCATCGTCGTCTTCATATTCGTCGTCTTCAG
CTAGGCCTGGTCGGTGAGCGTGCAAAGGATCCATCCCCGGACTTGAACCGGGGAATCCACCAGGGAATCCACCAAGTGGC
GTTGATTGTATTGCTGTTTCGGAGGCTAGCGTCGACTGAACAAAATCGTCCCAGCGTTTGCGGTGCTCGTGTGTGTCAAC
CAACTGAGCAAGTATTAGAGGATTTGCGGGAGTCTCGTCTGTAACAACACTTTCTACTGATCGCCCTCTTTCCAGTGCCA
CCCCGAGAGCGTCGCTATCTTCTTGTGTGTCCCCAATATCGTCGCCGTTCTGCCTCGTAACATATTCTTCGAGTTCTCCA
TTCGTATCCGAATTGGTGCCCCCCAAGCTGATGTCACCGCCTTCGTTGGAACATGCGTGGACTAAAGCTTGACAGATGAT
GATCACGTGACCCATGTATCCAAGCCGAAACGACTGTGGCGCAGCGTTCTCGGATGATCCACTCTCCCGAATCTGCTGGA
TTTGATCCCGGCCATCACTCTTTGGCTCTTCGTCGACTTCGGCTTCTCCGCGACTATCCTGAACAGCGGCAATATCCTCT
TCTGATACAGGAATGGCATCCCTCCCCCCTAGGCTACCCTTTTCGGCGTCTGCGGAAGAAGGTGCAGCTGCATCTTGTTC
TTCCTTCGTTGCCATCATGGCTTCAGGAACATTATGTGCGCCCTCCCAAAATGAATCCATCAGCCTACCAAGTAGGTTAC
ATTTCACCAAAAAGTAGGACTGAAGCTCTGCTCGAGCGTTCGCACCCTCGAAAACATGGACCAATAGATTTGCAACTGAC
TGGTGCAGCATGGAACACCATTGAAACTTCCAAAATAGGTCTAGACAAATTTCCAAACAGTTGGATCCACATAGCTGTGT
ATCAACGTTTGGGTCTCCCAGTAATACTAGTGACTCCAACAAGCGAACAATGCGAAGTCTCGATGATCCCAAAATTCTCT
GCGGCTCCCGCCGCGAGAACTGCATCGGCGATGTCCACTCTGCGGCCCCGTCATATGTCAAAAGATTACATAGATTAGAG
AGCATCATCGGTAAGTGTCTTATCAGAGTGTCCGAAGTTGCAAGCTCTTGCTGTGGATTCCCAAATTGATCGGGGCTGTC
AACGTCTTGCAAGCCTTCATTATCACCACCATCGACTTCGCCTTCTTCACCTCCCATCTCTTCTGGATACATCATCGTCG
CGACCGATCCGTAGCCGCCTAGTTGAAGAATGAGACTTTCCAGCACATTCATTGTGCAGGTTAATCTACTATCGTGAGGG
CTGAAGGATTCACCTTCCGGAATACTGGTGGCGGCTCGGATGAGCTTATCAAGGACTGGGTCCGAAGTGAGTGTATGCAG
GATAGGGGATGTGAGAGGAGAATTCTGGATGATGGTGATGAGGACCTCTGAAGTATTTTGGTACATGCTCAACCGTCTTT
CTTCTTCTTCCTCGATTTCAGGATGGGGAGATTTGTCAATGAGGCATTCTAACAAAAGATCAAGAGCAACTTCTGACTCG
GACCAATTACACCGAAACGATCCAAAGCCGTCAACGTCAACGTCAGCGCCTTCAAGAGAATCAGAGTGTAGGTCTTCGCC
TTGCTTCTCTTCGTTGTCTTCTTTGACTGGGAGAGGTGGCTGAGGAAGCAATAAACGCTGAACAATTTGCATGATTGAGT
GCGAATAGAGATGTTTGAACATTACTTTCATCAATTTCACATTCCCTCTTCCTCCACCTTCATTTATATAGTCTGCAAGG
GTTTGCGGCCGTTTCCGGAAAAGAACTGAAAGGATCTTATCAAAGTATCCTGCTCGATAGTCATCGATTTCTCCCGCCTT
CGCATCGAACAACATCACGAATAAGAGGTCGAGTATTGATCTTCTGGGGTCTTCCTGGATGGCACCCTCTTCTACAGGTG
GAGACTCTTTCGGCTTATCATCAGCGTCTTCCGATTCTTCGATAGCAGCATCATTGGGAACATAGCCATCGACCAGTGTA
TCGATGATGCCTTTGATTTCACAGCATACAACTTCGCATGACATGTAGGGGTACCGTACGAACAACGCGTCTTTCTGATC
TTGCTTATCAAGCGGTTCCTCGGGATTTTCTCCAATTTCTTCCTTGGCCAGTACATCAGCACCTTCTGAGATCTTCTCCT
TGATGTTGTCAGCTTCGCCTTCCTCGGCAACTCCGTCGTCCAACGGCACCGTAACGATGCTAGTGGATACAGCTGTTGAT
GCAGCTCCTGCAGACTCAGGCGGAGTTCCGTTGGTCGGGAGAGTGATATAGCGAACCAAGCTAGTGACAGCTTGCTCTGT
GGAGAAAAATTCGATTAGCTGAGGATGCACGCCTCGTAGTTCTTGTAGAAGCTCATCTTCTGCCAACAACTGTTCCAACG
TGTACTCTCCAGAATCTAACAGGTCTTTGAGTGGACTTTCAAAAGAAAAGGCACCACTGCACCAAATATCCCCTGTAACA
ACGCCCGCCGCGTCCAATAATGACATGATCGCGGAAGTAGTAGAAATGATAGTGGATCAATGTAAAACTAACCACCTACA
ACTAAAAAGCTGCTATGGTTGGTCAGTTTCAAATAAGGTAGAAGGACCTGTTCAACAAGAAACACTGCCTATGTCCTAAA
ACGAGACAATGATGTTCTGTCTCTCACTCCAATATCAACAAGAATTCCTCTTCTGAGCCAAGGGAGTCTGTTGATGAATC
CTTTTGTAGTCTTCTGCGAATAACAATGAGAGGCCGAGTTGTTGTCACCGTGTCCAAACTCGTATACCACACGAAACGAA
TTCCCATTTTCAACGCCCTGTTGACCACAGGCCTCCAGGAGACCGCGCGTGACGAGACAGCACGACGGACACCGCATTCG
TCGACGAGGCGCCCGGATTGTCTAATAATTATTTGTTTTGGGCATCGTTGCGGTCACTCTGACTGCGCCAGGCGATTATA
CTTGGATGCCCTGCAACCACACTGCAACATTCCATAGCCTTGTTGAAATAATACCATAAGTACCTGCACTATGGAATCAG
AATAGCGACAACACGATACGAACGCCGAGGGATCAGGTACGCTAAAATATCGCGCCTGCCTGTCCTTGACGAGATCGTGA
CATCAGCACTACTTTCTTTTCTTTCGCACCGAAACACGCGAGAGACCAACGAAGCTTGAAGAAGACGGGACAAGATGGGA
ACGAAAAACGCAGTGCACACAAGCAGATGACATACCCGAATCTCGTACGATTCACAAAGAACGTATAACTTTCTTCATCA
ATTTATCGGAAACAATTTGTCTTACCAATGGCCTCTCGTGTCCTTCATAAAGCTGGACGAATGCTATTGCAATCGAGATC
AGCGCTATCCGCTCCATCAGTCGCTCCAATAATTTCTTCCCGCTGTGCATCGTCTGCTGCTGCTGTGGAAGAATCCAGTG
CAAAACCAGGGCGACGAAGAACACTCGAAACTAAGAATCCCATTATTATTGTAAGTCTATTCGCAGAGGGTTCGTGGTTC
AGTTAGATGTCGGTCTTTTCTCACCAATTTTCAATTTATCTTATGAATAGACCGAACGGGCTGCCGATCGAATCAGAGCG
ATCCTCAACGGTGAGAACGGAGACGATGCTTTGGGAATTCGGTTGGGAATCAAGCGACGTGGATGCAATGGACTGAGTTA
TACCCTGAATTACGCCTTTGAAAAGCCAGAAAAGGATATTGAAGTTGAGTCACATGGAGTGAAAATCTTCATCGAGCCTA
TGGCTCTCTTCAACGTGGTTGGAACAAAAATGGATTGGGAGGAAAGTGAACTGGCCAGTGAATTCACCTTCCACAACCCC
AATTCTAAAGGAGAGTGTGGGTGTGGAGAGTCCTTTACTGTCTAGAGAGTACCATTTTGGGAGATCTCAGCTCCTTGATT
AGATTGTTGGTAACCAACGAAGTAATAAATGTAATAAGTTTCGATCAAACATGCCATTATTGCGGGGGAGCAACCATGGC
GAAAGGGCAAAGAGTCTGTGAGGAATCATTTAGTATCTCAGCAGTTGATTCAGTGATTTGGCTTTCGTCGTCTTCTTTTA
GACAAGAAGCCTTCTCCCTTGCTACTAATGCCTTGGCCATTTTCGACTTGTGCGTTTTCATCCAGTTCTCGTGAAAGCCC
ACCGTCGCTTTGCTGTGCCAACGCACAACAATTCTTCGGAAAACGGGTACCCACATAGTAGCTAGAGTATAGCATCGAAA
GAGTTTCAAGAAAAATGCTGATTTCAACCACAATTTGGTGCGTTTCCAAAACCGAGGGTGGATTGGGAGATGCAAAGCAT
CGGCCAGGGGATCGCCAATTAGACGGCGACATTGAAGCGAACGAAAATAAAAAAGTTCATTCTCGTAGAAGTCTGTTGGG
ATCTCTGATACTTTCATCGAGGGTGGCTTTCGATCTGTGATCTTCAGGAGATGGTGCGAAATCACTACGGAGCTCTCGTC
TGGATGAAGAAGATGCTCGACTATTGAGTCCAAAAGCGCAGCTGAATGGATGGATGCGTCAGCACGCAATCCTTTACCAG
GACCACACGGATCGAGTGGAGGCAGCTCGTTGGTAGATGGCTCGGTGTCGGTACGCTTGTCGTCTTCTGTCTCGACTCCC
AATAACCAACCAATGTAACGCCAAAGTGCCAAATAGTCTAGTCTTTCCTGCTTTTTTACTGGGACACCGGCAATAAGATC
GATGCCGTCAAGGACATTGACACTGAAAGCAAGCAATGTTGCGGCCATATCTTCTTGATTGATCGGAATCCCATACTTGT
GGACATCCCAAGTTCCATCACCTTTTCGTCGTAAGAGTGCTTGTCGGATCTTGGCGTGCAAAACTCGCACATGAAGCGCC
GTTTTCCAGCCTATCCCATCTGGTAAGATAGACTCGACCCCAAGTCCCATACAAGATGCATTCAATTCCCCGGTATCTAA
CAAACGCTGCAGTGCTTGATCAGGACGCGAAGGTGGAGCAAGATATGCTGTTGACTGAATCACAGCAGCGATTTTCGGTA
TCGAAAATCCAGCCACCAGGCTCCGATAGTACAATGATAGCGATGCGACAGGAGTGTAGGCCAAAAACACTTCCTGTCCT
CGTGTCAGTTGATCACGATCAACCCATGAAGGCAGGGATTTGTATTTGGACACAAACAAGACCAGTGCCGATTGAGCCTT
GGTCCGCTGAGATTCATCAGTCCTTTCCGCTTCTTCAGCTAGCAGGAGAAGATCATCTGCCGGTCCAATAGGATTCCCTT
GAGTCCGGAAAACATTCAGAATGTGGTCTAATTCGCCATCGCCAATCAGACGATAAGGCTCAAGTTCTTCTTTTGACATA
TGAAAGCCCCCTTCACTCGTGGGCCACCAAAGCATAGACCGGCCGAACTTGGTGCGGAGTTCACTGCCACTGGGCCATGT
GCTTTTGTCTCGAGGAGGGCGATGAGCAGGTAGATCCGTCGCGTCGAAACGAAACATGATTTTTGAACGGGACGCAGAAG
GAAAAGTTGACTATGCAATCATGATAGGACAACCGTAACTACCATTATTACCACCGAGTACGATGTATCGTGCAAGTACC
GGTAGGACGTGTGATGCAGGGTCTCTGATTGCAGAGTAGGATGATAAGCACTACTGTACTGCTGTGGCAGTCTGCATTTT
CTTCCACGTCTTCCCAAATAATTCATGCTGCTGACTCATCGATATAGACTACGAGCCTCGTACCAAAATTGAATACTTCG
GTTTGTCAAGCCGAGCTCAAGCCCGCCGAGAAGGGGACAATTACTAATGCTATGAATCGAAAGGCTCCGAAATGAACTAG
AAGGTGGCCTGGATTGCTTTGCTACTGCTCGAAAAGCCATTGAATGTTTGAATCGCATCACCATTCACCGTCTGAGAAAA
TATGTGAATATGCATCGGGTTCAGCCCTCCTGGAGTACGTTCCTATGGTCTATTGACGTAGCTATTTCAATCGGCAAATC
ATACAAAATTAATATTCATGACCTGCAGCTCTCTCTCGAAAAATTCAAAAGCTGACCAGTTAAAGCTACTAACTGTAAGG
GTCGAAAGGATTTGATAGCGCAGGCTGCTGCTGCTGCTGTTGCTGTTGTTGCTGGTAGGAATGCTGCTGTTGTTGTTGCT
GATAGGACTGCTGACCATTGACTGTGGCAGCTTGTGGATCATGGCCGTTTGTCTGCCATTGCTGCACTCCAGTATGATGG
ACCTGCTGGAACATAATAGGCTGCTGAAACATGATAGGTTGTTGCATTTGAAAGTTGTTCGCCATTTGCTGTTCCGTCGC
CCCGGGCGACGGGGCCATGCCAAACGTTACTGGAACTATATAAGGATTTTCGGTGACAAAAGTGGCTTGATTGAGCTGCT
CGGCGAATGGAGTGGTGGTCGCGGAGAAAGTATGTCCGGATGAGTTATGGTAAAGCGACGTGGTCGAACTGACGGGGACA
GCTCCAAGCGAAACATTTGTTGGAAAAGATATTACCGGTAAAACATCGTCTCCGATATGTGAAGCTGAGGTTGGCCCCAA
TGGATCGAAGTTGTTGAGATATGTTGTTCTAGGATGGTGCTGCGAACTTCCATCTGGCCATGTTGTAGGCGGTAGGCGTT
GCTGTGGTGTTGGTGGTGGCGCGGGTGGGAGCGTCGATCCGTCTGCTGTCCTGGCGGCTGTTGAAGGACTTATTTTCTTG
ACAGCAGTGGGTGTTTGGGAGGCGTCAGATTTCATCGATCCATCGGTCGGAATCCTTTTCAATGCCACTACATCTTGTTC
TTTGCTTTCACTCGAGTTGCTGTTCGACCGACCACAGGTGGGCATCGATTCCTTGTTTCCCTGATCGGCTCCTGCATCTG
AAGTTGCACCAGTTTGTTGTTTGGCAGCTGGCACTGGTTTCGATGGGCTTGGAGTTGGCGTCTTCGTCGATGGGGTCCGA
GAGTAAACTTCTTTTCCGACTTGACTGAAAAGTGGCTGCTCTAGAGATTTCGTGTTGAGAGCAACACTGCCTGTCTTCTG
GGTTGGCTTTTCTATATTTGAAGCCTTAGATTTGACACCTTTTTCGGTGCTTCCAGATTTTACAATCGGTTGCAGCGGCC
CGGCGCCAGCTGTGACAGCTTGTGCAGTCTGTGGTACAGACTTCTGCGGAGGTTTCGCCTGAGCTGCATTGCCGCTGATC
CCACTTTGTGTCACATCCTTCGTGGTACTTCCCTTTGGACCAGACCTCTGACTATTCTTGTTCTCCGCTGCACGGTCAGC
CTGAGATAATATTGGATCGCCCGCAGCTTCTCGAAGTTTCTTTCGGAATTCCATGCAACGAGCCTCAGCCTTTTCTCTCA
ACAGTTTCTCGTCTTTCAGATTCCTGTCAAGTTCTCTAGTCTTTACCTCGAGCTCTTTATTCTTGTCACGCTGTTGAGAA
TTGTCCAGGAATTCAACGAAAGCAATTAAAAGTTGTAAGGAGGACATAGTCGTCATCAAAAAGATCAACACGTCCTGAAC
TCACCAGAACCTTCATGTCTGTTTGAAGATGTTTGATCATTTTATCTGCCTGAGTCACTTCTGATTTCATCTGGTCCAGA
AAGTAGGATATTTTTCCAAGTCCAATGTTTCCGTACATCCCATTGCTGCCAATGGATTGCGGAACTTTCCCTGGTCGTTT
TACAGTGGGCTTCCTGTCAGGTACCAAAGGTTTATCGGTTTCTTGTGGGATTTTTGGCATCGGCACATTTGGTAGCGACG
AAGTGACAGGATGTTGTCGCATTCCCGGTGATGTCTTGGTTGGTGCTGCAACAGGCGTGGCAGGGGGTGTTCCGTTCGGC
AAAATGGAATGCCACTGTTCCACGAACTGTCCATTCTGCTGCTGTTGTTGCTGCTGTTGTTGCTGCTGCTGTTGCTGCTG
CTGTTGCTGCTGTTGCTGCTGCTGCTGCTGCTGCTGCTGTTGCTGTTGCTGTTGCTGTTGCTGCTGTTGCTGTTGCTGTT
GCTGCTCGGTTGAAATCTGGGATTGAAACTGTGGTTGCCATGGTTGAGGTGGTGGCATTTGTAGCATTTCACCGTTGTAT
GTTTGCGCGAATGGGTAATGCTGTTGAACAAATCTAGTTGGAGTCGAATAGGCGATCATTGCAGGGGGCTCAGCAAAAGA
CTGATGAAATTGTTGAGGCAGATTCGGTATCATGTGAGTGTCAATCGTTGTAGGGATGGATAGCCGCCCGATTACTTGCG
GGGGAGTTGGTCGAGTGCCATGCTGGAAGGATTGCTGATGCCCGTTGCCCTGTGGCGTCAATTGCTGTTGCTGTTGCTGT
TGCTGCTGCGACGCCCATTGTTGTTGCTGCTGTTGCTGCTGTTGGGACAAGTTCGGGCCCTCGAGGTGGGCAGATGATAC
CTGCTGATTTTGTGCGTTCTTTTGAAAAGAAACCGGGTGATTCACATTGGTCACAACGAAACGCCCCTTCTTTTTGACTT
TCGGAACGCCTGTTCCGTCAAACTTTTGTAGTCCAGCAGGAGGCCCTATTGGCGTTGTAAATTGTGATACTGCCATGTTG
GATGGAACTGGTGCATTGTTTGGTGCATTATTCCTCTGTAGTGGGATGGGTGTAGTCTGTGGCGCATTTCCCTGTAGAGC
GCCTTGTCCAGCTTCAGTGGTGGCCACAGGTGGAGATTCCTGCAAAAAATTGAAACGTCCCTTTTTCTTTTTGACTAGAT
GAACCGTGCCTCCTCGAAGCTTAACGATTGGGATCGTCCCGACCATCCCTACAATCTGATCCTGAGGTTGCGGAAGCCTC
TGAATGAGTTGATGGGTAGTTCCATTTTGTGACTGCATATCCACTTGCTGAGCTTGACTATCAGCATTCATCATACCATT
TTGGTCTGCTTGTGATGTGGAGCCTACAGGAAGCGTCATCATCCCAGGTATTTGATATAAGACCGTCGTTTGGTGCTGCG
TTGTGTAGCCTGTCGGTGCCTCTTGCGTTATTGTTTGAGCTATTGGCCGCGGTGCTTCTTGCATATTAGTCTGTTGAAAC
GGGACTGCAACCAGCAGCGGTGGGGCCTGTGAAACTAAACTCGGCTGCCGTATATGTGGCGATCCATTTGGGGTCGTGGG
TGGTAGATTCTGATACGGGAGGTCCGTTGCTGACGCTGGATTCATCGGCCCGGCTGCCGGTGTTTGCTGCGAAGTATTAG
TAAACGCTACTTTGTGAGGCACAGCAGCCGCACTCTGATCTGCATGAAGTCGCTGTTCTGCAAGAGTAGCAGCGCCAATA
CTGCCCAAGACAGAAGCTACTGAGCCGACCGATGCGGAGTCAGAAGTAAGTATTTGCACCGTTCTACCAACTGGCGCAGA
CAGCGCTCTTGATCCAATCGCTGAAGGAGGAGGCATTTTTTCGAAGATGGACCCGTCAATTGTTTGCTTTATATCTAAAG
CCCCGCTAATGCCAGAGGACGCTGAGCGCGTTCGTTGGGGTGATTTGCGACTAGGTTGGTCGATGATACATTTGTCACTC
GTTTCTGCTGCGGCTCTAGTGTTGAGCTTTTTTTCAGTCTCGATACCATCACTAGGTTTAGAAGCACTAGGAGAACTAGA
AGAAGGAAAATCGATTGATGTTTCCCCCGGCGTCGATTCCATTGTTTCGTCTTCCTCAATGTTCTGTCCCCGAAGAGGCG
ACGACGGTACCTCTGACCCCTCCGTTTCTGATTCTAATGGCTCCATCCTAGTAGTTGAATCTCTAACGAAGTAGGAGATT
TCCTTCCAAATCTTACACGACAAGCGCGATCAAGTCCACGTATATGCTTAGTGGTTGAACACACACACAACGAGCTGATG
CTGTCAATACTACGCATTTGCGTCTCTTGTGAAAGGGCGATGGACGATGGTTGTTTGTTGTGGCTAGTTGAGTAGCGTGC
CTTGCTTATTCCTTTTGAGCCTTTGCTTTGAAAAAACAAAAAATTGCGGGAAGTTCCCTTGAGAGTATGGATCGTCTTAG
TCCAAAATACACGCCGGCCGTCATTTGGCATTTGGGTCATCGTGACGGTATGGCCTGCTGGCTCGCATGTGGGGAACATG
CGGTCAGAGAAAACAACCAATAAACAATACTACTAGTAGTAAACAACGTATACTCCCGGAGTAGTATATGCTAGTATATG
CTACAGTAGTAGTAGTATTGTACCTACGCACACATCCAAGCGCCCAGACCGACGACTGACGAGCTCACTCCATTCAATTT
CTTGAGAAAACTGAGAAATCAATCGGACAGGTGAACATCAAAGCATATCAGCCCATTTATTCATTATCACAGCTCTATTC
GAAGGGTATCCCCAGGACAGGATCTCACTTTCCAGTCCGTATCGCCTCTTTCTCAGTCAGGCAATACTTGCCGACAACTG
CCCAGTGGCATAGAGTATCGCGAATATGGCAGAATTTAATTCGGGCGGTTTCTCGGCGGTAGATACCTTTTTCGAAGATG
GTACAGACCAAGAAAAGTTACAGAAATCAGCCGGCTTAAGTAATGCTGTGAAGTCCCAGACGCCTCAAGGGAGACGTCGA
GGAGGCGTTGGAAGTGCACCGCCACCAAAAAATGCAGTTCATGGCGATCTGGCATCAAAGCTACTAAAAGTTGGACGAAA
ACGTGGACGTGAAGGGGGTGATGACGAGGAAGATTTTGCACACGAGCACCACGACGATGACGAGGAAGAAGCCGGTCGTA
CTGCCATTAACTCAAAATCCAAGTCAAAAATCCCGAATGAGTCTCGCGAGGAAGGGACCTCCAGCCGTAAAATGGGGAAA
AAAGAACGCAGACGTATGAAAGAGCAGGCTGAGGCCACTGCTTTAGATGGACAGAGAGATCCAGAGGGCGATGCTGCGCA
TGATACCTCTGACGGCCAAACAAAAGAAATCGAGGTCGGGGATTTGAACGAAGAGAAGGTGTCTACCAAGAAGAATAAGC
GCCGCAAAGTTCGTAGCAAGCAAAAGAACATTCGAAAGGATACTCGTGAGACGAAGCCTGGCCATTTGATTGTTGGGCAA
AAGTACTATAAAGGGCGACCTCTTACCACCGAAACGCGAAATATGCTCAAATTGCCTCCGCCTAAGGTACGCTCGCCATA
TGTTGTTGAGTCAGCACATACAGGGTCTGCTGAAGGTGATGGAGTGGGTTTGGCTATTGACGACTTGCTTGAGGATACTG
GCAAAGCAGTGGAGGGTCCGAAATTTCCACAAGCGAAAAAGGAAAAAATCCAGAAGAAGAAGAAGTACAAAAACCTTAAA
GTATAATGGTATGACTTGTGGTAGTGTGCTCCAAACGATTGATTCAGTAGTTTTAAACAGCTTCCTACTTTTGGTCGCCA
CTCTAGCCAATTTGATTCACACGTGCTATACTCTAGGTATTCAACGGAATGACACCGAAATCGATCAGTCAAGATCGGAG
TCTTCTGCTTGCTCTGTTGCTTCTTTCTCCAGCCGTTCCCTTAGCATTTCAACGATTGCCTTCTGTGTTCTTTTTTCTAG
TTTGGCTAGCTTTCCCTGTATGTCCCGCTTTAAATCCCAATTGATTTTTTTTGGTCCTTGTGTAGTACTTTTGTTAGGTC
CCGAGGATTGTGTAGGGTGCGTGGCACTGGCGATTTCCTGCTTGGCTTGTTGCAAAGCATCTTGCAAAGCCGATTTAGCG
GGAGGCGCCTTCTCCTCTACCCGCTGCCGTTTTGCTGGCGATTCAGCGTTTCCGTCGTATCGACCTTTGCCGAGTTTTTC
ATCACTCGGTGCATAGTTGCGGAAGGAAAGAGACTGGGGCTTGCTATCGGCTGCTGATTGTGACAGATCATTTTCAGGGA
CGGCATCTTCGAGCTTATTCGTCCGTCCTGCCTTGGAAGCCAAGGCAGCAAGGCGGGCTTTTCTGTCTCCCATTCTTTTG
GTAAATCCGATGCTTAGGGAGAAGTCTAAGTTTTGGAGATATATAGACTGGACCTTCTTGCTCGACTTGTTCCACTTCTT
GCTCGACTTGTTCCACTCTAGGGAGAGTGAATGTCTTCCGGCAGATGGTGAAGTTGTTGGTGGTGTTGGTGTTGGTGTTG
GTCAATCGTCGTGTTGTACTCTCCCAGGTTACTGTAGGCCCATCGACTCGTACGGCCTCCAGACGACAACGGCAGGGGAG
GCTTAGGACTGGCTCATAACCTATATCTCGATGATACTTACTGTATGATGTTTATTTATTTCCATGTAACTCCCGGTTTG
TACTACATCATAGGCAGAGGACCGCAATGCTCTCTGGAGTAGATCTAGTGTATGAAGTTCACTGATCTTAGATTTAAGGT
AGTAGTATAAGGGTCAGGTATTTATTCTACTTTAGATTTCTAATATCGCCAGCCATCCCTGCGACATTTTCTTGTTCTTT
TTCGCTACCCAAAATTTTGTGTAAGTCGGATTCCTTCAGCAGAAAGGCACCAACGGTTATAATTGTGCCCATACCTGGAT
ACATCTCCCTATGTAACCATGTGCAGCGAGTCTGGCACTCCAGTACTCACATCCACAGGCAACGGAATCTCTGCGACAGA
GAATGCTGACGATTCTGAAAGTTTGGAAAACGAACCTGGAGATGATGACTCCGATATTGACAAATCGGAAGAAATCAAAC
GCCTGGAGGAGCTCCCCTGTGACGACGTAGATGGAGTATACTATGGTAGTAACGAAAATAGTTAGCCACGGAGTCCTACA
TAAAAAAATTGTTTGCAGTGTCATAAAAACAAGTCCGGTTGCATTCCAATTTAATGATGCAGATACAGGCAGCTGAAAGT
TAGCTCTCGATCCCGTACAGATTCGAGAGTTAACTTTCAAAGCTGTATAAGTACATCAAAAAATGCGACCGTATTTATCC
TCTAAGTGACTTTATTGTAGGAAACTCCACGCATAGAATATTACTAGTTGGAAGTAGGGTCGCATCTATTGTTTGTGTCG
TTCCGCATCCATTGGAAAATCGCTCAACAAGTTTGTCGAGCACCTCGGTTTTTGTACCAGTTCTACACAATTTCTACGAG
GATTGAGACGTCTATACGCTGACCCATATACTACTACCTTAATTGTGAACGATGGGAGCAATTCTGGATCAACCCGAAGC
TGAAAACCCTTTGCGTCCGCAGATTTTTCGAATGCTTCTTTTCGCAAAGGACGCTCTCAATGTATTTGTTGACATCTACA
CTTCAGGCACGAAGAGATCAAGTATCTCTGCCACGAGCTTGGCCTCGATAGCCCCTCCACTCAAGCATAAACTACTAATC
TCCAAGCACTCAGTCCAGAGAAGAGCGTGCTTTTCTGTCGAGGCAAAATGACAACGATTTGAAAGTAGAAGCGAAACAAT
GCGTGCATTGGTGATATCAGATCCAAAGTTACCACCGACATGGTTTGCGATGAGTGTTGCTCGACAAAGGATGGCTTCAA
CTGGGATCCTCTTCTCGGTACCGCTGATTTCCAGCAAAAGAGAACATAGGGCTCCGCATTCTTCTTTGGGTCCGTCGTTG
CAATTCAACTTCGCCGGCAAGAAGGAGATAGAAGCAACAGTTTCGGGAAGAAGATCCTTCGGAACATGTCTGAAGAATTC
AACTGTATGCTGCACGGTGATACCTGCCGAATGTGTATCCACGCTTTCGATGTGGTCGACTGTATCGAAAGAGTTAAGCC
CGGAACATAGTTCCACCAGTGTCCGGCACGCTGCTTTGATCACGCGGAATTCTTTCTGACCGGTCGCATCACTCTCTAAA
GCAATTTCGACAGTCGGGCCGACGACACCGCAAATCTCTTGGACAAGAACAGGTGTTCGCAGCCTTGTGTTATTTGAAGC
CGACTGAACGGCAGAACATATGAGGTCCAATACAGCAACGCGAGAATTGGTGGTCAAGAAAACCTTTTCATTCGATCTCC
TTGTGCTGAGGGAAGCGATCCAGGACAGTATGCCCATTCGCCCCACTAAGTGTAGAGTAGCTCCAGGACCACCCTGTTTA
ATGAAGGCCGTTATCGACTCCAATATAAGGCACTGCTCAAATCCCTTCATTTCATCTGAGAACGAAGAAAGTCGTATGTT
TTCAAAAGATGTGAGCAAGAGCTCTGGAGCGTGGCACGATGCAATGAGTCGATAGCAAGATGGATCCAAAAATCCATCCC
TGATGAGTTGTAGAGCCCAAATCCTTTCCTTTCGCGCCTGCAGCGCGTCTTCATTCGATGAACAAAATAATGATATAAAG
GCTGGAAGGCGATTCATATCTTGAAATGCTCCGTGGCCAATGTCGGACTTAAGAAAAAATCGGTTGAGAGGGACATAAAG
TGCGTCGTCGGGCTTCGAGATGGATAAGAATGCCCGGGCTAAAAATGTAGAGACAAGAGTTGGGAGGAGAGGAACGACAA
AATTGGCCTTCAAGAAGTCCTTTGCACTTTTGAGTGTAAATGCCCGTTGGATAGAGTTCAATATCAACGCAACTTGTGGA
CGGTCCCGCCAGGACACCAGTGCGCGCGCTTCATTTGAGGTGGATGCATTCAAAAGTAACCCCAAGACTGAGACAGAAAG
CGTTCGGACCTTGGAGCAACGACTTGCCAAAGAAGCGAGGCATAAGGCAGGAACACCTTTGTCGATTAGCCTTTTTGCCA
TGGGCATAAAAGCGCTAGAATATCGCTGCGATTCCTTATCGTCGTTCTCCATTCTACCTCCCAAGCCATGCTCGGCATCA
TTGCCAGCGGGCTCCTCAATACACGAGTCAAGAGCACCAAGTGCCATCGTAAGGATAAAAGCCGGGCTATACCTTGTATC
TGGAACTTCGTTCCGAGTTGCTCCGTATTGAGCCTGGCCAGGTCGACCATCACTTGCAGATCCATGGCCCGCGACGTCGT
TGTCGACTTGCTCTAGGCCTGTGGACTCTTCTGTTTCAGATGTCTCTGTCGCTTCGTTTTCGACATCGGCATCGGACATA
TCTGACGAAGTCTTCTCTAGTGTATCAACGTTTGACCCAAGCGTGTCCTCGACTGGAAAGAAAGATACAGTCTCTCGAAT
TCTGTTTGTGTCCAAAGCATCCAGAAACCAGTCCCATCTTCTTCCATCCTGTGCTACATTCTCCGTATGCCCCTTCCACC
GCAGTTCATCCATGAAAGGTAAGTAGATCTTGTCGCTCTGCGATGAACAACACAGGTAGAAAAATGCGTGGACGGCATTA
TCGAATTTGTCAACGCCAGCGTCGAATGCAGCAAACATTGCCGCCCACAGCTCTTGACCAATAGCAGTCGAATCAGGTGC
CATCTTTAAGCAGCAGAAAAGTAAACGCACGAGCTCAATACGGTCCTCCTCTAACTTTTCGAATGATTTCTCTCTGTTCA
TCATGGAAGAGAATTTTGAGTGCGACGTGCACATCGCAAAAATGTCTGCTGGCGCAAGATCATCAAAGTGTCCGCGAAGA
AAGCTGTTCTGCGAGTGATGGCGAATGATAGTACGGACCAACTTCAAGGACTCAGCAGCCAGATCTGTATTCGTCGTCAA
ATCGTGTATGCCATGCTTTAATGCATTCCGGCAGACTTTCCCTAGAATAGACGGTTTCGTTGACCGCAGTACGTCCATGT
CGAATTCGGCTTCGGAATCGAGCGCTGTATTCAACAGATTGAAGACGGCAGGAAGCCTAGAAGAGCTACCATTGTTCTCT
TCTGGCGAACTCTTGTAGTTCAACAGGAGCAAGTCTAGCAGAGTGCAGAAGAGGGCTGTGGAAAGACGCACCTTCGACAC
CGGCTGCTGTTGCCATTCTTTCCCCCCCCGTGCTACAAATGTGGTTGCAAGTCTGCAAAGATCCTCTACGGAACCGTTCC
TTAGTAATTCTTTGCTTTGTAGTATCTGACACAGCTTGTCACAAACGACACTTGATACCACGTCAAGTTCAACGGATACA
GACTGTGAAATCAAAGCCTCGTTCGCAAGCTGCAATATTTCGGAGGCCTCTGAAAGATGTAGGTTCTCTAGAGTTGCGGA
AACTCGCGACAAAATAGTAGTGACGGTAGCCGCCACGAGAACGGTTTCCGCCTCTGAGAAATATGGATGACATACCATCC
TTCGCGTTGCTCGGTCGAATGTCCCTGCTTGCCAGGGTCTTGACTCCAAAAAATGATCTTGGCCAAATGTTGCAAGGAAA
GGAGGAATATAGCGCAGTGGGTCGCATTCAACAAGAGAATCAAGGAAATCAGCAGCCCCAAGCCCATTCTTGCTTCGGTC
GCATGAGGCTGTCGTAAAACAACGTTCGAGTATCAAGTCCGCACGCTTCTTGTTCAATTTACTAACAAGGAAAATCGACT
GCAATGTATTGGTTCTTAGCACCGAGGCCAACAATCCAGCGAAATAGTCTTGAAGTCCGTCAAAGGACTCGACTACACTC
TTGTTCGCTTCCGGGTCTGTGAATGACCACCAGACGTCAAACAAGTCGCCTAAGACGTCGAAATCATAGTCACAGCTTTT
TTCTTGAATTTGCTTACAAAAAAGTTTGACCAATTTGACGAGATGCGACGACACCTGAGATTGGGAAATTGCATCCTGAA
AGAGCCCCAGCTGCACCTTCAACAAGAGATTACACGAAGGTGGACGCGCAAGAAGGCTCAATCTCAGAAACGAAAATCTT
GACGAATGCAGTGCAAGCACATTGCTACTTGAGCTGTTAGCAAGCAACGCAGTATGCTCCGAGTCCGCGGAGAAGTCTTC
CTTCAGCGTCGGAGATGGACATGACGAAAGAACGAAATCACTGCTTAAGCAATCCAAATCTCGATCTAGGGAGTAAATGT
CCATGATGATGTGCGCTACAAGCGTATTGAGCTCGTCAGGGTTTGATAGCTGTTCAAATTCGACGTTTGGAATGTGTCAG
GTCAGCGAAACATAAATTAAAAAATATGAAACAACATTTCGTACCAGTAACAAATCCGGGATGATTCGACGTAGAGTAGC
CATGCACCGTGCCGGACCATGTTCCAGGGTTCCACAGAGAATGCGAAGATGAATGCAAAATCTTCCCAACTCGATTGCCT
CTTGTTGCGAATTTATGTTAATGGTTGATTCAATTGTAACAGAGTCTGATGAAACAATTCGATCGACAAGATTGCGGAGA
GAGTTTGCCGCAGAAAACGTTTTAATCAGCAAATCCTTTGCGGAGTTGAGACGCTTGGCATCATCCGCGTTTTCCCAGTT
CACGAGGGTAGCGGAATAAGCGACCAAAGATTTTCCCATAGTAGTGTTCAGTGCACACGGGGTTTCGGCAGTGTTCAGTT
CCAGTGATAAAATAAACTGGGCGAGTGTGATCGGGTCGCGTTGAAGGAAGATCGATCGAGTCGCGACTTGGATGGCCAAT
AAAGCAAATGGACCTGTTCCGTCGCCATAGGCCAATGCTGCCATCAGCAAAACTGAGAAACTGAGCTTACCTGTTCCCCC
AGAGCTGGGTATAGATGAACCAACGCTTCCTAAAAGCCCAAGCGAGTCGTCACTCAAGTCCTTGAGTAGCCTGCAGAAAC
TATCGAGTGATTCGACAGTGAGTGTCTCGACCCACCAGGAAGCTTCCAATTTTAAATGCTCCCGACTTTCACTATCCGAA
CAACTGGATTCAACCAGAAAACGTACGAGGTTGGTGGCGATGTCTCGACACTGTGAGTGTACACCATGATCTTTCGTCCG
TAGCATAATTTCAAGGACCGTTCTGCTCGAATACACAAAATTGTTTGGAATATCCTATGATGAAAAGGTAAGTGAGCTCG
GACGTTAATGAACAGCAAAGAAGAGGTGAATGCGCCAAGTACTAACCTGACACAATTGAATGATTTGACCCAAGCTTGAG
AGGATTCGTCGTTGTACTAGAGGAACAGCCTTTAAGAACGCTTTCGGCTCCGGAAGGAGCTTCATCCAGTCAAATGCAGA
AGCGCGAATGGTCGCAGGCAAGACTGAGGCATACGTCTCCAATACCAGATGGAGGTTTTGCCCGACCAAACTGTTTCTCT
TTGATCCAATAAAAGGATCATATCGGGATCGGATTGCCAGAAGAACCTGTAAATCAGGCAGCCATTGAACAAAAGCAGAA
TCAAGTCCAACAAGATCCACATCGCGTTCCTTCCATTTCTCCTCTATCGACGTCCGCAGTAGACGAAAGCGACCCAGGGC
ATTGTGCATCACTCTCAGGCACTCTAAAACGACCAATGGATTAGTGCTCTGCATTGCTTTGCTTAATGACTGACGTCTCA
GCTTCGCTGGCAATACCGTGGATAGAATCTCTTCGATCGTAATTTCGGAAAAATTCGTTTGGGACGTTTGAGCTTCCAGA
GACAGCAGTGGATGGGGTCCTGTGTTCATCAGACGGCTAACAAAGTTCACTAAAGACATAAAGGGATACTCTTTCTTGGG
GTCTGGTATGGACAGCGTTCGAAACAAAGCGGGAAGTAGAGATGGGGAAGTCTCGATACAGTATACAAGAAACTGTCGTG
TCTGGATGCCAGAGCCCGAGTCCTGGAGCATTCTCAGCAGGATTTTCACTAACGACTGAACTTGGTAATGAGAGGTAGTA
TCGCGGAGCAAGGGTGACTGCTGGTGGCTTGCCAACAGAATATACAAAAAACGGCGTGCCTCATTCCCTGCGTTTGCCAA
GGCGTCCAGCTCTTCGTCTTCGGGGCCGTCGGTACCACTTAATACCTGTTGGAAGCTACGATCCGCAGAAAGAGGTGGGG
CGTGTTTAGAAAACTCACACAGGTGGTGCAGCGAGTCTCGCGAGAGTAACTCAAAAAGAAGCTTGTGCCCGACCACTCGT
GACCGCTGAGGATCTCCAAGAAACCCCCGACAAAATTCCAGCATGTCAGCTACATTGTCCAAGTAATCCTCATCTGTGTC
ATCGATATCATTGGCCTGTGGATACTTGGCTAGACCTTCCCGTAAGGCGCCAAACAAAATTCCAGGCTTGATTTTGCGTT
CCCTATTCCCCCCAGTGCAAATATACGTAGCAACAGCCGAATCCTTTGTCATCAGCAGCATGGTGGCCAGTCGAATAGCT
TCCCCACGCGCCGGTTTTGTCGGGGCTTTGGCTTTTGTATTATCTTGATTCTTAAGCAAGGGAGGGGGACGAGTCAATGC
TCTCAACACCCCTTCGGGTAATTCTTCATCCATGCAGCGACACACTAATCGAGCGTTGGCGATGGACGTCATTGACACGT
TTTGCAAGAATCTCAGTGCGGATGGTGCCAAATCGCCACAACCACCATGGATTCCTTGTTTCCCTCGGCCCCTATCGGTT
TCACTATTCAACAAATGAAGAACACCGACAAGTCGCTTCTTAAGCAAGTTTGGCAAAAACTTGTCGAATATCTCAAGACC
CTCGTCTGCGTCGTCCTCCGTGTTCTCCATCGTAACATCATTGTCTTCTTCTGCTGAGGCACCGTCCCGCAGTTTCCGAA
TCGGAATGACCGCCGTTATCAATTCCACCAAGGTCTTGAGATACGCCCTGTAAATGGCACGGGACAACCTGCCTTGTTTT
CGTCGGAGTAACACTTTGTGAATCGGGCTCTCGACAGAAGGGATCCAGTCATCTCCCGTCAACTCCACGGCCATGGGACT
TTTGGACAAATAGTGGTGCAAGAGACCCGTCGGCCACTGACCGGGAATGACTTGGGCGATGTCGCCTCGTGCCACTGCCG
TTCCCACAAATGGTACATCATAAGATTGGGTATCTTCTTTCCAGTCTTCGGATTTTTTGAATTTCTTGGTAGGAGGCTGC
TGCTGACCAGGTGTCCCTTCGCCATCGCTTCCCTCGCCACTCGCCGACGAATCATCATCCGAAATACTCTCCTTATCGTC
GTCACCCAGCGAGAGAGCCAATCTTCGTTCTCGTTGGACTTGTTTGGTAAATCGTTTGAGGACGGACAGAATCGTCTGGG
AATTGTCTCCATTCAATGTGGCGGCAAATTCAGAGGCACCCAAGGGCTCGCCCACCGGTACTGATTCCTTCAACAGTTTG
TTGTTCATTTTGACGGTACTGAACCAATTAAAGGAAAGTATGTATATCGAACAAAGATATAAGAATCGGTATAGGGTGCC
ATCGTCGATTTTCGTCCATTTTTTTGTTGGCGTGGCTGGACCGGTTGGGAGCTCAAAACCTAATAGAGTCAAGCAAGCTT
GATAATCGAAACAAATACCAGTCTGGTGTCTGTGGTCGACTGTCTGTCTGTCCGCAGCAAGAATGTATGGAATGTCTTGA
CAAGTCCCTTGCTGCCACGAAAGGGAAGACACTGCCCACCTAATACATATATTACTTACTATGGGTACCTCAACAAGGTT
GAGTTTTAAAATAGGACTCAATGGACCAACACACCCAGGGGGGGTCACCATTCTGCTTGCCTACCATCACCGAGTGCTTG
GACCTACGACAGCAAGCATGTACTCCATTTCCTGGCTCTTCTGATGAGAACAGAAGAGACTAAAAATAATGGCTAGATGT
ATACTGTCAACCCAGCTGGTGACAAGAGGCAAGCCACTCGTAGTAGTAATGAAAGGACCCATTCATATCTATAAACGAAT
CTGCTAGTAATAATAACATAATTATGTTTAACAAAGTAACTAACTATTTAATGAGAAATAAAGGAAAGCCTCGGGTGAGT
ACATCGCCAAGAACCTCAAGTATCCAGGGGACATCATCCCCCTTTGCAAAACCATGACCAAGCCAACGATCCCTGAACCA
GAGGAGCTGGACGAGAATGAAAAAAATAGACTGAAGGTCATTTTGTGGGAGAAAAGGGTGGCTGCCTATTGCACCCGGGT
GGATTACCTTGAGAGCAATCTCAAAAGTGTCTATGCTGTCATTTGGGGCCAGTGTAGTGAAGCTATGAAGGCTAAACTAA
CATCAATGGACGATTTTATTCTTAATAATGATGAAAGTGAATGTGCCTGGCTTCTGAAGGAAATCCGAGGAGTCACGTTT
CGTTTTGAAGGACAGCGGTATGTTTTTTTGTCTCTTCACGATGCACGGGCTAACTATTACTCTTACCGTCAGGGACAGGA
TCAGACCACGGCAGACTACCTTGCCCAATTTCGGTCCCATGTTGATGTTCTGGAGCATTATGGCGGCCACGTTGTGGAGG
ACCAAGTCCTCATTGACGTGGTGCAAGACAAGGCTGGGCCCGCCCCCTCTGCTACCTCTCCCGCGGCTGACCATGATCGC
TATGCCAAGACCACAGTGAAACTTGCCAGAGACCATACGCTTGCCCTGGCGTTCCTACGAGGTGCCGATCGCCAACGTTT
CAGTGTTCTTTGGACAGATCTGGAGAACCAATACTCTCGGGGAAACAACCAGTACCCTTGTGACCTTACCGCAGCCTACA
GCCTCCTTGTCAGCTACAAGGGAGCCACTGCGCCACGATATGGTGACACCACAGACGTGAGTGGACTCACTTTTCTCCAG
AATGGTAACAGTGGACGAGGTGCTACTGCCCCGGTGAAGGGTACACCCAATTTAATTTGACCTGCAATGAAACTGTTTAC
ATAGTATTCCTGTAATGACCTGTCACATATCCTGTAATTAAGACCTCATTACAGGATATATTACAGGAACACGTTTCTCG
GTTCTCATTGTTCTTTCAAAATTACTATTTTACATGTTGAATTACAGGATAATAGAAAACCTGGAAAATGTCCTGTAAAC
ACGTCATTGTTTACATGTATGTCTTCTTTCCACCTGTAATCACGTCACTGGTTTCATTTGTGTTCTTCTTTTGTCTGACC
TTCGCTCGACTTCCCCTAAAATAGTTTATCTTTTGCTGGATGGGTTGACTGACCTTAAGGCTCCTCATTTGGGTGCAATT
CACGCGATAATATATATGTGGCACAGTCAGAGATTATTTCAGGTTTTGACGTTAACGCACACATCTTTGTGTACGACAAA
GCAACGAATATAATATCCTGCTTTTATTAGAGTTGCATCACCCGTCACTGTTGGCCGCATCACCGCACCATTATTTTTCT
TTGTTGGCGATCCAACGGCTATATATAGTTGATTAACTTTCTTCCATGATTCTTCCAACGATTCCATTAGACTGATTCTT
CATCCTTTTTCATTACGTTGGTGTTATCTAATACATTTTTTCTTTGATTTGAGTGTCAATATGAACAATTTTCAGATTCC
CATTACATCAGAGTTCTTTACAAAATGCAATTCACTATACATCTCATGTCGCTATTGTTATGTTGTGCCAGATTTTGCTT
GATAAGAGGAAAGAAACTAATACCGACTTGTCTGTACTCGAGTAGTATGAGTTTGTCAGAACTGTCATAAGTACACCAAT
CAACAGCAAGGCCTCGTGATCAGTCGTTACTTCGATCCATGATTTTAGAAGCTTTTTCAAGTCCCGAAACGAAGGAATCG
TTTGATGCAACCATTCGGGAATATGCGCGTTGCGTTGTTTC
>k141_2272422
GATCCAACAGTCCTCCCTTCTTTGAGAGCAAGGACAGATTTGTCACCAAACTGAAGCATATCCCTCTGGTTAGAGAGCTC
AGCTTGATAAGGGAATGCATTGGCATGCCTTGGATCAACATGTGGGTTATGGGGATGTGCCTCCAGGTACTTACACTTAC
GGAGACTGGCGCAAAAATCGATCATGTTGCTTTCAATGTTGGTGCTCATATGAGCAACACAAGGCGGGACGGGGGCCATA
CGATCAAGACTATCTCTTGCAAGTTCAGACGATTGGTCCTCCTAGTAAGCACTTCGACAGGCTCGAATGATGCCTTCTTC
ATCAGGAAGGACAATTGATTCAACAGGGCAGGCCAGATTGTCAATGTTTGAGTAGAACTCTTCAATCGCATCTTCAATCT
CCTTGATCATGCAATCCCAGTGCTCGTCACGGCACAAGCAGATCTTTGGACAGATCCCATTAGGGTACTTGGCGTAGACA
GCCTTCGAACTCAACTGGGAGCTCAGGTTCGAAAAATGGTTGCACTTGTGGCAGCCGTGAGGACAGGGAGATGATGGCAT
TGTTGTCTGGTCAATTGAAACAAGCAATGGGTGAGAATGGATTACAACAATCTATGACGGATATGGTATTAATAGTACAC
GCAATATACTGTAAGCTTGCCTGTGGTTAGTGGGAGGAGAGAACAGGTGAGTGGGTGAGTGGGTGAGAGAATGAGTGAAT
GAGTGAATGAGTGGGTGAGTAAAGGTGTGATTTGGTGGACAACGCCATGGTCGATACGATGAGAGAAACTGGAATTTTTA
CCTGAAAAAGTGAAGATTATGAAGCATTTGTGTGGGGTGAAATGCTCATTTGGTGGGCGCAGAAACACATTTTCTACTCC
GGTAGGATTTTCTACACAGTGGTAGGATTGTACGAACGTGACACCTTTTCCATTCATGTGGATCAGAGGCGGGCAGGTGG
TGGCACGCCGGAAGGTTTCTGGTTCGCGCCGGCATGCTTGTGACTCGGGATCCGGATTTTGGACGGGTGGAATGTCGGAC
GGTCTAAACGAGCCGGCATAGGTAAGAGGAGCGAGCGTGATTTTCTACCAATTCCGTGCATTTCTACTGTCAAGTCAGTA
TAATGCAACCCAACCGACCTTGGCTAAATTTATTTATCAATATTTGACGCTGTATGTTGTCATTAGGGATTTGGCTATCG
CTGAGCATGCGCGCAGGCAGGCTCGCTCATCCTTTTGTTCTGGACGATCGACGATCCTCCCGGCGCCAACAGCGGAAGCA
AATGGAACTATTCGTGCTGCTCTTTCCATTGTTGCGCTGGCATTTCATTGTAAGTATGATTTCGACCACGGCGGCTTTCG
GACGAGATGGTTGCCTCATAGCACAATATAAGGCTGGAGTAACGAAGCAGCGACACTGCAATGCGGCAACTGGGGCTCAA
TTGATAATCAATATCCAAGACGCACAACTTATCCTCATGCTATCAGGAAAGCCATGGAGAGTACTGTGTTGCTGGAATCC
TGGCGCTGACTTCAGGAACCGCACCATCGATTGATGATGATCGAGCGTGGCCGATGCACCTGTAGTTCTTCTATTGGTGT
TGAGGTCATGGTATTGTTTCGCTCCTAAGATAAGATGCCCATACGCCGCGGCCGCCTCTGCATTATCGCTTTGATTTCTC
TCCTTCGTTTTCTTACTCTTCTCCTCTCGTTCATCCTATCAACTTTGTTTCACAGAAAAACAAAACTACTAGTATCATGA
GCTTTGTCGAAGAAATCGAATCTGATTATGGGTTCATCTTTAAGGTCTCCGGACCTCTTGTCGTCGCCGATAGCATGAGT
GGAGCTGCTATGTACGAGCTTGTCCGTGTCGGGCACAGCAAGCTTGTCGGAGAGATTATTAAACTTGAGGGAGACACCGC
CTCCATTCAAGTGTACGAGGATACATCAGGTCTTACTGTTGGTGATCCAGTACTTCGTAAGAAGCAACCTTTGTCAGTTG
AGCTTGGTCCTGGTATTATGGGAACCATTTTCGATGGTATCCAACGTCCTTTGGAACAAATTTTCATGAACAGCGGCGAC
GTGTACGTGCCAAAGGGTGTTGATATTCCTTCTCTATCTCGTGCTATCGCATGGACGTTCACTCCTGGAGCTTTCAAGGA
AGGTATGCCCATCACTGGAGGAGACATTATCGGTATCGTCTACGAAAACGAAATTATCGATTCGCACAAGATTCTCTGTC
CACCTAATGTATACGGTGTTGTCAGCAAGATCAACACTGGCGGCACGGATGGAAAGGAAACCTTCCATGTAGATGACATT
GTGATGGAGGTTTTCAATGAAGCCCAAAACAAGACACACAAGTTAAACCTCAGTCACTTCTGGCCCGTCCGTCGCCCTCG
TCCGATTGCCGAGAAGCTTCCAGGAAACGAACCCCTTATCACTGGTCTTCGTGTTATCGATGGTCTTTTCCCTTCCGTGC
TTGGAGGAACGTGTGCTGTTCCCGGAGCCTTTGGATGCGGGAAGACTGTCATTTCTCAATCTCTATCCAAATTTTCCAAC
TCCGACGCTATTGTATACGTTGGTTGCGGAGAGCGTGGTAATGAGATGGCTGAAGTGTTGTGTGATTTCCCTGAGCTCAC
CATGACCATCCAAGATGAGAACGGTCAAGATAAGGAAGTTGGTATCATGAAGCGTACCACTCTTGTCGCGAATACCTCCA
ATATGCCAGTGGCCGCCCGTGAGGCCTCTATTTACACCGGTATCACCCTTGCCGAATACTTCCGGGATCAAGGAATGAAT
GTATCGATGATGGCTGACTCGACCTCCCGATGGGCCGAGGCTCTTCGTGAGATTTCCGGACGTCTTGGTGAGATGCCTGC
TGACTCTGGTTATCCCGCCTACCTAGGTGCCCGTTTGGCTGCTTTTTACGAACGTGCCGGACGTGTCTCTTGTTTGGGAT
CGCCCCACCGTGAAGGTACCGTCTCCGTCGTCGGTGCCGTCTCTCCTCCCGGTGGTGACTTTTCCGATCCTGTCACTGCT
GCCACGCTTTCCATTGTGCAAGTGTTTTGGGGTCTTGACAAGAAGCTTGCTCAGCGTAAGCACTTCCCCAGTCTCAACTG
GCTGATTTCCTACACCAAATACATGCAAGTCTTGGAACCTTTTTTCAACAATATGGATGAGCAATATGGGTACCTCCGAA
ACCAAGCGCGTACTATCCTTCAACAAGAGGATAACTTGTCCGAAATTGTGCAGCTTGTTGGAAAGGAGTCTCTTTCTGAG
GACCAAAAGGTCGTGATGGAAGTTGCCAAGCTTCTCCGTGAGGATTTCCTTGCCCAAAACGCTTTCACTGAGCACGACTA
CACTTGCCCTCTGCCCAAGACTGTTGGTATGCTCAAGGTGATTGTCACCTTTTATGACTTGTGCCAAAAGGCCATTGCCG
ACTCGCCTGCTGACGCAAAGCTCACGTACGCGCACATCAAGACTGCTTTGGCCCCTACCCTCCAGAAGGTTGTTGACACC
AAGTACGTCGACCCTAAGGCTCACGGAGATTTCATTGAAAAGGAATACGCGGTTGTCCTCGATGAAATGAAGCGTGAATT
CCAGACTTTGACCGATGGTATCTAAGCTAATAATGTTATTATACCACCACATGCTTTAGAATAGAACGCTATTCCGTCCT
TTAAATCGCTGTTTTATTTCGCCAGCCTGCACAAGCGCGATGCCTTATTCTATACAACACCTGAGCATACCAACCGAAGG
CCAAACAATTCCCCTCGCTTGTCCACAGAGATTGGCTTGTTGGAGAGGACTCTTGGGAAGATCCATGCCTCGTTCTCAAC
TCTATTAAATTGGGCACGCACTGGCCGACTCGGCATGTGAAAATATACTCTATTGTCCCTTGTCACTGATTCAATTCCTT
GAGTAGAGAGAAGTAAGTCCGGGCCTGCGTTGAGATCATCTCGTCGACAGACAACAATTGTCATCGTGAGCCCTCCAAAG
GCTAGCTTCACCAAATTTTGATAGACCTCCCCGTCAGCAGAAATGTCGATATCGTCCTCTTGCACGTATTCGAACAACTT
CTCCATTTCACCAGTCCATTTGATTGCTCGAGATGACAATTCCTTCATTGGAAAGAACAAGATGGTCGAATGCCCCCAAG
CTCCCTGCTCCACAGGTGATACGAAACCTTCCCACAGAGTGTGGCTCTTATACCATGCTTTGGAATCAACTTGTCCCAGC
ATGACGTAAAAGAAGAACGCCCCTGGTTCATTCAAGGCCTCCAACTCTGTTAGTTGCAGATCAAGCATTCGAACCACTTC
TGGTACCGAGCCACCACCAGTCTGGTCAGTGGAGGAGGAGTCATTCACCGTGTCAATGGATATGCTCTTTTCCTCCATTT
TGTGCGCAAGTCGAGAGGCCCGAAAGTGAAGCACCACTTTTTGTTTGGTAGATGCAACAACCTCGTTCAAGTCCAACATT
GTCATGCGTGTAGCGCTCACTTGATGTTTGTACAATTCATGCCAGGCATACTTGGACTGGTGGCGAGTGGTCGTTGAGCA
CCCATCGACCATGCACAAATCCTTTGCATCGAGAAACGTGAAAATCGTATGAATCACATTTTTATCGAGCGCCTCCAATA
TACTACTACAGGACGATGTCATGGAAGCGTCTCCAATTTCCATTTAGTTTGCGGTGTGTGGTCTTTGAGCCGAGTCGGAA
CGTTTTGTTACGCAACGGCACGTTTAATGGGGAAGACGTCGCGAGTGTTTCAGTTTTGACTGTCAAATTTCTTTAAAGAT
ATTGCACTTGCTGCTTGTTGCCATGGTCGTTGGTAGTATACCATGCACCCTGTTGTGCCGTTTGTTGAGTAGGTTATAAT
GCCAAAGAACTCTCTCGAGGACCTTACCATTTGTTGTTGTCTTTCTCTGCATTATTGTCTTTCGCACTTCGTTCGCAAAA
CGCATTTATCCTTTTGAATTCTTATAGGAAATGCCGTACATAGTATCTACTTACTAACGTAGGTACCTAAAGTCACTATG
TTTTTTCAGTAAGATCCTATGACCACACACACACACACACACGATCCAGCAGACAATATAATGAATCAAGACTTGAACCA
AAATCTTGCGACATAACACGCGTCGTTATTCTTATCGCTTCCAGGACTGTGGCGTGTTTCAACGTTGATTGATCTTGTGT
TAAAATGTCGACACCTTTCACTTTTAATTTTGACTGAAGACAAGGCTCCCTCTAGTAGTAGTAGAGCCGACTGGCAGCGC
GAACAGGAGAGATCCTCAGAGACTATGACGATGCCACGACGACCTGCTGCTAGATCATTGAGAGTGACAGTCTTGCTTCT
GCTATTCTGTCAATCCTGGGGACTGCCACCGCTTGGTGGTGGTTGGAGCTGGAGGCCCCTTCCGCTTCTTCCGCAGAAAT
CCACCACAACCAAAGTGGACAACACCTCCTCCTTCTCCAAGTCGGCGTCTAAAAAGAAAAGCACACCCAGAACATGGGCG
CACCGGATGTTTGACAACATTGCTAGTGGAACCGTGGCGGTAGGGCCACGGGTGTTGCACCATGCGATTTACTGGTTCAC
GGCAGCGGATGCCGTCCAGAGCATCCTCCACAACGAATACAGGGATATTATTGGGATGGTTGTTGCGACTCGGAGCGGCA
GTGGCAGCAACAACATGATGGTCCCATCCGTGTACTCCAAACTCTTTTTTTTTGCCCGTCTTCGACCGCGGCTGCTGTAC
GCGGTTGGGGCACTCTTGCGAGCCTTGCAATTGTGTACCCCCCTTGGGCGGATCATTGATCCTACCATCGGAGTGGGTGC
TGGGATCAATTTATGTGCCATACTAGCCAGTAGTCGATGGGTCAAGCCATTGATCCTGGGATGGACGACCACCAAGTATG
CCTGGACATGGTTCGGGGCCAACCGAGTCCAATTTGCGTTTCTGCCCATTACGTTGTCTATTCGAGAATGGGAAGAACAA
AAGAAAAAGAAGACCAGTGGGAAGGATCTGGACGACTGAGAAGGCTTCTTTCTTCCTTCCTTTCGTGGAGGATTCATGGT
TGCCATTAGACAAAATAGAGTCCTACTCTCAACTACGTACAAGTACGGACTGAAGTTGATACTATATGGTGGCAGTGGCG
ACTTCTTCGGGCTCGCCACTCTTCGTCGAACGTACTTGTCGAAGCGATTCGAACGTACACCGGGACGGTGGGCTTGCTAG
ACACGTTGGAGATGATTCATGGTGATGGGTGTGTGTGTGTGTGTGTTTCTACTTTAACGCCTTCAAGGAGGGCTACAAAT
AACAAGGCGCGATCCTGCTGTACTAGAATGGTGGAATGAGCGACAGTATGGCGTAATACGGCATAGTACCGCCTATTCGA
ATGAATCAAGATACTCTTGTTGTACTTTTGGAGCCTTCCATCCATCCATCTTTCAACGACAGGTCCTTTGTCACTAGTAC
TATTATTAGTAATATCATTATAACAATTGTCTGTCTCGCAAAACAGAGTTGACAAACACAGCACACACACAAGAAAAAGA
ATTAACACCAGCAAAAAGTGTTTGCACGTTCCTACTCAAACAGAGTTTTGCAATTTTTTGTTTCTATTTCTTGTTTCTAA
AAAAATACGATTAGAGTCCGTACAATGACAGTGCAATGGCGCGTGGGACTTGATCCAGGCAACTGCATTTGTCGACGTCA
CAAATGGTCTAAGCTAGAATGGATGATATTACCCCAACGCCACTTGACCAACAATAGAAGACTCGTGCTAGGTTCCAAAC
CTACACAAAAAATAGGGAGAGCCATAAGATTGATTCGAGAGGGTATCGCCGTAGGATTGATTCGAGAGGGTATCGCGACT
GCTTGGCAACGCACCAATACCATGTCATCTCTAGACGTGAGCTTGGGACAGGGCATCAGCCAACGCATCCACGGCTTGGT
CGGCTTCTTCCTGGACATCGTCGTCGTCGTCCTCCTCCTCCTCATCGTCCGATTCGTCTTCAATCATATCGTCAAAGTCT
TCTTCGGGATCGTTGTCTTCCAATTCTTGGAGCGCGTCCCCAAAGGCCTCTTGAAGGGCCTTGACAGATTCGTCCGAAAG
CCCGTTTTCCGAAAGTTCCAAGACTTGGAGGTTGACGGTCAATCTCTTGGCAATGTTGACAAGAGCGACCGCGGCACGAT
CTCCCAGCAAGTTTTCTCGGAGGTGGAGTTCGGTCAACTGGATCGTCTCGCTCTCTGGAATTTGCGAGAGGGCTTGACCA
ATCTGTTCGACGCCAGCACTGGTCAATTCGTTGGCATTGACATTGAGTTTGGTCAATTGATTGCGTTGGAGCAAAGACAA
GAGGCATTCCAGTCCCCTCCCGTGACCCATTTCATTCTGCCCGAGGTGCAGATCCGTGAGGATCGTATTTGGAGAGAGGA
CTCTCAATACCCGGCGACAGGCCGATCGGTCCAGACTGCAGTCGTACAATCGAAGGGCCGTCAAGGTAGTCGTCACCCGC
TGTAGGACCTGGCACAATATTTTGCGAGAGTTCGAGTCGTTGATACTCCCTTCCAAGTATAGCGCTTTCATAGTCGGCGA
GGCTTTGGTGTGTTGGGTCATGGTGTCGAGGCCTTCCAAGAGCGTCGTCGTGCCTTCCGGTTGCGGACGACATCCTTCAT
AGCGAAAGGTTTCCAAGTGACGGCATTTGGCCACAATGGCCCCCGTCTCACGAGCGCCTTCCACACCGATCATGTTGTTG
TAAATGTAGAGTTCTTTGAGTTTATCCGTCGCCAGCTTGGCGCCAAGGAACTGCATGCTCTCGTGTGAAATCCCATCGTT
TTCCATGGCAAAGCGTTCGAGGGTAGGTTTGGAAAACAAATCTCCCAAACAGAAAATACCTCGGACTCCCAAGGCATTGT
CGGAGATTTCCAACGTCTTCAATGGCGCGTCCTTCAGCAGTTCATTGATTTGCGTCAAGACCTCCAGCCCCTCGTCGGTC
ATGAGACTGGCGATGATGTCATTGAGATGCGCGTGTTCGAGGTTCGCGACGTGATCACCATCACCCTTTTTCAAGTAGTC
CACCAATAGTTTCGTGACCACCAGTGGATATACTCGACAACTCAGATCGAGGCGATCGATCACGTGGTCTGGGTGGGCGG
ATTGAAGGGACTTCCAATTGGCGAGGAGGGCGTGGGCCAATTCTTCTGTCATTCTCTCATTCCGATCGCCGGGGTTGGTG
AGAGCGATTTTGACTTGGACGGCGGACATGGTATTCTTGGGAATTTGTGATTCCACAACGACGACGACGACGACGACGAC
GACGAGTATGAGTACAGTCGAGGAGTACAGTCGAGGAGTACAGTCGAGGAGTGCAGTCTCCAGTACAGTATGGCGAAACG
AGATGAGATGAGACGAAAATATGCGTGTGGCGTTGCGTTGCGTTGCGTTGTGAATGTGCACTGTATTCAGAGGAGAGGAA
CAATGGACGTGGAGGAAGAATCAAATACACTGCATGTACTCTACCGATACAGTAGAGTGTCAGAAATGAAATGGAAATGG
TTCTGGAAATGGAATGGAAGGTCGGTTCGAACCGAAACCCGAAACAACGGCTATTTCAGAGCGGGCGGTGGTTGTACCGG
TAATATGCATGCAGGCGTGGAACCTGAATTGGACGACAGACAGACAGACGTACCTATTGCGCGCAGTTTCCGC
>k141_677
GAAGAAGGTCCAACAAAAGGTCCAACTGAAAAAAACGAACATGATCTCCTGTGGTGAAATTCAACAGGATCAAGAGTGAA
GCCACAGGGTTAGAAATGCTCACGGGCAAAAGGAGGAGGGTAACAAAAATGGAGACAAACAGCTTCAGATGACTGGACAC
GTACATCTAATTTTCAGGCCTCAAGAGCTTCACTCAGTGCTCGACACAGTAGACTAACCAGTCATTTGCGATGGGCAATA
ATCAAAGGTGACTATGCAGAAAGAGTAGGTGTGAGGTTCTGGAAAGGAGATGATATGATGGGGCATACAGACCTACTGTC
ACGTACCGATACCATTGTCAGAAATAATGCGCGAAATGGATGTGCGAGGAGGAAAGATGAAGCATTTGTGTGGGGTGAAA
TGCACATTATTTGGTGGGCGCAGAAACCCATTTTCTACTCCGGTAGGATTTTCTACACAGTGATAGGATTGTACGTAGAT
GACACCTTTTCCATTCATGTGGATCAGAGGCGGGCAGGTGGTGGCACGCCGGAAGGTTTCTGGTTCGTGCCGGCATGTTT
ATGACTCGTGATCCGGATTTTGGATGGGTGGAATGTCGGACGGTCTAAACGAGCCGGCAGAGAGAAGAGGGACGGGCGTG
ATTTTGTACCAATTCCGTGGATTTGTACTGTGACGTCAGTATTATGTAAACTAACCAACCCTCACCCGATGCTGATCACG
ATCCGATTGTTAAAAAGGCAGTATTTGCCATGGGTCGGATTTGGATAAATTTACAGAGCACAAATTCCGCGTAGGAGCCT
ATTTCTAGTACATTCACGTAGGATTTACAGGGAACAGAGAAGCCAACTATTATTTGCTCTCCGAGCTTCGTGCTTTTTTC
TGTCAACGATGCACACTACTCGAGTACATCCTAGTTGCAAAGCTATCTGTCTGAGATCACGTTGTAAGAAATATAAGGGA
TTACTATGAATTGCCAGGACTAACATATCTGGTATGTGAGCAATACCAAATTGCAAGTAATTTTGAACAATAGTATTCTT
CTACTCAATACAAAATCCTAATCTCAAGCCACACATCATCAATGTCGTTTATTTGTTGTTGGCAGGATGTTGACTACATA
ATTGTTATTGTCACTATCAAAAGTCTCACGCAACACATATGACGAGAAATTTTGTCCATATCAGCAAGACCAAGGTGTCA
AGTGGAGCCATCATGTGGTTGGTTGTTGTGGCTACTGTGCAAGAGGTTGCAAGATAACCTTGGTTGATCCGACGCAAATG
ATCTGACCCAACAGGGTCCAATATTTGGGCCAAATATCTGACTTTGGAGGGTCGGATCAATAATTTGTGGGATCACATAT
CTTTTGGAGAATCCAACCTGGCTCATTTACGCCAGATTATTGTGATCCGATCCAATGATCCAACACGGCTAACATTGCCT
TTAGTGCTGGACAAAAATAAATAATTTTGGGATGATGAAGGGGTGTGATTTCAGGTCCTCTTAGCCAGATTTCTTTTCTC
CACTGTCTTGGACAAGAAACTTAACGGATTTCTCATCTCGAGCAATTTTGCTGCCTGCTTTCACAAAACACGCACCACGC
ACCACCGCCACCACCACAGCAACACCAACACCAACAACAGCAACAACCATCATGCCAACACACATCCATACTACACCACT
AAACACTAATATACTACTCTGATTTTTTTAGGCACCTGCCCATCCAGCTTATGGTGGTTGTATCACTGTCCCTCTTGTCA
TCGTTGTTACTGATATTTTTACCACCACAACAAATATTGCAGTTTTATGGTAACAGCACTATTTATTATTAGTTGCGAAT
TCATTGCAGTGTTGTGTTGACCCACACTTTTATCACACACCCGGAACCTAAAACTGTGTTGTCTTTTGTATGGATTCCTG
TCTATATCCGGAAGTGACAACGGGTAAAAACAATGTGAAGTCTCCAACCAAAAAATAAATAAAGGAAGTCAATCATTCAA
ATTTAGCAAAGCCCCTCCTGAATCTAGATTTGCCATCTTTGTTGTTGCTGTTGTTGTTGCTGTTGTTGTTGTTGTTGGTT
CCCGCGAGACAACGCTGAATAGCTCTTGTCTCTGGAGCAATTATTATCCATGAACGCTGGGGAAGATATGGAACCAGAAA
TGAATCCAGAAAAATGCCACAAGCCTTCCGAAATCTTGGCAAGGAACAAACCCACCAGAAAAAGCTTCTACAACAAATCA
GGGTAAAGAAAGGAAGAAGAACAGCAGAAAAGAAGAAGGATATGTAAAAGAAAGGGAACCTTTCCCCTGGAGGCTACTCA
AGCAAGAGTCATTGCAGCTTTGGATTTTACCAGTTGCCATATTTCGGAGTATGATGCTGATATCAGTATGCTTCACCCTA
TGCCATCACTCCAAATTATGGTAAGCAGTGGTATCACTACTACACGTAGTCTATCCAGATTAACATGTAGTAGTGTTGGA
AATGAAGGGATAAGGATGCCTCCTCCATGGCTGTCTCACATTTTGACAGGAGACCACACATTGGATGGCGAACTAGGAGA
AGAAGTGTTGCCGTCTTGGCCTCCCTCTGCCTTGGTGCCAGGTGCCATGCGAGTCCAAGGAACTGCATATAAATTGACAA
TTAACAATGACAACGCTCATCTGGGGACCAGGAAAGTGCAGACAACAATTGGTGCTTATCTTCAACTACCCCCACTCCTG
GAAGCACTCCAGCACCGCGAGCCTTTGGTAAGGCTTTGATTCTTCTGGCTAGTCCGATTATACTACCAGCAACCACTTCT
GTTTTGTTTTGCTGTGATCTTTGGAATCCATTAGATTGTTCTGCATTTTTTTTGCGTTTGTCAGAAGCATTGTTCTAGCA
TTCTTGGTTCTGAGCACTTTCAAGATTGTTGTCATATTCACTGGTGCACATAGTCAGCACACTCACAGGGTGGGTTGTAT
TGCACAATTCAATTGGCTCCTTCAAGTTTTAAACCTCAGATGGAAACATCTGTTGTCAGCAGAATCCCTTCATCAGCTGC
CTTCAGTTGGTAGGTTAGCAACAACAAGAGATCGTGCACAATATAATTGACGTATAAATCATCATCGGAATCTTCTGTAC
AATTCACGGAACTGTTCTTTGTCTTGCAACTTCATGGCAATCAGTACGTTTCAGAACACCAGCAGGCATTTGGGGCAAGC
GTCGTATATAGCTTTCCCCCACAGTCTTGTTTGTGCTGGTGCTCCTTATTCTGTGCTGAATGTGTCTCTCTTGTCCTTGT
AGTAATCAACTCCACAACTCTTGCTTGGAGATAAATAAGAGGATATATCATTCGTAGCCATGATGAGGTGAAAGACTGGA
TGGAAGACAGTCAAACACAGGAGTTGTCATCAACAGAATGAGTTCTCGCATCTGGTGGATCAGCTGAATTACAATAACAA
GTAGATATCAAAATATGGTTGTCTTCAATTGATTATTGTGGGTAACTTTCTGTTGGGTACAGCCGTCATCGCGTCATCGC
GTCATCGCGTTGTTGTTGCAGGCAGTCAATATGTTGATTGTCGTGGTATATCATTGTATGTGATGATGTGCGCATGTAAT
AGGCGATCACATTGGTTGGACAATACACATGATACATTTGGGAGCAAAAAGACAAAGCAATAAGCGACGATCTATGACCG
TTGAATTATTGTTCATGGATCATCACTATCGAGATGATGATTCGAAAGAACAGAATGGCCGTGGTCAAGATCCAGGTTTA
GCCTGGTACAAAGCCTGGAACATGTCCCAATTTTGTGGGAATCCCAACAATCTTCACAATCACAACCTCATTCCAGGATT
CAACCTGGAATTGAACATGATACCAGGAGATATGATACGACCTGGCGTGAACGGACAGACTGGAGTAAATGGAGAAAGTA
AATATCCACGTGCTAGGTAGATGCGTGCTTGTGAGGGTTAAAGGTAGTAATCGGTAGTGTAGGATGTCAAAGTCTTATTA
GTCTTAAGAGTGAGCTTAGAGTCACACGGCTAAGATCATGTGGTCTCTAAGACTCCTCAGTCATCTAAGACGCCTGTACG
TGAGACGTTGTATTCATACTTAATCACGTACGTTAGTACGTAACTACGTACGCAACACGTACGTATCCCGTACACGATGA
GTCGGTAACAAGTCATTCACGGCTCATCTGTCACGCCATAATTAACTCGTCGGGAACGCAAAGCTTGACTCAGATGAGTC
GTTGGAAATTCGAGGCGGCCAGACTTCAAGCTGCCGATCGAAACAAAACAGCGCAATGGAAATGTCCTCAGCAGCAGCGA
AATTAAGAGCCGACGATGAGAGGCTCACAACGAAACCTTTGTTGAGTTTGTTGTTGCCTCAAATTGTCTACCTAGAAATT
AAAATTCAATGGCGAATCAAACAAATCAAACAACAGTTAACATGACAGGACCCTACGCCGATTGGATCGAGTTCTTTAGC
AGCGAAGAACAGAAAGAATCGACCTTCCAACGAATGGATTAAGCCTATCCATCGTCAACAAAATGGAAGGGCTGATATGC
TTGCCTTGCGCAGCCACTATCAGGGAGAGGGAAATACTACTCGGCGTATTGGGGAGGCGACACGTATTCGTGAAACCCTC
CACTACAGAAATGAGCGTGCATTACCCTTTGCATCTTACTTATCGAAGATGCAGCATATGTTTACCCTTTTTAAGGAAAA
>k141_680
GACGCAGTAGACTAACCAGTCACTTGGGATGGGCAATAATCAAAGGTGACTATGCAAAAAGAGTAGGTGTGAGGTTCTGG
AAAAGAGACAATATGATGGGGCATACAGGCCTACTGTCACGTACCGATACCATTGTCAGAAATAATGTGCGGAATGGATG
TGCGAGGAGGAGAGCAAAGTGAAGATTATGAAGCATTTGTGTGGGGTGAAATGCACATTTGGTGGGCGCAGAAACCCATT
TTCTACTCTGGTAGGATTTTCTACACAGTGGTAGGATTGTACATAGGTGACACCTTTTCCATTCATGTGGATCAGAGGCG
GGCAGGTGGTGGCACGCCGGAAGGTTTCTGGTTCGCGCCGGCATGTTTGTGACTCGGGATCCGGATTTTGGGCGGGTGGA
ATGTCGGACGGTCTAAACGAGCCGGCAGAGAGAAGAGGGGCAGGCGTGATTTTGTACCAATTCCGTGGATTTGTACTGTG
ACGTCAGTATTATGCAACACTACCAACCTTAGTGCTGGAACATTTATATGTTTAGCAATACAAAGTGCGTTGAATGGACC
ATTCGGAGGGAATCTTAGAATTTGTGTTTTCCCAGATCGTATCATCGCGGATTTTCGTGACCTTTCGTGTAGCCATTCTG
CCAGTCAGTACGGTCAAATGTCCATTGCTTCTCTCAGGAGCTCTGACCTCCTCGGGGTCCTCAGCAATATTGTTCATGCG
GATACAGTAAGAACTAATTGATTGTTGTCGAACAATGCGGGAAAAGATGAACTCAATAGTACTGGCAGCGTCCTTCCTAC
ATGCGAGAATGTACATTAGTACTAAAATACATTCTTCCTCTTGGGAAGTTGTTGGAAACTTACAGAATCCTGTGGAATCG
TGATCGAATCTCTGATTCACGGATTCTTTCAATTGTTCTGTGATCCGTAGTCGTAAGAGTGTCTACGTTAGTACGTGTCG
CCGTCGAAAGTCGAAACGTGGTACGTATTTTGCGTAGAAATCCTGTAAACGGGTTATGGAAGCATCGGGTATCTGGTACG
AATTTTGTGTTGAAATCCCGTATTTGGGGTATGGAAGCGTCAAAATACTGTGATAATATACGTCAAAGGCAGCAACCTTA
TGTGCAACCGTGTAGGGTCTAGTACAAGTTGTACGTGGGCGGCCTTTGGCCGTGCAGATACTAAGTCCGTCCCGTCAAAA
TACTTTAAGTCCTCAGGAGATATTTTAGTAGTAGATTAACTAGTAGAAAAAGAATTATTTTGCATTTCAATGAAATACTA
CTAGATCTTTATATTCCGATGACCTTTGATCCAAGATTCGACGGGAGTTCGCCAGGGAAGAGGTGGTCGTTGATGACAAC
CTTGATCACACGGATAGAAGGGTGGAGATTTTCAATCATCTACTTCTTTGCTGGGCGTAAAAGCTCCACAAATATATTGT
CCCTTCTTGTTGAATTCTTCCGATTGGGAAGCAGCACGGCGCTCCCCTTGTTGTTGACAATAATAACAAAGGGAGATGAT
GGCCGCTACCAGAATGACAAAGCCGGATGCGGTAATAATGGTAATGAAAAAGCCATTGGAGGATTCCCCACTCACAGCAC
GCACCCCCGACCAAGGCTCCAACAAAGACGGCTACAAAAAAGAGAGACACAAGAATGATCAAAAAGGTCCCACTGAACTT
TTGCTGCTGCTGATCGGCGATTGCCGGAGACGAGGATGGTAGTCCAAGGAGGATCCTTCCGAGTTGTTGCCTGGCGGTTG
GACGGCGTCTGGATCGTTTGAACGTGTCTTCTTGAGAGAGCATGTAATGTTTGTCCACGTTGTTGAGGGTGGTGTAAGAC
GGAAAAACGAACAAAAGAGTGCTGATGTCGGTGGTGCAAGGAGGTCAACCGCACTCAAGGCACCACCAGTGTGAATAATA
AATGCCGCCAATTTTGAAAGGTGCATCCCTCCTCCCATCGAGCCCCTTTTGTAAAGAATGACGACAATCATGACGATGAT
GCGTGCGTTATTTGTGGCGAGAGCATGAAAAGCTCTGAAAAGTGAGTTGTTACTAGCAACACCGCTTACGGTCTCAAACC
TTGGTACTGATTCTATGTGTAGTTTAGTATCACGCAATATCCTGCGATATCTAAGGTCTGGTGACTGGAATATCGCGTTG
ATATGCTACGTAGAGATAGGATGCACCCTTGAGTTGCATTTTTGGACCACACGCGTGTCTCAGCTGCACGGGGTTTTGCG
AGTGAGTTGCATTTCACTATCCAAAACACGACTCTTTTAGCTAAGTAAAGTTGCAAATATACTGTGGTCTGCGTGCAACT
CCTCGTAGATACACATGACTGTAATTAGTGGAGTATCCGTTCCTGTGGAGACTCCACTAGGGGGGTCTACGCACAAATAC
TTTAGGAAATGCAACCTGGGTTGCATTTCACCACTAATGTACCAGAAGTGTCTCTGTAGAATCCTACGAATTGATAGATA
CGAGCATAAATTTAGGAACGGTCTATCAAAAATACATACATACCTTCCATAACCCCTTACGGCAAGCCAACAAATAGCCG
TTACGGGGCGATGGAAAGACGCCTGGATTCCGTCCCACGAGATGCTCGTACGCGCTTCGCTGCTGGGCATTCCGTGTCTG
TCCTGGCCATCACCCGTTTGATCGGCGCAAACATAAGTTTCGTCGTGAGATAACAAAACAATCAATTTCAGACAACACGC
ACTGCATCATAAGTTTCCATCAGCGACTATTAGTTCTTGTATCCTCTGCCTTTTCTCGACCTAGTACTTGTCGGAGTATA
TTATGTTCCATAAAGCCGCAGCCAAAGATGTCTGACACAAGTGAGGCAAAAGACGATGAGGGCATTCGAGTGATTTGTGC
CGGTTTGGGACGGACAGGCACGTTGAGTTTGACCGAAGCCTTGACGACATTGGGATACAAACCATATCATTTTGTCAAGT
TCCAGCATCATGCTGAATGGGCTGAATTCAGCAATGGCACAAAATATGTGGACGATATGATTGACTTGATGGTCCGGGAG
GGATACACAGCCACTTTGGAAAATCCTACAAGCGACATATATCAGGAGCTTCTGCGGAAATATCCCAACGCTAAGGTTGT
TTTGACGGTTCGCGATACTCCCGAAAAGTTTGTCAAGTCGTGGAAGACTCTTTTTGACACCATGACTATTACGGAGCAAC
GATTTTCATGGCGGTTTCCTTCCTTTTTGGGGTACATTCCACACTTTTCGAATTTGTATCAAATTCGGCAGTTTATGGGA
ACCACGCATCTGGGTCTGGAAAGGGGCGCTTTGACGCATGGATGGCGAGCGAAGGGGGATGATTGGCTAGCTGAACAATA
TCAGCGACACAATCAACATGTCCAAGACAATGTTGCAAAAGACCGATTGCTCGTGTTCAATGTCAAGGAAGGGTGGGAGC
CTCTATGTCAGTTCTTGGAATTGCCTGTTCCCAAGGAGCACTTTCCTTATGCGACGATGAATAACACAGAAGGTCTGATT
AAGCTTCGACGAGCATTTCTTATGATTGTTTATGGTTGGATTCCCACCTTGACAATTGTGGTAGGAATTGGTGTCTGTGC
CTGGGGAGGGCACGAGGACAATATTTGTGTTGGAAGTCGTGTGCTGGCTTCTTGTACACAGTTTTTGAGGAACGCAATTT
TCCTTCGCTAGAAGCGCGCAAGCGCATAACTTTTGTGACTTCACAATCGAAGAATCATACGCCGAGAACAAGACGTCATT
TGGATTAGCCGATATTGCCAGATCGCTCGATCTTCTTGAAATTATCAGAAGACGGAGATATCACACTTTGTGGGAACCGC
AAGATTTCGCCTCCGGAAGTGCCAACGTTAGTCAATGTACCCGAGATTGCTTCTTGCCAACTTGCGTTCGTAACAAGCAT
TGGGTGCAGTAATGTCGGACCGCCTTGGTTAATTCAGAATCTCAAAATTTGATGGTACTGAAAGATTTGATTTTGGCACG
CAAGCTGGTAGGACCTAGAAAGAAAGAGGGCTGATGTACAGTACGAGAAACAGCAAGAACAAATCAGCAGCAGGAACAAT
ATATTACCCCACTGAGTGGTTTGAAAGCCGATGACGAAATACCAAAAATGTCCTGTCATTTGTGTTAGATAAACTACAAT
ACTATTGTCTGTAACAACGACTGTTCTTATTAGAAATGTAGATGGTCCATCAATAATAAGTTTCAATCGACATTCGTTCC
TGTCGTTCATCTTCTTCGCTGCCGATTCAATTCCTAGTTGGCACCTGCCGTTAGCTCAGCACGGACCATTTCCGTCGCTT
CCATCATGTTCTTGAGGGCAGCAATCGTTTCCGGCCAACCGCGTGTCTTGAGGCCACAATCGGGGTTCACGACCAAGTGT
TTGGGGTCCATCGCCTTCAAAAAGGTCTTGAGCTTTTCATAGATAAAGGCGGTGGGGGGAACGACCGGAGAGTGGATGTC
GTAGGTACCAGGTCCAAGGTCCTTGGTGTACCCAATCTCCTTAAAGGCGAGCAAGGTGGCATTGTCATTCCTGGCGTTCT
CAATCGAATTGACATCGGTGTCTAACTTGTCAATGGCTTCCATGCAGTCTATGGTGATACGGTATCAAGTGAATACAGTA
GTTAGAACAACACAGCGATGTAGAGAACGGATGTAAGAGACCATCAGTGTTGCTTACCTTGAAATTCACAGTAGCACATA
TGAGTATGGATCTGGGTCTCGCTGACGGCTTTGGCCGTTGCTAGACGGAAAGAATTGACGGCCCAATCCAAGTACTCCTC
CTTCTTCCCGGCCCTCAATGGCATACCTTCACGCAAGGCTGGCTCATCAACTTGAATGACGGTGCATCCGGCAGCCTCCA
AGTCTGTAATTTCGTCCTGAATACAGAGGCCAAGTTGGAAGGCTTGCTCCTTGCGAGAAATATCGGCGCGAGGGAAAGAC
CAGTTCAAAATGGTGACCGGACCTGTCAACATACCTTTGACTGGCTTTGCTGTCAAGTTCTGCGCGACACGGAATTCCCG
AACGGTCATAGCCTTGGGCCGAACAATATCAGCCCAAATAATGGGCGGGCGGACACAGCGGGAACCGAAGGATTGAACCC
ATCCATTGGTACTGAATAGCATACCTTCCATCTTTTGAGCAAAGAATTCTACCATGTCGGTTCGTTCAGGTTCTCCATGG
ACCAAAATATCTAATCCAATTGCTTCTTGGATGCCGATGCACAGTGCAATCTGCTGATCAATGGCGTTCTCATATTGGCC
TTGGGTCATTTCTCCCTTACGAAGCTTGGTACGCAGCCTGCGAACCTCCTTGGTTTGTGGGAACGAACCAATGGTGGTCG
TAGGGAGCAACGGGGACCCCTTCAACTGTTTGGGCCGACGCACTTCAAAGCGTTCGGCACGAGCAAAGTCTGACTCCTTC
AATGCAACCACTCGATCCTTGATAGTGCTGCTAACGGCCACTTGGGCCCGATATTGAGCCCATTGCTGCTCCAACCCATC
AAGAGCAGTGGGGTCGGTGCAAGCTTGAGCCACAGCGTTAATCTCTGATAAGGTTTCTTTGGCAAATGACAAAACTTTCC
CCGCCGAATGCTTTAGGATCTCAGCTTCACATTCCAGAGTCCATGGCAAGTATTGCAAAGATCCAGAAGGCTGGATACGA
ATCATCTTGACAAGAGAGGCAAGCTGTTTGAGCTGTGACTTAACCTTGGAAGGATCAACCTTCCACACGCTGCGAGAGTC
TATCAACCCAGCTCCTAACGTTTTGGTTGCTGGAAACCCATGATTCTGAAGAAGTTTTAAATTGTCTCCCCGCGTAAAGT
CTAACGAGACAATGTCAAACTCAGGAACGCTCGTGAACCATTTGAAGTGTGTCTCACCAACATCTCCCATGAAGGAGCCC
ACCATGTTTATCTTCATATTACTTCCTTCCGTTGGAAGAATAGCAGGGTAGGCGGCTTGGAAGAGTGCTAGCAGGTTGGG
ATCTTCCATGACTAGAGCTGCTTCGTGGATTTGAACTTCTGTAGTGCCCATCTTGGGGAGGTCTTCACAGAGGAGCTTCT
TGTAGGCTGGCAGGACTTGTTCGATCAAGAGCTGACGGCGTTCTTCGGTTTCAAAGCCTGCGGCAAAACCCGCAATCTTG
GTCAAGTACACCATAGTCACGGGCCCAACAACGACTGGTGTCGCGACGCTGACCCCTAGATGTTCGATGCCGCGGCGAAC
GTCCTGCAGGAAGGGGCCAAAGTCAGGCTTGATCTTCTCGTCGGAGCCCGCAGACTCGGGCACTAGGTAATGATAGTTGC
TCGTAACCCACTTCTTCATGCCTGCAATTGATGTGCGCAGAATTCGAAAACTAAAGTATGAGGAACGAACAAGCAGCACA
GCAGTATTTGCATCCAATCTGTCGCATCTTTGACGGGAGTACGTACTTAGAGCGGTAGCGCCATCGACACCACGGGCCAT
GGCAAATAGACGGTCCATACCAGCTTTCATATGCAGATGACGCTTGGGGACGATACCAAGGTACTCTGACCAAGACAAAA
TACCATCGTAAAGGTATGAATCACCAACCGTAACACGGTGCTGCTTGCCCACGCTGGCTTGCATATCCCAAGCCTGTTTT
TCGACCTCATAGAGGACTTGCATCAGGTCCTCCTGAGTTGAAGCGCCCTTCCAGTACTTTTCGAGAGCCATTTTCAGCTC
ACGTTTGGGGCCCATGCGAGGGAAACCGAGGGTGGAAGTTCCGACAACTTTCATGATGATGTGTGTGCAAATATTGTTGC
GGTGGCTGATGATGCTTACTCGTCAATTAACTTGAATGGAAAAGATCGCTTCTTGTCCGTAGGAATTTGATTTTATGCGA
TCGCCCTGTGTTTTCCAGAGCTGTATCGAATCTGCAACCTGAATCTTAAATCACTGACGGGTGCACTACTGCAGTAGATG
ATGGCTGGTAGCCATGCAATGATCTTTGTGGCTGGATCCAACACGCACCGTCATGAAAGTCAACCGTAAACATCGTTAGT
ATGTACCGCACGTGCTTCAAGATCATAGAACATGATATACCAGCAACCAGGCGAGTCCTTTACGTGTACATGTATGATAC
AATGGTGTCCGTCCATCAGGATCCCGAAGCACGTTCATCGCAACACAAAAGATACCTTTGCCCCAGCGTTGGATAATCGC
TACTTTACGATCTGTTTTGACGAAGTATGTGTTTCCATCATCACATATGCTGTGATAATACCGCGCGTCCAATAGCGACG
AGATTGATGAGGAACGTGCATGATAGGCGAGTCCTCTACTTGTACCTGTATGATACGATGATGTCCATCCATCAGGATCC
GCATCGTACTGAGATCCCGAAGCACGTTCATCGCAACACAAAAGATACCTTTGCCCCAGCGTTGGATAATCTCTACTTTA
CGATCTCTTTTGACGAAGCATGTGCTTCCATCATCACATATGCTGTGGTAATACCGCGCGTCCAATAGCGACGAGATTGA
TGAGGAACGTGCATGATAGGGGAGTCCTTTACGTGTACGTGTATGTTACAATGATGTCCATCCATCAGGATCCGCATCGT
ACTGGGAACCCGAAGCACGTTCATCGCAACACAAAAGATACCTTTGCCCAAGCGTTGGATAATCTCTACTCTATGATCTC
TTTTGACGAAGCATGTGCTTCCATCATCACATATGCTGTGATTATACCGCGCGTCCAATAGCGACGAGATTGATGTGGAA
CGTGCAGGATGTGATCATACTGTATTATGTGAAATAGCGAGTTTGATGAGGAACGTGCTTCAACAAAATGCGACCGTCAG
ATTTTGCATTAGATGTCTATTGTGCGAGTCGGGTATCGGGTCTCAACAAAATAGTATCCACATCGGCCGGCGTGTATGGC
GGTTCTGCAGGTTTTGGTGGTTCCTGCGACGTCCGACTACGACATGTTGGTGCATAAGTACAACTAGTTTCTACTTTGCC
GAAATTCTAGAGCACGTGCTGGTAGGCGCGGTACATGACGTACTCAATTCAGCTTGGAGGGAGATATGATGGAAATTGCG
CGCCCCGGAAGAATCCGAATTAATGTTGTCAACAGCCAACAATGGGAGTACATCGTCAGTTGTCTTGTCAATAGAAATGG
TCGCGCGGTCCCTAGGAGTTATTTAGCAGCTAAAAACCAGACGGATCAAGCGGGCCTAGTGTGGACACAGGACGATAGTA
CCCATGAGTTATTCAAATGCCGTCACCGAGTGTGTTTTGAACAAAAGCAACTGAATAAGAGTGGTACCACAACCAAGACA
AGAGTGGTACCACAACCGCTGGGTGCTTGACGGGACACAGTTAAAGGAGATGAAGGTGGATCACTTGCTCACATGGTGGA
GACACAGGATTGATACAAGGGGCCAGTTGAAAAGGTCAATTGGTGCTAGTGATTTCAAAATGACCATTCATGATTTCACT
CCTGGGAATCAAACTGGAAAATTCCATCGTGATAAAACGCAAGGAGGTGAGTCTAGTATCACTTCATTGGAGAGCCAGGG
TTCATTGTTGATAGTCCACCAGATACCAGAGGGCACTGAGTTTGTGACCCCATTAGAAGACCTGAATTTCCAAACTAATT
GTGGTTGGATTAGGCAGAGCTCAGGTGATGCAAGGGCAAAAGCTTGTGCAATACGGCAGTAATTAGCACTGGAAAAGGAC
TTTAATGTTTATAGTAACAATGCTTCCCCACACCCCACAAATATACCACTGTTCTCTTTATTGATGACATACTGGAACAC
TCCTGAAGCTAGTAGGATCCTGTTCGTGTCATCACCAACAAGACACAGCAAGAAGCCACGACATCAGCTACTATGAAGAG
GCTCTTTCCACAGGTCTAGTATCCTTTTTTTTGGAGGCCCAGCGGAAAGTTTCAACCAAAAAAGAAGAGAAGCTCTCTCC
ACCAGTCCGTTGTATCGGGGGCGCAATAGTTGGTCATCCTTTTCTGAGGTCTGGTGGAAAGTTCCATCTCCAAAAGGATG
AGTTCCATCTCCGTAAAAGGGGACAAGTCCATTGGTCAAAACAGAAAGAATTGGGAGGCCAGGTCAACCATCGGTCCTTC
TTCAAAAGGAGGAAGGCCGTAATTGGTCAATCGTTGGCGGACCATCACTAGTCACTGTTGTTATCGTGGATAGCAATCGA
ATTTGCTAGACTAAAAATCAATTTAGAGCAGCAAGCAAGCAAAAAGCAATTGCATCTTCCATCTTCTTAGGAGAAAATAA
AAAGCACATGGGTCCGCACCGTTATTAGGTGGGGAACAACATGTGCATGCGCACATGAAAGTAGATAAAGTTTCGGTGTT
CTAAATAAGACTGGCCAGATAGAAATGTGCATACAACACGTACATCGTCCATTTCGTCATTTTGAAACTTTGGAAACATA
GGACATCAAATTGAAACTATTTTTCTCCTCTACACAGTCATGCTGGTGACAAACCTGTTCTGATGGTTTAAAGCATGCTT
AATTAGCACAACATACCCCAAAAAAGGATTCTTTTAACGGTAAAGAACAATCAATATTACTTTTCTGTAGCTTTAGTGCC
ACATGTAGAGTGTGGTACAAATGCACATATTGTGACCCCTTTCTGATTGCCTCCAATCCCTGTTGATTGCCGGCACTGCT
GTTAGCGCACCTTTGTCCCTGATGAGTTCAAGGACATCATCTACCCAGAGCCCAATGAGGGAGTGATGGACGACAACAAA
GAAAGGATGAAAAAGAAGAGAAAACTGAGAATTGAAGTGCTGAAAGAAAGTAGCCTTGACGTCAATCTTCTGAAGGAAAA
GAAGTCAAAGTAGTTGAAAGTATGCACTAAATAATACTTAGAGAGTTTTGACGGTTAGAAGTGTCCAAGCGAAAATAGTC
AAAAATAGACACATGTGATTTCACCGAAAAGGACAACGTACGGTTTGTATGCACATTTCTATCTGGCCAGTCTTAAAAGA
TATTTTGTAACTAAAATGTCAGTATGGCTTGTGCAAATGTACAAAATGAAAACAGATTCAACTTTACATGCGTATATACT
AGAGCAGCAAATATGATTTTATTCTCACATATAACTCAATTTTATATCAGTCCCTTGATTCAAAAATAGGTGGGCTATTA
CCATAATGAAAGAGTCATATACATACTGAGAGTGGATTTAAAACCGCGAAAACCCAACATAAAATCAGCTTTTTGCGCAC
TCAACATCCAAACCCGAAAATGTGCCCTTTCAGATGTTCGAACACCAGAAGACAAAGTCTTGACAAAAGGAATTAATGAC
AAGAGGAATTAAAATGTTAATATATTCTAGAGGATTACAACAAAGATACTGTTTGTACCCCATACTGCATTATAGTCAAC
TACTCTGTCTAAGGTAAGTCTATGCTTTGTCCACCATGATTAATTGGACCTGATGTGGTGACAGCTCCTGCTGTGAGACT
TCCTTCAATGACAAGCACTGGATTGTTAGCGGTGTAACCCAGAAGCAGCAAACCATGTTGAAGTGGAACAGGGCTTTCAG
AACTCAGGAGAAGTCACGATTGCCTAAAAAGAGAAAAGAAGGGAAACCAATGATTGTGAGAGTGTTTCCTGAAATGGAAC
AGACCATAAACAAATTCTGCAGAATGAACTTGTCCGAACTTGCCATTAAAAAGTGTCAGGAGTACATCCAGTACACAGTG
TTTCCATCCATGGATGCAACTGACCAAGACTTGGAGAAGTAGTTGGAGAAGTGGTTTCATCCCATAGGTATTTTCTCCAT
CAGTATTGGTTGTAAACCAAAGTGAAGACATCAATATATCCGGAACTTGACATGACAAAAGACGTCCTTTGTGTCTTTGC
TCGAAATTATTGCACATCAGTGTCTAAATCTGTAACAGTCATCATTGCAATTGTATTTTGTTCTAAGAAAACTTTGCGAT
CCTCCCATTTTTGTTCAACCCTTTACAAATCATGCTCCAAGTTGCTGCGGTGAAAAAAAGGAGCCTACTTGCATCCAAAT
GCTACGCAAGTTGAAGCTTTTATTTTTATTGGGAGACCCATTCAGAAGGCTCCAAAAGTTTGCTGCAAATTCTAGAAAAC
ATTAATTTTGAACCTGCCGTCATCATTGACTCCCCTATTGAACTCTTACAGAAAAGACTTCAATATTGTCTTATCGAAGA
TATCGAAGAAATAACAATCAATGCTTGTTTGGTTGGCACATGGTTGGTCAAAGTGCAGTGCAGGTCAATTCTGCTATATG
GGACAGATAGTGACAAAGCCGAGATCCAAAGAGTTGAACCAACTTTGAAGAACCGGTCTTGTCTAGGATTGAAAAGGAAG
AAGACAAGCAATGTGAGAAGACCTTGTTTACACCCAGAGCAACAGCACAAGCGTGACACAATGAGACAGCACCGTGCCAC
CACTACAACCACCACTGCTACTACTACCGCCACCGCCGCTACTGCCAATGTTGCCACTGCTGCTACCACCACCACTACTG
CAAGGAAGGCACATACTAGGAGAGCACAAAAAGAACAAGCAGCACATGGATATCATGAACTCCTGATCATCTTGCTTTTG
CCTTGGCAGGAGTACTAGCTAGGGATTATCCTATCCCAAAGGTCACTTGAACTTTTGCACCAAATTGAAGAACAAGTGAG
ACTAGGGGAATCATAGGATCATCGCGGGGTGTTTCCGCAAAGGAATTGGTATATTTGTTCAAAAGAGGGGCAACCATAGA
ACACCCCCTGGATCAGCAGGACCTACATATTTTTTGTATGATGGTAATTGCGTGTTAGCAATCTTTTGGCAAGTAGAGAC
ACCTGAAACTATGGTGTAGCATGTACTATCACGGCGTATCACGGGGAGTGTAGCTACAACACAGTGTACCGCCTATTGTA
TGTCCGTGCTGTGTGTGGTACACAAGGTACATGGGAGGTACATACACAGGCTCCAGTAGGAATTGTACACAAGGTAAAAA
GTAAAGAAGAAAGTAATAATTTGGCGTGCGGTGGCGACTGTAAAACATTTTACTGTCAAAATATCAAAATTTAATTAAAC
TTGCCTGAACGACTAAATACAATTATACACACTTTCTAGTGTGGAGTTGACTAATTGAAGTGAATCTAAATTTGCATCTA
ATGCATATCTAAATAAAGTCAAATACTGGCAATAGCTAAAGCAAATTATATGCACTTTCGAGTTGATTCTCCTAAACAAG
TTTGAATCCTGATGATGCCACCTGTTGTCAAAAACAACGCCGACAACCAAAACGACAATAATATAAATAATGACAACTCA
TCTTCACTACTAGAGCATGACAACTCATGGCAGAGTTGGCAGCAGCAGTTATGACGGGCAGAGGTGATGGTCCTTCTTGT
TTTTCTTTCAATTTTGTTGTCGTTGTTGTTGCAATTTGCTGTTGAAATATATTTAAGTGAGCTAAATGTATTTGTTCATA
TGCTCAAAAGATTTGTTCATTTGGCAGAGGGCTGGCAACTACTCCCAGATGAAAACATATTTTGATCAGGTGAACAAATA
ATTAGGTTATAGGGCTTAGATTTTTTCATCTGTGCACTCCATTATTTTTGTTTTTCGAACAACGCTCCCATCAGTGCATT
CATAGCAGACAACTTTCA
>k141_3408589
GTTTTTCTGGAATATGTCCGGATTCCCGCAGGCTCATTAGGAGCGGATTAGGAGTGGATTAGGAGCGGATTCCTATGTAG
GAGCCGATTATGTGCGGATTCCTATTCAGGAGTGGATTAGGAGCGGATTCCTATTTAGGAGCGGATTTTAAATGTACGAG
CGGATTCAAAAATTTAGGAGAGGATTTTTTCTGGTGACTGTGTGTGTTATCAAAAATCACATTTTAGCGCACCTGGTGCA
ACTCTAATTTTTCTGCCCTATGAAGAAAAACTGATACTATTTGGTCTGGCTAGCGTCCGTAGGTAAAAGACCCACAGTCC
TTGTGCCGTGGCACGAAAACCGGTAAATATGATGACGTACACATGGCGCCATGGCGCCGTGAAATTTTTGTTAGGAACGG
CCCTAAGGCCATTGTTATACGTGTCGGATCATTGGGTAGGATCATTGGCTGAGAAATAAGCATAATCCGATGCTGATCAC
GATCCTCACATCTCGGGGACATCTCCGGGTTTATTTGGCTAATCCGACGCATATCACTGGGTTTTTTTTTTCGGAAGTCG
GATCAAATTCGTCAGATTGTCGTTATCTGATCCAATGATCCGATATGTACAATAATGGCCTAAATGTGACATGCTGAACT
TACTGTGTATGTTATCCTTGCGAGATCGATAAGGAAAATCTGATTCTAGACCTGACAACAAAACGCAAAACGCAACATTA
GCAAACAAACAAAGAACTCAAAGGAGATGCAAGCGGCGACGGAAAATACTGGAGCTTCTGAACCTAATAGCTATAAAGCA
TTATCTCTCGATGTGTCAAAGTCGTCAATCTCAAGTACATATTCCAATTCGGCTACGCATAATAGAGGTGGTGCCCACAT
GACAAGAGTTAGCAATATCCGTGTTCTCTTTATGGTTTGCGTGGCAGTAACATCAGCCATTTTAGGTGTTACCACGTTCC
GCTTGTTGACGGACTCCGAGGAGACACTAGCGCAAGAGCAGTTTGCGTCCATCTCCGATCGAGCTCTGGATATGTGGCTG
GGCATTGCGCTCCGAAAGAAACAAGGGCTCGTCACACTGGCGTCCATGGCAGAGCAAGCCTTTCCAAACGCCGAGACTTG
GCCGTTTATCGAGATCAATGGCTTTGAAGTCGTATCCAACAATGTGATCAAGGCCTCCTCGGGCGGTGGAATGGGCCTTC
TACCCTTGGTGACTCCAGAACAACTGGCGGGGTTTCAAGATTTTGCCAATGATTTATATCCAGAGAGGGGTGTTACGACA
GTGCGCGGAGTTGACGGAGACCTGAATGAGTATAATGAAACAGATGGGGAAACTTATTGGGGAAGCCCATACAGGATATT
CGCTCCGTTTCTTTACCATTCATCGGGCGACCTTATGTTTTTGTTTAATTATCACTCCCTAGAGAAGTCCCGTGGTAGAG
AACTTGATAATGTGATTGCTTGCTCCGAAAAGCGGGCAATAGACATTCGTGAAAACGAGGGTAGAGACGACTTTGTACCC
ATGGAATGCAGTTCCGTCACGGGTATCATTGATCTTAGAGTCTTGACTGGACCTGTGTTTGCTCCTGCGGCGGTTACCAC
TGAGCCAATCTACCCAGCGAATAACAGGTCCGTCTTGGCTGGATTTGTTACTTCAGCTATCACATGGCGCGACACTCTGG
TCAATGTATTCTCTAGCGAAGTCAACGGCGTTCACTGCGTCTTGAAAACAGAAGCACAAGTCTACACCTATGAGGTCATC
AACGGCGATCCAATTCTCAAGTGAGCCTGCCTGTCTCCCTGATGATATGCATACATTGTATTGTATATTGTATGCTCATT
CTCATCATATCTTGTGTTTCTTCATGCTCTACTGTATCAATATGACAGGGGAGAAGGCGATTTGCACGATCGCGATTTCT
CCAGCTACCGTCAAACGGTCGCGCTCAATAATCCAGGTCTATATAGCACCTCTTCCCCAAATTACACGTTATGTCTATAT
CCCACTCAAGACTTCTTTGAAGTTTACGCGACCAACAATCCTGTCAATGCCACAGTGGGTGCCGTGTGCACTGTCATCTT
GACGACATGCATCTTCCTCCTCTACGATTTCTTTGTTCGCAAAGAATTCAATCACAAAGAAGCATTACAAAAAGCTAAAC
GACAGTTTGTTCGATATATATCTCACGAAGTGCGGACTCCTCTCAACACCGTCTGTATGGGGCTGCAGCTCCTGCAGGAT
GAATTGGAGAGACTCACACGCGCACTCGTTATGCGGGACGACGACACCATTGTCAACGAGAGTTCATCATGCCCACTATC
CATTTCCACCGAATTAGGGGATCAACTTAAGCTGCAAGGCAAAATGACAGAATTGGCCAATCTCAGTAACGATATTCTCG
ACAACGCCATTACTGCTGTGGACGTGCTCAACGATATGCTCAATTACGATAAAGTCGAGTCAGGCACATTGGATTTAGAG
CTGACTGTCATTTCAATCTGGGAATTGATCGAACATACCTTTTTTGAATTCCATCAGCAAGCACACTTCAAAGAGATCAA
TTGCGTGCTAGACTACAGCACATTCGAAGAGGACGAAGAGAATGGTATTGACTCTGCCTCGCAGTTGCCCCAGGATGTCA
AAAATCGCAAAGTGATCGGCGATAAAGTCCGTATCAGTCAAGTGCTGCGCAATTTAATTTCCAATGCACTCAAATTTACT
CCAGAACGAGGCATCCTTACCATTCGGCCGTCTTGGAAGAAAAATACCCAAAATGAAGTCAGATCAGCGACCAACATCAC
TTTGCACTCAGGGGAAGAAGCTTCTTATCTTCGGTGCGGTGATTTACAGGTTGAGGTGACAGACACTGGATCTGGTATGA
CCAAAGAGCAACTGAGCAAATTGTTCGGCGAAGGTGTACAGTTTAATGTGAATGAGCTTCAAGCAGGACAGGGGAGTGGT
TTAGGCTTGTACATCGCGAAGGGGATGCTTGAGAAACATGCGGGCTCTCTAAAAGCGACATCAGAAGGTATAGGTTGTGG
AACAGTGTTCACCATGACGATTCCGATGCACTATGTGCCAGATCCTCCGAAACTGGAAGGAGCGGAAGATCCACCGACAC
AGAGAAAAACTGCCCTTGAAAAAATCGGACCTATGAATCTACTTATTGTTGATGATTCCGCCATGAGCCGCAAAATGTTG
GCACGCTTGCTACAAAACCAAGGTCACGTCTGCGATCAAGCTAAAGATGGTCTTGTCGCCGTTCAGCGAGTGAAGGATGT
CATGAACGCAGGGAATTATTATGATGCCATCTTGATGGATTATGAAATGCCGAGGATGAATGGTCCTTCCGCCGCGAGCG
AGATACGTGCTCTGGGTAGTGATTCGTTCATCGTTGGGGTCACGGGAAACTTGTTTCCTGAAGATGTCTCCTATTTCAAG
GGATGTGGGGCAAATCTGATATTCCCCAAGCCTCTGAATTTGCATATACTGATGGAAACATTTGCGGACCATGGGATTGG
TACTCCGCCAGAATGAAACATATAGTATAAGATTAGCTTGATTTGCTTACTGTAACTGGAGCTACCAATGGTACCGAAAT
GGACACTACCAGATTCCATAGAGAGCTCAGTACGGTCCCTGTAGAAGGAAGGGAGCATGCCGCCTTTTGATTTCTCACCA
GAAACATCATCAGAGGTTCTGTCTTCAGAGTTTGAAGACTGTGATGATGAGCAGCAGAATATCTTGGAGCCTGGTGAGGA
CAGCAACATCGTCAGTGGCCAAAACTTGCTGACCAAGCTGACCAGAGTAGGAAGCAGAAGAGAGCAGTTCACACCGGTAA
CACACAGGCTACAGTGTGTGGTGATTTGCAAGACAACAACAAACAAAGTGACAGCAAAACTACTGTAATTTGATTGTCTC
TTCTTGTTGCCCACTAAATCTACATCTCATGATCATACATGATGATTATGCATCTCCTTAGACAATAATGCATTACTAAC
GTTAGTATCTCGGGAACCAAACTGTGATGCTTGGAAGCAGAAGGGGTTGGTGGAGTCTTCAACTCAGGGGGTGGAGGCTC
GCTGGAGTAAGGGTTGGTGGTGGGTGGCTTCTTTAAGAACATTGCGCAAATGGCTTCAACGGAAGGAATGACTGCCTTTC
TTGGGGGGGAGAGGGCATTCATGTGGGGGCCTTGTAGGGTTTTGATGGATGGTCTTTTCATCAGTCTTGTTAGTGTTGCA
TTGGTGGTAAGTAGTCATTGCTCTTGATGCACCAACCACCATTGTTGCCACCACCACCAGTACTCTTGTGGCAAGAGAAA
CAGGTGATGTCCTCTTCTCTTTGCATTGTCCAAAATTGCCGTGGTAATACCAATGGCTTGACTGGCATGATCTGTGAATC
TTCTTTGCCAGTTCTTGAATCCAGAGACCTAGGAAATGTAGTATTTGGAATAGGTCTGTATCTTGTCATGACCATAATGG
GTCGTGTGTGTCATCCGACAGGAATACCTCTCCACTGACTCTGCATTTTAGAATCTTGTATACTGAGTACAGATTATCAG
GTTGTTCAAAGATATGAGTGGATACTTGACCTGAACAAAGTGTAGACCAGTCGTGTTTGGTCCCATGATGTAAACCTGAT
TGAAGAGAAGTTGGTCCCATCTCATGAACTTGATCTCTTGTTTGGATCTCTTGCAGCAGGGCATATTGACGTAACACAAA
GACTTGTCCACACTTCTTCAACAGGTCCCTCTTCATGAATAAGAATGAAGCGTCAGATTAAGCCTACTACCTTATTCATG
GCAAAGAAGAACTTGAGGTCCCGTTGCTTGTCAATGATAGTTTGGTTCTTTGTGGTCCCACCATACTTTGGGACCTTGTC
TTTGTGTTGCTTCCACTTGCCAATAATCAAAGCAGTGCTGAACAATGATCAAAGCAGCAGCAGCGAAGAACTCACCACCC
TTGCTGTTGAAGTCCTTTACTAGGACAAATCAATACTTAATTTCCTTTGGATGGACGGCTGCAAAGAGCTCCTTCAACAA
GAGCTGTGTCGGGGAGGCACTGCCAAGCAGACTGCCTGCCTTCTTGTTCATTCGGTTTAGGAAAAGGATCTTGAGCAGTG
CTTCTTGTTTGGTTGAGCAGCCACGATTCACTTTTCGTTGGTCTTTGGTCCTCCTCCTCCTCTCATTATTGTCTTAAAGA
ATTGGTAACAATCAGTAGTTATACCATTGTCAAATGTAGAGATCTTGCACAGTGTTCTTTGAATGATCAAACAATGATCT
GTAGTATATGCTTCTTCTTGACTAGATCCAAAAAATTATGTTTCCTTTTTTGGCTATTATTAGATGGAGACACTGGTGGG
TACGTAAGGTAGTATGCATTTGTATTTGTAGGCACGTAGATGGAGGACTCCTCCCCCCGAACTGGCAACCTACTCCTGAA
CCAAATGACAAACCATGCGATACACCATGTGAAACAAATATGTGGCGCTACAAAAATAACCCGCCTAGGTTCAATTCTTG
GGATTCATTTTAATAACCCAAACCCAAACCCAGCCAAACGTACCATGTGTACTGGGCTGTTGGGTCTTTTACCTACGGAC
GCTGGCCAGACCAAATAATATCAGTTTTTCTTTTTAGGGCAAAACAATTGGAGCTGCACCTGGTGCGCTAAAAAAGGTTT
TTTGATAACACACACAGTCGACAGGAAAAATCCGCCCCTACCATGGTAAATGAAAGACAGCAGTCAAAAAAGTAAGGGGC
GCTTTTATAAATATGAAAGATCCCTTCCATTTATCCGTTGATATATGACACACTCTGTGTTACAAATAACCGGACACTCA
CTTATTTTAACATACTATGTGTCATTATATAACACATGCCACTAATATAAACACAGAGTTCCGTCATAAATATCAAGGGG
TTATCACAGGATAACATTTTTCGCTATGTAGATGGGGTCTCGCTCCTTTGATCCTCGTGGATCGAAAAGTCCCCTTCATC
ATCGCCAACGGTGTCATCAATTTGTGGTTCGGGGAGGTCATTAGTCATTGATGCAAAATCCTTGTACCTGTCACCGTCAA
CCTGCTCGTCCTGTTCAATGTCGTCAATTTCGTCATTGGCAGCACTGGGCTGCTCGTCACGTTGATTATCATCTTGGTAA
TCGATCCCGTTGGCGGCATATTCCTTGTCAATGTCAACTTCTTCGTCATTTTCGGGGTCATTACTCTCATAATCCAATAT
TGGATTGTTTGCTCCCCATTCAAAAAGGGGGTGGCCTCCCACAATTAATGGTTGGCCTTCTCCCTCTGCTCTTGCCTCCA
CGGCGGCAATACTGGCATTGGGCATAGGTACTGGTGTCCATTGGTGCTTTGATAACTTCCTACCGGTCACCAGGGACATG
AAGTGGTAGTCCCCTTGGGCGTTGGAAGTTGGATTTAATGCAATCACGCCGGTGTCCCTTGTCTTCGTTGTGTTCGTGGG
GTCATTGTCCTCAAAAACCTGGACATATGACCCGAACTCAATTTTCATGTCGTTGTAGTCGGGAAGGGGGTTTCCGGTCA
TAATGGTGAGTGCGCTGATGGTATCTGACACGCCATTTGCTGCCGGGAATTGATTTAGTTCCCGCACTGCCCGGTACACC
AGCTCCGTGATGAGGAGCTTAGGTAGCCTCTTGAATGGCAGCCCATGTATATGTGCGCGCACTCGCTCCTTAATTGTCCG
GATGGTCGTCTTGGGCTGTTACGTTTAGGAGCGTTGAGAAAATGTCATTTCGGATACAGGCAAATTCATTATCTGAATGA
ATGTCCGGGATGTTAAAACCTCCTCTGTTCTGGTATAAGTCCATTACTGACCTTGTTTCTCTGAGAAGTGTTTGTCTTGC
CCTGTTCTGTACCTGTGACACGGTGCAGAATTGTAAATTCCACGGGTAGCCTTGCACGTAAAAAATGTCCATGCATAGTG
TGACGTCACTGTGGTGTCTTAATATTGGTGCTGGCACCTGGAAATTCTTGAAACTCGGCACCTGCCGGGATTGTCCTTTT
GTGGTCTTTCCTTTCAAAGCAGGAACTTTGGGACCGTATATCTGGAGTGCCCGCTTTGCGTCATCAACGGTTATTGGGTA
GTTTTGGATAAGGTTATGTGCCAGTATGTGTTCAAAATACTGTTGAGACGGTCATCCGATTTTTCGGTAGAGTTCTCGCG
CTTTATCCGCTCCTAGGATTTTGCGTCGGTGGAAGATCTTTTTATTATTGGATACTGTATTCACGAAAGTGTAGGCAGTG
ACGGTGGCTCTACTAGTAGAATTATCGGCGGCAGCGTCATGGTAATAAAGTCCAGTTTGAAATTCCATGATTTCATCACT
GGACCATTGGCTTTGTGGACGCACATGGCCACCTCAACGTCAGTGTCCATGGTTTCTCACATCTGCCAAGGAAAGGATCA
TGTTAGCAAGGGACTGGAGATTGTACCACACGGTCCCGAAATTGCTAACTTCGCCAACAAAAGTCGACACTTGGGTCCCA
CCGTTGGTGTGGACCTTGAGTTTGGTACTACTCTGGCGGATGTTGGATAGGAAATTCTTGTTGTTGAAAACAGAGACAGT
CAATTGACTGTCTAACAGTACCCAATGAGTGGGAATGATTGGCGTGTTCCTGTTGGCCACTTGTGCAAAGGCAAAACTGT
AGTTTCGCAGGTCGTCACTTTCCTCTTCCTCAACCACTTCAAGGCCGTCCTCGTCTTCTTCGTGATTGTCAGCTTGCAAA
AGCTGTACCGCATCAGTTGCGGTGGCGTCTTGTTGGTCAGGGCACTCATTTGCATAGTGCCCTTGTACGTTACAGTTGTA
ACATACAATACGTTGGTGAGTAACACCATCAGTTCCGGCAGTGGGTGTGGCCGTCTGTGCAAAGGTCATACCTGTGACTT
CGGCTTGGCCAGATGGTGCCCGACAACTTTGACTGTTACCTCCAGTTGTGGTTGGTTTAAAATTCACCAATAGACTGTAG
GCGGCGTTTAGGTCCGTCGGGTACTGATCATTCCCCCTGGAGAAGTGATTCTCCAAATCAGTCCAGATGGGTCCATACCG
CCTCCTATTGGCCCCTTTCAAAAAAGCTAGAGCCAGAGTGCGGTCACGTGCCACTCTGACTCTCTTCGCTGCGTACTCAT
CCTATTCTGCAGAAGTAGCTGTTGGTCCTGGGTCCTGGATGGAGACGAGGTCTGCAACCGCGTCGAGGAGTGCTTGGTGT
TCACCAACACTCCCTCCATAGTGTTCCAGGACTTCGACTAGGAGTCGAAAATGTTCCAGGTATCAAGAGACCGTCTTGTC
TCCCTGCTTGTAGGCGTAGTAGTTTGCAAGTGCGTCTTTGAGGAACAAGAAAATATACCTTTGTCCCTCAAATTGATGCA
TCATCCCTTTTATCTCCTTCAGCAACCACACACGATCACCTTCTTGATTGTGCACTTCATAGTTGTCGGTGGAAGTGAGC
TTTGTCTTCATGGCTTCACTACACTACCCCCATACAACTGCAAACACGCTCTTCAGATTACTTTTGATGTAATCTGTGCG
TGTGCAGTACGCGCTCACCTTCTTCTCCCAGAGCGCGACCTTGAGTTTACTTTTTCATTGGGGTCAATGTCTTCTGGGAT
CTTGATCTCAGGCTTCTTGAATTTTTTTCACAGGGACATCATGCCCCCAGGATACTTAAGATTTTTTGCAATGTACTCCC
CAAGCGCCTCTACGCCCTTGGGGAACTGGTTCTTATCTTAGCTTTAATCAAAGCACTGAAAAACATGAACGTTCATGCCT
TCAGTGTTGGGGCACGTGGGGATCTGGTGTTTCGCTTTCCTCGTCCTCTACATCCTCCACCGCGGCCTCGGCCGCCACTT
CGTCCTCCAGTTCTTCTTCCTGGTGTGGTTGGGGGACGGGTTGGTGGTTCCGCCATCGCTTGTTGTCTTCTTACTGGTCT
TGGCTGGCATGCTTCAAGTTGTGCTTGGCTCTCCAAGTCTTGTTTCCGTTTACTGTTTGCAGGTAAACTCCCGTCTCAGT
CAGCTTTGTGACTGTTTGCAACTCGTTTGATGGGTGATTTTGCCTTGTTCGTGATTTCGATATGGTCCCCAATTCGGAAG
CTTCTCGATCAGTCACGAATGTCGTTCTCTCTTGCCCTTGCGGCCACTAGCTGTCTGAGAATTTCCGTCTCTCGGATTCT
CAGTTGTTCTAGTTGAGTGATAAGTTTGTCGTTGGTCTCGTTTACCATTGACGCTTTGCCTTTTTGATTTTAATGTTGAT
AATCCGAGAATACCCAGTCACGCTCCGAATCCTGAACTCGTGGTGTTTAGTAAATGATCTTCTCAAGCTAGATCTGAAAG
GCAAGTCGGCTTAAACTGTTCTTACGATGGGATTAAAATCAAAAAGTAAGAGATGCTATTCATCTCTTTACCTTTTCATC
CAACTTATTTATTCACTTTGCTTCCTGTCCTCCAATTTTCCGTCCTTCACTACTGACGCATATGATCTTGAAGATCTGGA
TCTTGTATCACGTTCTTCGTTGTTCACGGTCTATGCTTTCACTCCCGTCTGCTCGTTTGCATGAAGACGTACCATACCTC
CTGGTTCCTCTGCCTTACTCTTATTTCCATGGTTTCCAACACGCTCCTCGCTTGGTATGAATGTTGCATCTCTCACTAGT
GTATCAGTGTGCTCGTGACCCATGAGAACCTTCTTAAATTTCTGAAATAAACTACCTTGTAGTGGCTTTGTGAAGAAATC
CGCGAGCATGCTGACAATTGGTGGTGGTAGTAGTAGTAGTAGTAGTAGTACATAGGAACTGAGTCATCAACGACGTGAAA
GAGGACCTTGGCATTGGGCAGCCAAACCTCGCCTTGGAGCAATGCTGGCGTCCGTGGCCCGGCAATTCGCAACCAAGTCA
CATAATGATGCAGACACCGTCTCGCATTTGCTTGATGAAATGATGTCGTATCGTCCACAATCAAAATCATATCCAACATC
CCTTTGTGTTTTTTATCGTCCTTCAATTTTTGAAATTTGGGACGGCAACTCCTTGGGTGGAAAAGGACAGCACCGCATTT
CCAAAAACGATGCCTTTCAGCCCCTCGCAACAGCAATACGATATGAATAAGAAATAATGGAGTATCACGGGATACAACCC
AAGATCTACTACCTAGATTATACAATAAAAATAGAACTAGTTTTGAATACATGCTAGTTCATCTATAATAATATGTATCA
GAGATACATTGAAAATAATCAGATGATTTCCCAAGATCAGCTTAGTTAGTAATGTCCAGAGAGACCTATTTAAGGGAAGA
AATCTAGTACATCTAACTAGAATGATAGATGGGTTCCAAAAGAGATGAAGAATCTCTAGTCTTACTAGAGATTCCATGCC
TTGGAATCTTGGATGAAATGGCTTTTGTCTGGCCCACAGAAATCATGTCAAACCAGTACAAATGACAGATCGACTTAAAT
ATCGGCTATTATCACATTGAATCAACTCCCGCCTCGAAGAAGCTATGTGCGGTCGTATTTCCGTTTGGATCATTCAAGTA
CCAACGATTACCAATGGGCTCATCAAATACTCCTAAAATGTTTCAAGAACAGATGTCTAATCTTACATGCAATCTCGAAT
ACGTCAGAGCGTATATCGGTGACCTCCTTATCTTAACTAGTGGATCTTGGGAAGATCACTCAGACAAAGTTGATGAAGTT
TGTCGCAGAATCAAGAATGCAGGACTTAAAGTCAACGCTGGCAAGTCATTCTTTGGACACGATTCCTTAGAGTACTTAGG
CTATCAAATTACAAGAGAAGGCGTTAAACCTCAAGAAAAGAAGGTACAAGCCATTCTTGCTCTCAAAGCACCCAAGACTA
CGAGCATTCGAGAATGTTAAACAAATTGTAGCGCGAGAAACGCTACTGGTTTATCCTGACTTCTATGAGATATTTGAAAT
CTACACTGATGCTTCTACTGTCCAATTAGGAGCAGTCATTACTCAAAAAGGAAAACCAATGGCGTTCTACAGTAGAAAAC
TACAAGACACTCAGAAACGTTACACAATGACTGAAAGAGAGCTCCTTGCAATAGTGGAAACACGTAAGGAGTTTCGCAAC
ATATTGTTAAGCATGAAGATCAAGGTTTATACCAATCACATGAACTTAACACACAAGTCCTTCAATATAAAAAAAATAAA
AAAAATAACGAATCCTATTTTATCCCGCTGTCTTGTTCTGCTGAGCAGAAGTCGACCCGCGGTCCGGGCGCCTTCAACAA
AGAAGGAGCGAGGGGTTAAATTTAGTCTGGATTCTGTTGGAACCATGAAGTGATTGTAGATT
>k141_568929
ATAAAAACGACGGTATTCAGGACTCACAGCGTACTAGAGGGAATCCTTTCGTGATTTCAATACACGCATACCAGAACTTT
CGCTCTGCCATTCTGTCATCCATATCATAGCGACTTCCTGCGCATTAGTATCAGTATTTATTATAATGGTAGTATCCGCA
GCACCCCGCGTATTGGTAGTCGGTTCTGGTGTGATCGGCTTGCGGACAGCCCAGGAATTATTGAAACGAAATGCCTCGGT
GGTATTGCGATCGCCCAAACCTCCATTGGATACGTCGGTATGTTCTCAAGGAGCCGGCGGCTTGTGGATGCCCTTTCATT
GCGACGATCCTCGAGTCGATCGGTGGGCCACGGAAACCTTAGACGAACTGCATCCTATAGCCCAATATCGAGAGTCGGCT
ACCAACATTAACACCAACGCTGTGGAGAAATTGCCCTTGGTCGAACGCGTGCCCGCTGTGGTATTGCACCGTGACAATGA
AGGACCAAAGATAGAAGACTTTATTTCTCTAAATTATCAAGATGGAACTGGTGGTACGAGTCCTCTCCCCACGTGGTCCA
CAGACCCTCGACTCAAATTCCAACATTTGACAGTGGAAATGCTGTGGTGGCAAAATTCCGTTTTCAAGCTCCGACTTCCG
ACTCAAGAAGCCTTGTTGGAGGTGGGATACAAGCATGCCTGGTTCTTTGAAACTCCCATCATTGATTCCCCACGCATGTT
GGAGCATATGCTAGACGACATTCAGAAACATCCAGAGGCCGATGTGAATGTGGAAACCGGTGTCTACTACGAATCCATGG
AGGAGATCATCGATACGGCAAAAAGTTTGGGCTGCACCAAGATTTTGAATGCGGCTGGGTTGGGAGCCTCTGATATTTGC
CAAGATTCCGAACTGGTTGGAGCCCGGGGGGTCTTACTGCATTACAATCGAGACACCTGCGTCCGGACTGTCGCCATGGA
CGAGACAGAATTTGGTCCCATGCAAAATGATGCTGTGATTATCGCCGAAGACGCTCCCTGGGGATCCAACGAATTGCCTA
GTTACATTATCCCTCGCGGAAATATGATTGTGGCCGGTGGGAGTTATTTGGAAGGAGATACCGAAGTAGCGTTGCGACCC
CAGGAACGACAACGACTTATGCAAAATGCTTACAATCTCGGTATTGATACCAACAAGTCCGAACCCGTTGGAGAATGGGC
AGGATTTCGCCCCTACCGACCCATTTCGAGACTGGAGATTGATTCTGATCATTCTTCAGAGGATTTACAAGTCGTTCATT
CCTACGGATACGGTGGCAGTGGATGGACGGTGTATGTAGGGTGTGCAAAGGAGGCGTCTAATCTACTCCTGCAGGACTGA
CTGACTGACTCGAACTCGTACTGAAGCTGTTTTGTTGTAGAAGGAATCATACAATGCAATGCAGCCAAATACAGTGATGA
AACAATAGTGTTCGATACCTGACAACTAAAGAATATGATGATAATAATATTCTATTTGCACCTGCATCGACTAAAGGGAT
AGTAAGAAGCTACTCGTTGTGAAAGTAATGATATGACCGGAGAACAAAGCGAGGACTATGTTGAAGCGCATGGCCACCCA
CTGGTCCAAGCAACTACTGTTGAAAAGCTAGATCCAGTACACTTCCACCGTGCGAAGGGAATCGCGCCCTCAATATGTAC
TACACAACTGCCTCGCAGTAGGTTGAGTTGTTGGTACTTTGATATGGATTCTTGTAAGTTCAATGATTCACATTTCGTTC
GATCCTCCTGGACTAATCATTTCAAAACATCATGGTGCACCTATTACCACTATAGCCAAACATAGATCGTTGACCCGTTA
TCTTTTCAATCGAACAATATCTACATGACAATATTAGAGCCACGCCGAAACTGCCTTGTGCGTCCATTCGTACAGGTCCT
GTTGTAAAGTCTTGTCGTAGCTCTGAACAGAAGACCGGGAAACCTGTCGAGTTGTCAGAAAGCGTTGCATCAACAATAAA
TACGTAAAAGCCGTCGTCCCCATCAGGGCATCTCGCAGTGGCACCGTTTGGTGTGTCCATGCCGGCAACAAGTCGATCAA
TGACGTATCTACGTCGGTATTGACATAAAAGTCGTCGTGGGAGGGAGCCTGGTTGGAATTGGTATCCAAAATGGCATGCA
ATATCGAACTGAGACCAAACCCGTCCATGGAAAAGGCAATCCGCTGAAAGATGGAATGTCCATGGGTACCATTCCTGCCC
CCAATCTGGGTTCCCACCCAGGTCGGACACGCACTGACAGCGGCAATGTCGGGGTATCGATCGCGTACTGCTCGAGCGTG
CAAGATTTGGGCTAGTTTGGAGTTGCCGTACTGCCGTTGGGATCGAAAGACGAAAAACCCAGGTGATCCACCCTTTTGAC
TAGCAATCGGGGCCACATGGTCATCGGTTCTCCGCAAGTCTGACCCGTCGACGGCGTAATGAAATCGCGATGACACTTGT
ACCACCTTGGGATGTGCCGAATTTTTCAGGAGTGGAATAAGTTTTTCTGTCAAGAGAAAATGCGACATGTAATTGACTCC
AAAGGAAAGATCGTAGCCTTGTCTCGTGGCCTCTGTTCCAAGGATACCATGAAATCCAGTGTGAATCCCGGCATTGTTGA
CTAAAACATCGATATGATCATAGTGATCTAGCATGTACTGAGAAGCATTGGCAATCGAGTCGAAATCCGAAAAATCCGCG
ACCACTGTCTCGATATTCCGCGGAAATTCCTTTTTCAGTCGTTCAAGTTTGGAAGGAGATCGTCCAATCGCGACAATCGT
CGCCCCCAATTCAACCAGCCGTCTCGTCAAACCCAATCCAATTCCTGATGTCGCCCCAGTTAAAGCCACGCGCAATCCTT
TCAGAGGTCGGAAAGGGTTACTGACAGCTTTGCCCATGGATTCCTCCATGTAGTCGGCCGCGGCCGGCACCACCAATGTT
TCCCACTCTAAACCGGGGGATGGAACATTCAAAATAGCACTGACGACTGCTACCAAAACGATGGTCGCCAAAGTGAACCA
GGATCGAAAGAACATCATTCTGAATATTTTATGTTTGATGATACGCGTAGACTTCAAGAAATTGCAATTATAATTTTTGT
GATGGTAAAAATGATCGACGATGATGAGTACTCGAGTAGATAATTATTAGACGCAAAAACACATGGTCGCCGCGAATTGC
GTGGATTGAGTGAATTGCGTGGAATGAGTGGATTGCGTGGATTGCAGTAAATCAATCACGCATACCTATTCGGTAAAGTG
GTTCCTATTTATGTATAGTGCATAGTTGCTTACTGTACTATTTGCACTGTATGTGCTTGGTCTATGAGACTGCCTACCAG
CGTTTGATTGATTCTTGGATTAACGCTGTTCCACCTGTTCATTCTTATCGGAACTCCTGTACTCGTACTCATAACAAGTC
TAAAACCTATTACAACCACGAGACCCTATTCCAACCACGCAATTGTGTGCGTGCACTTTTTTTAAATCAAAAAATATGTT
TCTCCACTACTACAACACATGTACGGATTCCTTATTCCCTCAGCTTTCCATTGGTGTCCTCGACTGTCCGGCTACTCCAA
AAACCATTGGTTTCTAGTGGTGCGTGCCATAGTAGCTTCGCAAAATTCGGGATTTTGGGGGCACACACAGTTCAGATCGT
GTAGAACTACGTAGCTTCTGGTACAAGCCAATCTTTAATAAGAAAATCCACTTTTGAAACTTACTGTGCTCGCATAAAAA
GCAATTCACGAATGACGATTACTCCCGAAAGAGGGCAATCAAGCTCTCAACTTGCAGCAGCAACAAAAGCAGCACGAGCA
AAGGTCGTGACTCAGCTGGCACAGCATACACTACTGCTCCAGAGAAATTCATCGATCGTGATTACGCAAAGATTGTGTGT
TTCGAAATGTTGGCCCGGCACAAACCACTCGTAGGTTCTACGTGAGATGGTTGCAATGGGTCCAGCCAAAAAAAAAGGCA
GAAATTGCACCATCTGGCATTCGCAATATCTTTAATCCAATTAAAATTGGGCAAACACTGAAGACGTAGTGTTCTTCCCA
GTTAGCTAATGTATAGCCCCGAACCTTTAAATCCAAATTTAGCCGAAATTTGGATTCAGTACAGTAGTAGGAAAATTAGT
TTGTGATTTGGTGGTCGTAATGGGTTTTACACTGGTACACTAAACTACACGGATGGTAGGTTTTGAAAGCAAGCATGAAG
GATGGGCGTGTGGTACAAGTTATTCGCGTCACAGCCATGTCGTACCAAAACATCCTCAAAACCAAAGCCAGGCAGGTGGA
TTGTTCCTTTTGGACTAAGATTATTATCGATTGGTCTTAAGGTAGTGTTATAAGGGTCAGCGTATCCACGTCTCAATCCT
CGTAGAAATCGTGTAGAACTGGTACAAAAGTCGAGGTGCTCGACAAATTTGTGGAGTCATTTTCCAACGGATGCGGAGCG
ACACAAACATCTTATCGTAGCCTACTTCCAACTAGTAATATTCTATTCATGGAGTTTTCTATAATAAAGTCACGTAGCTG
ATAACTACGGTAGCATTTTTTGATCTACTTATACAGCTCTGCGAGTTAGGTTGTGATCTCGTGCGAGATAGCGAGCTAAC
TTTCAGCGCCTTGTATCTCCATCATTGGATGCCAGAATTCCACCGGACTTGTTTCCATGATACTGCAAACATTTTTTTCT
GTACAAATCCGTATCTAACTATTATCATCACTACCATAGTACACTCCATCCTCGTCGTCAAAGGGAAGCTCCTCAAGGCG
TTCGATTTCTTCTGATTCGTCGATATTGGAGTCATCATCTCCGGGTTCATCTTCTGAACTTTCAGAATCCTCGACCTTCT
CTGTGTCAAAGATTCCGTCGCACGTATAATCCACGGGAAAGTTAGTACTGGCATGCCTTGCTCGATGCACATGATGGTTA
GATATTTAGGTGGGTTGGTGTCACTTACCTTTCACCGACTTCGCCAGATTGGATGGATTGTTTGGGCAGAGAGTGCTTGT
GATTCTCATGTGAGTATCA
>k141_1137094
GGCGTTGCAAGGATACGTTTCTCCTCACAACGTCGGCGTACGTGGTGTCGTTCTTTTTTCTGCTTTTACTTTCCGTCGTC
TGTTCGTACTCTACACGTGACTCCCCATTCACGGTCGTGAATACGGGATTTCCAACACCGAGGGCCTCCAGCTAGAGAGA
CTACTATACTACTAGTAGTACATAGATACTACCTACCTGCTCTCTACAGTGGAGGCAGGGCAGCCTTTTGATTCCTTCTG
TACTTCTCAGAACAAGCCATGTACAAATAATAGTACATAGGCGATCCATCCTCTAGAAATTGCCGGTAATAGTAACTCAG
CGCCAACATCAAGTAGTGACAGAGACTGGTGAGATGGCCGATTAAGCTTTCACTATTTTCCTCCAAAATGGTATCTTCAG
TGCGTTGGCACTAACCTAGACAAGAAATGTATCCATAGTAGTCAATATGGATTCCTAATGTTTATAGTATGTGATTGTAG
GCACCCTTGCAGTGTGCCTCGTTGAGGCCCTGCCTTCCTTCGGTTGACAAGTTATGATCAACCCTCGCCGCTTCTCTGAA
GCTGCCAGGGAAACGAGCCATTCCATCGCACTTCATACTTCATCCACCAGAATCTTGTCCAACAGGTTCCCTAATTGCGT
ATCATTCTCCAGAGCGGCATCTTCTCCAAAGGAGGCCGGGTCCCAGCTATTGACAAAATCGAGGATATACTCGATGTTTT
CGGGGCGGGCTTCCTCGTGGTTCAAGAATAGTTCTTCAACAGCTTGGTCCAAACTTGCATCATTATGATCTGAGGGGAAA
TATTCGAGTTGAGGCTCTACAGCAGGAACTGAAGCAGTAGAAGCATGTGTACAGATCGAATAAGAGTTGTTTTGATGGAG
CAACATTTGTTGTGACGATTCTTCACGAGCTGGAGCCAGCGCCGATGGAGTGTCGTATACCGGCGTTGGGTACTGCTGGT
ATCTGTTGGGATCTCCGATAGGCGGTTGGTGCCTAATAGTAGGGTCAAATATGGTACTATGTGTGGTCAAAGGAGGAGGC
TGCTCGAAAGAGTACATCGAGTATGAGCTCTGATGTTCATCCTCAATGGTGTCGCAGTCACTGTTGCTCGGCGTGACCAA
GACTGGAGGCTGAGAGAAAAGAGACGAAAACAGATTAATGTGAGATCTGACTGGTATGTCCACCGAGAGCCATTTATCAT
CTCACTTACCATCGCGAAAAAGTCGGGCTCTTGTTCGGGGCTACTAGCTGCCTTGAACTTGGTGCCCTTAACCTTAGTCC
GAGCCATGCGCTTACAGAGGTGCTCTCTTCCACGGAGGAAAAGCTCATGGTAGTATCCTCCTCCATCATTACCCCTGGTT
AGACGATTAAAACCATACAAATTCAATTGGCGCTGGAAACTGGTAAGCTTGGTTTGGCGAAAGTAGTGAGGCATCACATG
CTCGGTGAACTGCTTTGGATCACGAATGACGAAGCAGCGTCCATGGGGTTGCCACGAAAGGACATGGGCCAAACCGTCTG
CTTCCACCTGGTCCAACACCGTGTGAAGCTTTTGCGGAAACGAAATCGCCACGCCACCTCTACGGCGCCCTTCCTCTGGC
GCCTCATGTTCATCTGCATCGTCTGCGTGATTGTGATAGTTGTGAACCACAAAGTGACGGTCATTCTGTTTCGCAGTCTT
TCCAGGCTGTTGGAGCTTTCGGCGGCGCTTTGGTTTCTTGGGCTTGGGAAGCTCTTCGATGGGGTGGAAAGCTGAGAAGG
TAGGGACTGAATAGCATCCATGGCTGGTTAAGTCTTTCTTGGGCAAGCTGGTTGGGAGGCTTGGAGGAGCGGTGAACCCC
ATACTGTGATCTACATTAATGGTATTCTGCTGCTCCACGGGGAACTCGTTGCGAAGACCGTTCAACAAAACCTCCCCGAA
AAGATTCTGGGTCAATTTGCTGTCGGACTTCTTTGAGGCTACCGCTTGAAACTCAGGGTTGACGAACCCCAACAACCTAT
GCTGTTGGAGGCGGCGACGAGCACGAGCACTAGTACTAGAATTGTTTGGATTGCACATTATATGATTTTTTTCGATCAGG
AAGATGGTCTAATCAAATCTTCTTTTGTAAAGCTGGCGAAGACAATGGCAACAAGCACAATAGTTTTTTTGGTCTGGAGA
CGGACTGTGGAAATATCGTTTGTCGTTTAGAGTTCGGGTTTTGTGAGTGTGCGATAACTTTCCTTTATTTTCGGATCGAG
AATTTGAATACCGCTGCGAGGAGGCCATTTAATTATTATAATCGTTATTTCGAGGCAATCTGAAATCATGTATGGTTCTA
CAGAGTTCTTTTTTGTTTCTGACACAGGTAGCGGGAAGCTGGGGTATCAGAATGACGATTGTCTCTAAATATTGTGAATG
CTTTGGAGAAGGTCATCAGACTTCTATACTACTTCGACAATGAAAAGATACCTGCTGGAGCTGCCTGCTGGAGCTGCAGA
GTTGTCACAAACATTGATTGATAATAACTATCAATGAAAGAGAGCTTCAAGATACTAACTGTGTACTTTACTGCTGTCTA
CGTATTTAGCAACAAGTTCCCTCTGATTGTTTCGCTGATTGCTTGTGCAGAGCATTTGAAAGCGAAGGCATAGAAGAACC
TGCCGAGTCACTCCCGGCATTTTCGGATATTGTCGCCCGATGAATGATCTGCGCTCGCTGTCTATTTCATTCGCGAGATG
CAATACAGCCAATACATATGTGACTACTTGGACTTGACAACCACATTGACTACCTCGACTTGACCCTAGAAAATAACGCG
TCTTGCGACATCAGTACCATGATCAAACAAAGTAATGGTCCGTATAGAGAACTGCTGTGAGAAGAGACAATACATTGTGC
AAGGTGGTCAGCAATGATCCCAGCAACACTAGAAATGTCAAGAGTTTTAGTAGAGAACACCGTTCATTTCTGCTTATGCC
CTTGGCAACTCTGTCATGTTGGGTTTGCTGTAGAGTTGTTGTTGTCATTTGTTATTTGTTTTATGTACCAACAATTCACG
ATGCCGCCACAAACCCAGCTGTTTTCCAATATAGTATGGAGGCCTAGTTTGATTGGTCCCCAGACACAATCCATAAAATT
GATTGGCAATCCATCCTGAAAATCCTCTCTGCCTTCCATCCCCAACACACTACTAACTCTGACTAAACATATGTGTCTTG
TTGCCCCAGCTGGCCGGATTACAAACACAAATAGCCCCCACCTTCCTTCAAAATATCTGATGCGCCCTTGTCCATCAGAG
GACAATGTGTTGATATTCAAAGAGAAACGGAGAGGTGAGAAACAGGAGCACTCTAATTGAATGGGGATTGCGTGTGGGTG
AATGGCAAGCCGATGACAGTTATTAGCAATCCACCAGTTTGCTTGTGATTTTCAACCCACTGTGCAATGGATCTGACTTC
TCGTGCGCTGATGACGTGGTATCAGTTTTTACTCCAAGTGATTCAGTACCAGTATTCCGACAAGGTAGACACCATTTTGG
TAAATTGGTTTCCCAAAATTGGAGAATTTGACCCAGGATGAAATTGGGGATGGTTTACTGACTTCAGATGTCGAATGTGA
CGGATGCTACACCTGTCAGTCTGGTTGTGTTGTTCCATGACACAGACCAGGCTGTGAAGATAATTGATAAAAGCATCTGA
CTTCCATTGGAGGAAAAGCTTTCTGCCATGGGGTAGGAACCCCATGGCATATAAGAGAACACAAGCGCATAGTGCCTAGT
CAAATAAAGCGAGTGGTGAGCTTTATGACTTCATCTTTATCTTTGATGGGATCAAAGTTGTAGAATTCGATTGCAAGAGA
GCATATCTTGTCATGGATGTCATTTTGAATTGATCAAATGGACCCACCTGAGGGCGTGCATTGAGCAGGCACACACCTTC
TGAATAATGGTACTTGGGTATCAAAAGTATCACTTGTACCTTCTTGGAGACAACAAGATCAAACTGCAGCATGCACTATC
TCATGACAAGTCTGTCATACACCTGGTGCCTCCTAGCAAGGTGCATCCAAATTGATGACAACATCTAGCTGAGGGTGCAA
GACTGTATCCCTGGACACGAATCCATTTTAGGGATGGTTGACGTCTTTTGGGATATCAACCGGAAGAAGGATTGGGCTCA
TGATCTTCCCCTTTCCTACTTCCAACCTCCACAGCCAAATCAACAGTAAATAGTACAACAACGAAGCACACCGCATTGGT
AGAATGTCTGGCTTGACCTTGGGCACTGATGGCACAGGCTCCACCATGCCAGCATTGTCTAACTTATTTGATGGTCTTTT
AGATTCCTTAATTGTGAGCTAATTATTTATACTATTTTGTGCAATATTTCATGATCTTCAGATTCCGTTGGAAACCCGTT
TAGAAAAACCGTGTCTCAGGTTTTCACCACGGGAATTCTCTTCCACCATTTTCAAATAAGGAGGGTTTGATTCAATTGCT
CTTGGAAGTCATATTTGTCTATTTCTACTGGCTCTGTGTAGGATGTGTACCAGAATGAACCATTTCTATTGGTTCTATGA
AACACAATATTTTTGTCCATTTATATATAGGCTATGTACATGCTGTACCACAATGGATGATGCTGTCCATTCCTACACAA
GGTACGTAGAAACTGCACCACAGTGGACCACTTTGTGCATTCCTACCCAAATTACATATAAACAGAAACTGTACCACAAT
GAACCATTTTGTCAATTTCTAGGTAAGATATGTAGAAACAATACCACAAAGGCTGTTTCCCCACCAGATCACCAAAATGT
GAATTTTCATTTTGGCAATGAGTGTTTTCAGCATCTCATTGGAATTTGCTTGGTTTCACTCCATTCCGCTTCAGTTCTGG
CTTCTTAACCTTGTTGCAACATCAAATCACACCACTGTTGATCAAAACCTTCCACTGCACTTCCATCATCCTAGTTGCAA
CATCAAATTCCCCCCTTGCCAATCCTTGCACCTAGTATATTGTTGTTGTCACTGACCAGGGACAGAATCTGCAGTGCTTA
CTATGCTTGGCTGTTGATTAGTGATATCCAATTCTACCAACTGTGGTTGTCAGTCTTAGCTCAACCAGAGCCTATCTCTG
CGTTAGTATTGATAACATAGGGTCGTGAATTGAGCCTTTGAAAACTTGCTTTTAGAATCAGTAAATTCTCGAGCCAGTAG
ATATTTTTTAAACCTACTTCCAAAAGTTGAGTCACTCGTGGATGCAGTCCCGGGTTGCTCCCTAGTCAACTGTAGTCCAC
CCTATTAGTGCATCCCCAGTGCAGGTTAGGCAATTAATTGCAAATCTCCACGTCATTTGCAATTTTTTCACTTGCAGCAT
GTACCTTGAATCTACGTAAACAACTGGCAGGCGTGCCAAAATTTGCCTCACTGCTTTTTCTTTGGCAAATCCGCCCAATT
TTCCTAAAAATAACTAGTCAAATTCCGAGGCAAACCTGAGATATACGTACGCGCACGTACTACTTAAATCCATCAATGAA
GGCCCTGTGCTTTGGTGAAAGGGCCTTCTAGAGCCTCTTTATGTAGACACGTACAAGCCTGTAGAAAACCCAACTCATGG
CCATTCTATCCACTTTCAATTTGGGCAATTACTACCGGCAGCTCTAGTGGCCCAGATACTTCTGTCACACTGATTCTCTC
ATTCAATAATGACCAGTGAATGCATCAAAGACATACTTGACATACTTGACATACTTAAACGGTAACGATTGGCATCAGGA
TAACGCCCAATCCTATAATCCACTAAACATGATTGCCTGCTAGCAATAAGTGAATTTGCTGTGTCGCCGCTGCAGATATC
AGCATGGCAAATTCTGGCAAATCCAGAAGCAAACAAATTTAGCTAAATTTAGCTGATTACCTACACATGTAAGTATTTTG
TGATGCATTGAGAGGGTTGGGTCAAAGCTCTAGGTACATTGAGAGCTGCCAATCTGGTGATGATGCCACAGCAGCCAAGA
ACAATTTTTATAATAGCTGTCAGCATAAGCACTTTGGGAACAGCCTTTTCTTGTTTTCACCAGGTGGTTGCATTGGAGGG
TGCTTCTTCAACTGCCCTGGTACAGTCCATGACTCGGGGCAGACTCTACAACAAAATTTAAAACATGTAGTGTATGCATG
GAGCAGGGGTTGTTGTTGATTCAGCCTTTGGTAAGGAAAATCAGGCCTCACTCTTGCGTTCTCAAGAGAATCAGATTGCC
AGTACTGGAAATTGGAACTGGACATCACAACAGGATCGCAATGCTGCTACAAGTGTTTGTCAGTTGTCAGAATGGGGAAA
GCAGGGTCTGTAGGGATGATTCCCTTGCCTCAAAGACAGGATGAAGAACAAAGAATATGGTGAGCGGAAGTTGATTCAGC
AGTCCATGATTCTACTGTATAACTTCCAAGCTAGTACTGGTGTTGGGTAGAATCAAATCAGGACGGCGTTCATGCCGGCT
CTTGCTCAAGATACTAATCACTTCGTGATGACTTACTAGTTTGGACTATTTCACAATCTAGAATCGCACTCTAGAATCAT
CAGCACTATTGCAGTATCATGAGATACCACTGGGGATACGAAACGGGATTCATAGCTATAAACTAGAATCCTCTTCACAG
TTAAGTACTAGTCTAGTTGTAGATGCAACTAGTGTTTGGCAGAGACGCCATTCTCAACTTGAAGTTCGTTGCCAATTGGG
CCAACATCAAGGAACGCAAACAAAACGCAATTAACAAAAACAATGAAAAAGAAAATATGAACAGAATCGACCATACTTAT
GAAGTTGGCGATCAAGTGCTCATAAAGAAAGCACAAAACACCAAGTTCGGAAATGACCCGTACTTAGGACCATATCAAGT
TATCCGAGTCAATGACAACGGAACTCTAAGAATCACACGCGGTTCGAAGGCAATAAATCTGTCGTTTGAGTATCTTTCTC
CACATCCGCTTTTTGGCTAATGGCGTCAAGAACCAGGCGTGGCGTCGACGTTGGCATGCGACCTCCCCTGCTAGGCATGC
TTGATGGAGCATGTTGTCGAT
>k141_2272875
ACCGCCCATGCAGTCCGCGACGCCTAGCCACTTTCCGATTTTCACAACTCGATCCTCATAAAGATAAAACACATCTTCGT
ACCATCCGTACTGCACATAATTAAAAATACCAGCCGTGTAACCAAGAGCCTGTTCAAAACCATTCCGACCGTTAAATTGG
GATCCATCATAGGCAGTGAAACTGTGAATGGCTGCGCACAGCTGTCCCAAATAACACCATAGTCGTGTTGGCGAACGTTT
GATTCGAGTAAATCTTCGAATCATTCGCTTGATCTCGCGAATTTCGCTCTCTGCACGGTTCTGCCACGGGCTGTAGGGCT
CAGTCCAAGCCTGCTTTATGTGGTGCTTCCGGAGAAGCGACTTGAAAGCTCCTTCTTTCTGTTCCCCAGATCCGTCATAA
ATTAGCCAGTCTGGCACTCCACCATTGTCAACCAAATCAGCCAATCCCAAATACACTTCGGACTTTAGTTCAATTGGTGT
GAAACGAGAAAACCTGCTGCCATTCGTCAATACCTCAGCATATTTGAAGCCTCTCAAGGACTTAGTCGTTGCTATCATAG
TGTCAGCATACCACTTTCCGCCAAGTGTGGGATACCGAGAGGACGCTTGACAAGTTCTGAAGCGCCTCTCAACGGGGTGA
ACAACCTTTCGAATCCCGAGTTGCGTCGTCACTCTGAGTGTCTTGTCCGCCGTAACTGTTCCAATATTCCACCGCTTGGC
CAAAGCTTCCTTGGTAATAACCGATTATGCATCCGAGCAAGTTAGAGATGCAATCTTCGTGGCCTCGCTACGAAGTCCTG
CTATCTCTCTTCCTGTGTCTCCAGGACGTTGTACTCGAACCTCCGAAACGAGACGATGCAATAAGCTGTCTCCGGTTTCA
GTTTCGATTTCCGTCATCTGAAGTCGGTCCCTAAAATATAGATAATCTTCATCATCACTGTCACCGTCACTGCTTTCATC
GTCATAGATTGTTGTCACCTTGTGAGCTTGCCTGCTCCTGCGACGATGCTTCCTCGGTAGAAGCTCCGGCGGCTCTTTTC
CAAGAAAATCTGACCTCTGAATTCTCTCCTCAGCAGCGGCAAAGTGCTTAGCACTTGGATCCCATTCGATGGGCGACGTC
AGTTCCACTCTTAATGTAACATTCGACATTTCCAAATATTTTGGAAGTCTTGTAGGAATATAAGATATCACACCGTCCAA
AGCCATCGGGATTGTCAAATCCACCGATGGAATGTAGATTGAGTGCAAGCTTGATGGATCGAACTGTCGTGGAGTGTCAT
TCACTTTAATTCCTTTCGCCCTCATCTGATTGGGACACAATAAATAATGTGTCATCTTGGCCCCCGCGGAGAGGGCCTCA
TCGATCACTAAAACATACACAGTACCGGTTTTGGGCAATCATATGCAGTGCCCACTGAAGCAATGGGCACATCCGTCATT
GAGGCGTATGCCGACTCACAAAACGGAGTAATCGACACTGTCTTACCTGTCGTTTCAATAACTCTCGTGTTTCCGCCTCC
CATGGATGTACCCGCATGAGAGTCGAAGTCGCTGCGATCTGGGTTGTCGTGAACTGTCTAACAGTCCATGACATATATCC
CCCAAGAGACCATCTTGATAGTTCTGATGGGTTCGCTCTCTCCCGAGGGTGTTGCGCCTCAGCGCACACGATGCGCGTTC
CGCCCAAAATGATCTCCAGCTGGGTTAGGTGGTGGTTGGATCCCTACGGCGGGGGCCACTGGTGGTAATCCTACAGGTGG
AATGGTGGCGATGGCGCGCTCGCTTTCGGTCGAAGCCAAAGCTCTCAACACCGTTTTCTGCCAGTTCTGTTGGTCACGCT
TCACACGAAGGTCACGTACCTGTTGCTGCTGCTCCTTTGTGAGAGCATGCCAGGCCTTCTTCAAATAGCATTCGTCGTGG
ACGACCGCTCCGTTGCCTAAGCCACGGCCGCCTCTTCCACGCCCTCGACCTCCTCCACGAGCTCGCCCGCTTCCGCGTCC
TCTGCCTCTTCCTCCACCATCTTGGTTTAACCCAGCAATGTTTCTATCGTTCTGGCTTCGCCGCATTTCATGCTGGTTCG
CCACCAAAGTCCCCAAGTATTGCTGGGTTCCTTCGAAGTCTTCTAACTTCGTTGGATCTCCCATCACGAAGCTGACACCT
GAGGACAAAGACGGGTCATCAATTCCACGAAGAAAATCAGTTACCGTGGTGCTCAAAACCGGTTCATCGCAATCTTCAAA
TTCATTTTGAGCCTCCTGGTGAATCAAGACGTATGTAGCGAGACTAAACTGCTTTCTGTTTCCTGGACTTTGCGGTTGCA
ATACTGGTGTAGGCAGCGGTACGGCGGGTAAGCTTCGAGGTAGTCCCTTCGCACTGGTGTCTCAAAGTGAGAATCGCCTT
TCTGCCGTTCTTGGACCTTTCGAACTTCTTGATGTGGGACCAGCCGGCACTATCAATCACCAATGCCTTGAGCTCATGCC
AGACTCTGGTATTGTCCAGTGCATAACGAGTACTCCCTCCGTTCCTTATCAATTGAATCAATGGCATTTTGCACGCCATG
CCAGCCACCGATCAATGACCTGAGTGTCTGGTATGTAGAGCGTAGGAATCAACTCAAAAATGGACAGGCGCGGTCATGCG
AGAATCCGTCCTTTTTACTTAGATGAACATAAATGTAGAAACGCCTAATTGTATCGTGTGTATCAATTTATTTAGTATTT
ATATATGAATATATTGATCTATACGAAGTGAGGTTCAGAAGGTTGGCGGGCGTGTTTTCACATTTTGTCAAAGTGAATTT
ACGCGCGTAAAACGAACGTCCAACTGGCAAGCATCATCGGCTTGCGCCCCATTGGCGATTTCACCAAGATTTCGCCGTTC
ACTGCTTGATCATTCGAGAGCCTGAGGCAAGGTCATTTATTACTCTTTGTCCAGTTTTTCCACAACGGATCCGGCTCACT
ACCTCCACATTGACTGGGTGGGGTTTGTGGGTGGCCTTCTGGTACATTTACGCCCATAGTTCGCGACACAAAAAAATCGA
CTCATTAATTGCTCATTATGACCTTGTTTGAAACTTGTTAGACCATTACACATATACATACATCTACATGACTGAACAAG
AGCTTTCCAGCGATATGTCGTGCAACATTTTTGGGTAGAAATTGATGGGAAACGTGTTCGAAATGACCCAAAGATTCAAT
TGATAAGGAACGGAGGGAGTACTATCAAGCAACGTGGGATTGTAGAGTTTCTCATGCTTGGTGGTGTAATCTGCGTCACG
CATTTCTACGGTTACAATGGCATGCTCGCGGTATATGTAGTTGATTGGGATGCGTGCGGTTGGGCTGTAGAGTTGGGAGG
CGTAATTCTCCCACTTCTCCCACTTCTCCCACCACTTTTGCCACTCTGAGGGATTCTTGAGCTTGGTGGGATTGGTCGGA
TCAGCATCCTTGGACGCGTCGTAGGTACGCTTGTCCTCGCGGACATCATCCAAAGCTTAGAGTATGCTAGCTTTATCGAA
AAGTCCAGCAGATTGATCCACGTTGTCACCGCAACGTCGTCTCTCCTCGCACCAATACCTCATAGCCATTAACCTCTGAG
TTGGCATGAAAGTGCAGGTGATCAAGGGTTCGTCATCATCCGACTGTTCAGGTGGGTAACGCTGGATATGGCGACAGAAC
TTCTCGATCTGCTCATCGTCGAGCAAGAGAGTGTCTTTGATCTCAGCGAGGCCGTGGGTAGCAAAGTGAAGCTGCGTAGG
GGCGTTGAAACATCATCTGCCGAGGGTGGCA
>k141_2841135
GGGAACGTAAAAAAAGCAACGGGAACGTAAAAAGAGCGACGGGAAAGTAAAAGAAGCGGCGGTAGCCTAGTAGTAGTTGT
ATGTATGTAGTACCTACTGAGAAGGAGTGATGAGGTGCCCATTCCTGCGACGTCAGCACCATATTTCTACAGCCAGGATT
TGGTGACGTCGATTGACCAGTGGCGAATGACGGCTTGGGTGACTTCTTCCGGGGGACATAATCTTTCTCACGAGTTTTCC
TGTAACGTCCTTTCGTCGTCGGCACCGTCGTAGCTGGCGCATGATGTAGGAGATTTTGAAAACTTCCGTCTGGTTGACCT
CTTCGCCCGCGTGCTTCGATTTGCTGCGGGTCAGCATGAAGAATGATGCTGCAGAGCTGGTGGCTGGTGCTTCGTGGTGA
CAATGCGACAACTGCTATTCTTGTCTTGTCGCAGATGGAATTTGTTACGCTCCTGATGTGGAGTTCCTCAGACACGCTCT
CGAGACTACGGTAATACTGTTGAGACTTGCGAGACTTGCTTACCGTGGTTGAGAATCTACGTTAAGTATATCTGGGGGTT
TCTAATAACGTGTTTCAAAAGCCCTGAATCCACGTGGCTGATTGCCATGCTCATAAATAGAAAAATAGGAAGAAACTCTC
TATTAATTAAAGCAATTCCATGAAACCGTCAGATTTTCAACGTTTTTCTGGAATATGTCCGGATTCCCTCAGGCTCAATT
AAAACAATTCCATGAAACCGTCAGATTTTCAACGTTTTTCTGGAATATGTCCGGATTCCCGGAGGCTCACTGCCCGAGAA
ACAGAAGAGGTCATCCTAATTTGCAGTTTCCTCGATGCCTGCTGGACTGTAGACCTAAATCCGCTCTAAACGAGCGACAA
GCGACATGAAAAGATCGACGATAAACGTCCTCCTTGTGCGATCTACAATGCTTGTTAATGATCACCAGGCAGTGTAGTTC
GATTATACTCGACACGGATCATCAGCAATAGACTGGAGAAACTGCGAGCATTGAGATCACTAATTTCTGATAATCAAAAC
AATGACCCAAAGGATGGCATCAACGGATCAAAAGTTAGACGAAGATCCCGAAAACAGAACTGAAGTGAATTCTGATGTTT
GCACACTTGACCTCGCAAAAGAATTATCAACCCAATCCACCGCGACTCTAGATTCAGAAGAGAAATATATTCCCCAGATT
GGTATCGTGGCGCCGATTCAAGATGAAACAAGCAAATCCATACCAAAAGCACAACCACTAAATGAGTCCTTGCAAAGCAA
ACAGGCATCATTAGAGATGCGTAAACTCCCGGTCAATCTCCTTCTAAAGCCCAGCCATGTCGACAATACTTCAATCATAA
GCGAAGACGCGGATAACTTTCATGGAAAACAAGGAAGGCCGAGGGATCTCATCCATAGGCTCTGCATTCGGCCTAGTTTA
GGCATCAAGACCCAACTTATGCTTTCATTTGGTAGCATCAATGCAATCACTGTCACGGTTGTTGTCATTGTTTGCATACT
CATCACAATTTTGGCCGGAGAAGAAATTCAAAATACAAACAGAACGTCCTTCGAAAGACTTGAACGTGAATCACAGGTAC
GGACGGCTAAATATCTTGCCAGGTCGCTGGATATGAGGTTGATCCCACATGACGAAGTGAATATACTTCGTGAGGCTACG
ATGGATAGATTTCAGGGTTATCCCGACCCTACCGATGATAATGTGCCCTTCCTGGATATGGAGACGCAGAAAAGGATATA
TCCTGTAATAGGCTCCCCTGTGCCATTCGAGTGGGATTTACAACCAAACGTCAATACAGAGAACTACGAAGAGCACTTTC
AAAAACGAGCATACTGGAAAGATCACCTTGATGAAGTCAGCACGCTGAATGCAGGGTTCTTTATGCAAGGGGCTTGTGAT
CCATCTGTGGACGATCGGGATGCTCCCACGTATTGGCCCGTTTGCACGGCTGCAAACAACGACATATCAGTGGGAGGGGT
AGTGGTACCGTCTCCAACAACAGGACAAATCCACAGGAAAGGAAGCGACCTTGTTCCAGTACTGAAGGCAATTTTCGAAT
CCAAAGAAGAATTGCGTGACCTAGGGCTATATTTTGCAAATAGTGGAGCAGGGGCGTCTGTCACTTATCCTCAGGTTCCT
TTCAACACAAGCTCCACCTACACCTCCAGTGGGTGCCAATGGCTCCTTCAGCCCAACCCTTATGACCCAACTAGGCTCAT
TGGAAGCGAGGACGCTATTACTCAATGTCATGCTGCTGGAACGACAGTGTCCTACCGTGCCCACAATCCTCTTGAAAGGG
AATGGTGCTCACGCCAAGCATTGAATCCAGACCAATTGATCATAGTCCCAGAGCTCGACACGTGGAAGGAGAGTAAGTCG
TGGCTACTAAACATCGGAAAAGCAATGTACGACCGTGATACGAGGGAGTTCATCGGTTGTACTCACATCGGTGTATCGCT
GGCTGAGATTGAAGATGAGCTCGAGGCTGCTAGTGCTATCACGAGTGGGACGCTAGTGTCGTTGATTTTGAACAACGATG
TTGGAACAGTGGTTGCTTCGTCTGTGGCAGATTTGGCAGGCCAAGACATACCAGTGTATGAAGCGAATCTTGGTTTGACA
CGGGGTGTGTATGAAGATCTGTATATGATGGTTGATTTTCACTCGAAGTGGGATCCTGAGGAGGTCGTTGCCAAGTATGA
GTCTTTCGCAGCGAATGATGGCACTTATTTGATATCAACCTATCCTCTTCCGCCAGTTCCGGAAGAGTACGATCCATTGT
ATCGACCATTTTCTTATGTCATCATATCAACAGCAATTGACGAGCTCTTCTCGGGGCTATACGAAGTAAATGAGGAAGTC
GACGAGCGGGTCAAAACACTTCTTCTGTTCACGGCTCTGGCGGGTGCTATCGGCCTCGTTGTCGCGACTTTGGTCATCTT
CTTGATGGCAAACGTGCTCACTTCTCCATTGAATTCAATGAACAGACTAGCCAGTGAGATTGTGAGTAATTTTGGAGATC
GTAGCAAGGAAATCAGAATTGAAGGGGCGAATATAGCTGTTCGCTGTAGTCCTAGAACTGAACTTGGTGACGTTGTACGC
GAATTTAATCGCATGGTCTCGTCTTTCAGTGGAAAGATGCTGGTGAAGTCTGAAAAGGGTAGATGTCAGGAAATCACCAA
CGGATTTAGACTCCAGAGAGAGTTTGCTGATATATATATGTCACGGAAAAGCCCAGCTTTTGCATACGCCTCCGAGCCGC
CGATTGAGATACGGATTGCTCTCCAAGGTGACGACCAAATAAAGTACCCTCATCTTGGATCCAATCTAGTGGAAAATCCA
ACTCTAGCAGCTAGTCTTCCGCCACTCATGAAACCAACTGGGGTTCGACTATTGTCCCCGCTCTTTTTGTGGGTGGTGTG
CCTGATTGTTACCCCATTACTTCTGGTCAACGTCACCATTATGGCCGTTGTAATGAAGACGGTGTCGGAAGAGTTTTATG
AAAGCGTCGAAAGCGCGCAGCTGTATTTTCTCAGTGTGCAAAGAAGAGCTCTCCTCGTGCATGCGGTCCTTCGTGCCGAC
TACGCGTCGGCTCTCACAAGGAAATCGACACGTGATGCTTACCTGCTAACCAGATATGCCTCCTGGCTCCTTTTCGAAGG
CCTCGAGCGATCCGATTCTTTTCCTGAAATTATCACGGGAACGGAACATTGCAAGAACTATTCCACAGACATTTTGCAGT
GTCCATTTGCACAAGAGCATTATGTTTGTGACTGTGATTGGAACGAGAACACATTCCCCTTTTCATGCTCAAATATTTCC
GAGAACTCCCGGAATCTCCAAGTACCCTTTTGGGCAAGCGAATCACGGCCAACATACAGCGATGGCAACCGCAACAGTAC
TTTGTTCCCCTCGGCATCATTTTCACCCGAATCGACGGCATATTGGGACAACCCCTTCCAATTACCAGGATCGGGACGAG
GACCGAATGCCTCGGGGCATGAGACCACGTACGATCGTTTGAGATCGATCTCAGCAATTCCTCTTTTCCAGGTTTACTAC
AACTACGAGATGGTCGAGAACAGTAAGATCGCAGCTTTTGTAGCCTTTGAGGCTGATGGTCTTGCTTTTGGGTACAGAGG
CTGCGGGAATCTTGACCACGCTACCTGGCACGCTTACAGGTGTAGAGTCGAAGACGCTTCGATACGTCCAGATCTATGCC
CTGAAGGAAAGTACGGGTATGATCCCAGGTAAGGCATGCTCTCGTTTCAATCGAATCGTCAAAAGCTCCTCGATCTCACT
TCAGTCCTTCAAAGGTGCCGAGGATGGTATGCCAAAGGTAAACGACTAGCTATAGAAGATGACACGTTCCTTCATATTAC
TGCACCATATCGATTCGCCAGCCTAGGGCTCGTGGCTCAAACGGCTACAGCTCCTTTGATTGACCCACAGACGAAGGTGC
ATGTTGGACAGGTACTTGTAGACTTCTTCTCGGATCCGATCTACGACGAATTGGAATCACAAACCTTTCTCTCTACGGAA
GGCTTTCCACTGCTGGTCGCCACACAGAGTGACAACAATGCCGACACTGTGATTGCCCCACAATTCCAGCGCAATCAAAG
TGCTACCCCAATATCTGAGCAAGTACTACCGAATGATTATGCGTGCAACGAGACCCTATGCAAAGAAAACATTGCAGATT
TTGAAATCATCGTGGGCTCCATGAAACGAGGAGACATCGCCAATGTTACCTTTTCCCGTTCACAGCCCGACATGAGCCAG
GAAATTGTGCATATGGCGTTTGCCCCTGTAGCTGTGACGGCATTTCGTCCCATCGATAGTGGGGACTTTACTCGTGGGGT
TGAAGTATCGACCTACTTTGTGTACTCCCTCGCGCTAGCGGAGCCTCAAGCCTCGATTCTGAGATCGTTCGATCCAATTG
AAGAAGCTACGGCTAAGCAAATCCGTATTGCTATCGCAGTCCTATCATTTTTGGTTGCGGTCGCAACTGTTGTTGTCACG
TATCTTTCGCATCGCGTGGCTTCGTCAATTAGTGATCCCATGATGTATCTTCTGGCATTGATTCAATCAATTAACAGGTA
CGTTTTGCTTCGAAATTGCGCTTTGTGAGTTCAGAACCCACTTATCTTATAAACCGTTGATTTCTTTAGTCAAGGAGCCC
CGACTGTGCCATCTCAATCGAAGACGATCAACTCATCTCGTGAGGTCACAATGTTTGTTCAAACAATGGAAATGTTGTAC
ACGTTGCTGCGTTCTGCAAACGCCGCATTCTACGCTGGGGAATTAGAGCTGGCCCATTCAATTCTCGTTGATGCTTTGCG
TCTCTTTAAGAGGCTTGGGAACAAGAAGGCCATCGGTATTGCGAACAACAATCTCGGCAATGTTGTCTTTGCCATGTATC
ATCATGCTAAGCTGAACAACTTTCCGCGAATGGCAGGCCTTTCTAGATTTCAGCTAATGAAGAAAGGAATTGCGTATTAC
CATGAAGCGATTGAACTTGGCGAGGTAGCTTCTGAAAAATTCCACGAAGAGCAAGGCTGGTCGCCGCTTTGTCTAGAATT
CGGCCAGCATCTGGCCAATAGATACTTCAACCGTGGTCTATTTTTGTTGACCGTCAAGAACGACCACAACAATCCAAGCG
AGCTCGAAGAGCTTGGCAAAAGAGATTTACAGATAGCCCGTGATATGGATGAAGAAGTGTTGTCTTATGGCGAAGAAACT
GGATGGACAGCGAGCGATCGTGTTCAGAAGGCTTTCGACAATAAGGTTCTGAGGGCCCGGGGATTGAACATGATAATCGA
ACAGGGCTACACCGATGAATGGGAGGTAAAAGAGTTATTGGATGAGGCCTTTGCAATCATAACAAGAGAGAGGCAAAAGG
GATCGTCGCCACTTTTTGTAAATATGAGCGTTACTGGCAGAATGCAAGACTTGGAAACAGAGCTATTGAAGTACAAGCGA
GTAACTGGAGATTTAGCGAGCGCAGCCCAGATTGCCGTTCGGATGCTCATGGAAGACGAGATTATCTTCTTAGACGCCGA
ATCTGAAGCTGTCAAAGTACTTATGGAATTTATCGACAACGAAAATGGTCTGGATGAATTGGTTCGGGCAGAGATTTCGG
CGGAGCTGAGAAATTCTCTGTCAACTTTGGAAGAGGTAGCCAAGGACCAAAACATGGTTTCAGTTAGCGACCTGGACTCA
GTAATCTCGAAATCAACGGCCATCACCGCTTCCGCGAGACGTATTTCGTCCCAAGTTTGGTCGCTAAAACAGTGTGGCGG
TCGATTTGTAACAATGGAAGATTTCTAACACTAGCCAAATCGGATTGCAACGAAGTGCTATCCTGGATAGAGACAGGAAT
TCAGATCTCAACTAGAAAAGCAATTGAGCATATGCTTTCGAACCATAGAACGCCAGTGGCTCTCAAATCGACATGTGCGA
GTAGAAAACAAAAGAGAGTAGAACATAGGAAAGTTTATTGATTTGGTTCCGGGCCAATCTAATTAACTGACATGAATGTT
GTCAAGAAACGTAGCGCGTGATATAAAGGGCATGACACGAGAGTGCTTTCATTACATCACGTAGCTCTTTCCAAGCTCTC
CAATTTTGTTTTTTACAGAGCACTCAAGCAAGGCCCGTCGAACAGTGTGACACTTCTTGCCATAGTCGTATTCGTTTTTG
TTGTTGCACGTAACCAAGTCATCGAAAAAAGACTTGCATTCGCCGCCGATCATTGATTTCAGAGAGTCAATAGAACATGC
TCGATACTGTAAAACAAATAAAGAGAGAAATCATGGTGTGAGGCACACATACTACCTCGGCCTTCCCAAGAGAGTTCAAG
AAAATAAATTTGTTTTTCTTACAGGAGCGCCCGCAACGTCAGATACCGCAGGTTCAAGACGTTTGGACTTGACCTTTTCA
TAAGCTGCTCGCGTATCAGCACACGCAATGTCTAGGACCTGAAGGAGAAGTGCCATTCAAAACGAGAGTCAGAAACTGCT
TGGGCAATTCAGAGATCAGACATACTGTAGGGGCCTAGTGCATCGGAAATAACTCACCGGGCTGAATGCTTTCAGTTGGG
ACCGATCGGCTGGGAAAATTGGACTGGGCGACATACTAATCTTGGGACCTATGGCGAGTCAAGAGAGCAAACGATTGTTG
GTTACGCTAAGGAGAAGGACGCCAGTTGAGCACGCATCCAAGATGACAATCGAGAGTTTCACGGGCCAGCAGCCCTCATC
CTGCATTCCCCGCGTGGTCCCCGAGGCTGTTGTCGATGTCGACCATCGTCTCTACGCTGCTTTTTGCTCTTCTTCGTTGC
GTTGTTGCGGAAATAAATAGCCATGCATGTCCGTGTACCAATCTGTCGTATATGTCTCCAAAGACATCAGTGCATTATTT
AGATATGTCTCAATTTGTCAGATAGACGCAGTGACCTGTAGCCTACATATGAGTTCGTAGGTACCTAGATACATACATGT
ATGAAATCCAAAGCGTCCATCTGATCGGAGAGAAGACATAGTAGGTTGCTAGGATGTGCGAAGGATTCGACGACGACAGA
CAAGTAAGCATGCTAAGGAAACAATGACGATCTTCTTATTAGGTGACGCCGTCAATTTGCAGAAAAGCCGATTCTACGAG
CGCCGCAAGGGACCGTCTTGACATGAAAGTGGTAGACCTATCAATAGTTGGACAGGAAGATGCCTTCTTTCAAGAAAAAG
AAGAAACTATAGTGCAGCTTGAGTCTTCCAATAAAAGCGTTTAGAACAATCAGCTCCTTGCTGACCATACCACTCGCTGT
CACCAATATGTGTGCAGAATCAAAAGAGAGTTAGAATGAGTCATCATGACGTTTCGTCAACCTCTTTCGTCCAAGCAGGT
ATGATGACCAAGTGGGAATTAACGTGAATAGTTCCACCTACAACGCGCTTGAGTTTTCGAGAATTCTTTTCTTATAACGG
TCATCTGTCCAAATCCGGCTTCCTGACACGTTGCTTTGCTTGTAAAAGCTGTTTTTCTGTTGTTGTCGTTCAGCACTTCG
ATCGTCGTGATTTTTTGAATACTTTCGAGGGTTTCACAGTAGACGACGGTGTGGATGAGCACCTTGAAATGCCAGACTTC
CTGTTCAGCTTCTTTGACTTTCGATAAACGCTGGGATTACTGGTGTCACTCCCGTGCATTTTGACGAGCGCATTGACAAG
GATATTGGATTCCTTTCCAGATTCTTCCCTTTCGAGAGCTCTTTGAAGCATGATCGTTCGGTTCTGGATGGCTTGGTTCA
TTCTATAGTCGGCAGCCTCATCTTCTTCCTTGAGCCGTTTCTCTTCTTTCTTCAAGGCGAGTAGTTCAGCCGCAGCGCTT
CTCTGTGGCGTTTGATCACCATTTGCCTCGTTCGGATTGCCGCCAAATTCTGTGAAATCTAGGCCAGCAGCAAAACAGCT
CTCAAATCTGCCGCTAGAGGTCTCGTAAGATGGTGTTCTATCATCTCCAGCTGCTGCTGCTGCTTTTTGAAGGCTGGTCA
TTTTTGTGGTTGATCTGTTTCCGAAGCCTGCTGTAAATGTCAAGAATGGAATGGCTTTGTCATATCAGGGTCTGTTGGTT
TTCTCGTGTGCTAGTGCGTGTCTTTTATTTTCCGATTCGATTCCCAGCAGTTGGTGGTTTTCGTCGCAGACACGTACGAG
GTACAGACTTGCTCAAACCATGCCTTCGCATTTTGACCATCGCGCTCTACGGGCCTCTCGTTTGCACTTTCGTCATCAGC
CACGAAAAGTGCCGCGAAAGCACTTGAACTCCCGGCGCGGCTCATCCTCATGTTTATGCTCATGCGCAGGTTGTTTATGC
TCATGCGCAGGTTTTCGCGAAATCCATCACCTCTCTAGCTATAGCAGGCACAGGCCACCACAAGATTCGCTGCCTCGTCA
TTTCCGGAGGCAAGAAATATACAACTCGCAGTTTCATAGAAGAGAAACCCAGGTTACGCACCCAACCAACTACACCGTCT
GCTAACAGTACTCAAACAACAAGATGGCTATGCGACGATTTCCTTTGCACAAAATGATGAGGCGAGCAATGTCAGACCAG
TCTCAATGTAGAGCAGCGGCAGCAACGCGCAGCCATGTCACAGCAGCTGCATCGAAAGACTCAACTGGGAGCGGCGGTTA
TTATGAATCGCCATTTCAAGAAATCTTCGATACTATCAAAGCGGGAAAGACATTCCTTGGTAGCACCGAATTTAGTTCTC
CTGTAATTAAATACTTGAAATGTGGCTGCCCGGAACATGTACTGAAATATAAGACCAAGTCTTATGGTCGACTATTGGAG
GAACCGTTTGTTATGCCGATGGAGCATCGTGTCACATTACAGGTGGAAATTCGGCAGATTCCACTTTCAGAAATGGAACA
AGTGGCACTGAAAGAGATTGTTGGAAACCGCTTGAATACTGAAACGGGTTTGCTGCAACTAAGTTCGTCACAATTTGGTA
GTCGGATCGAGAACAAACGACATGCCGTATCCATGTTGGAACGAATTGTGGAGTCAGCAAAAAAATTGTCTTCAAAGGTA
GAAGCTGAAGCTGATCTTGCACAGGAGGCCACGTAGGCCTGCTAAGCTTGACAGATATCAGGGATCTTATTTCTTCCGGT
GTGCGCACAGTAGTGATCTGTTGGTTGCATCTTGAAGCGGACAAGGAAACCGCATGTAATTTAGTCTTTTATTAGTATAA
ATAATCCATTCTTTAGATTTTACAATCTTTTATTTTTCATCAAACTATTGGTAGAGGTCAGCGTTCTCTTTTGCTTCGGA
CGAAAACGCATCTAGATCCTCCTTGAAGGCGTCGATCCCAACAGGCAGTGTTTCGAGCACCTTTGCCTGCTGCTTCAACT
CCCGTTGCCGTTTGACCAGCTGCATGTGCTTGACATATGCGTACTCCATTTGCGCCTCCAAGTCAGCAAGTCGTGCTAGG
GCAAGAACCACACCAGAGGGTTTGCTTGGTGGAGGGGGGGTGATCGGCCTAGGTGCTACTTCTACCTTCACTGGCTCAGC
AGTCTCAGACTTATTGGCCCCTCCCTTCGTCTGGGACGAGCCTGTATCGGATATGTCTTGAGTATGATTGAGTTCTGGAT
TCGGTGCTTGCTTCGGCTGGTTGCCAGTGTCAGCTTTGGGTCGCAACGGATCCGCAGGAGAAGGTGTTGGCTCAGTCCTT
GGCTGCCATGCAATCCCCTTTGGACGAAAGGAAGACACAGACAAGTCGTTCGAACCCCTCCCGCCGGGTCCTCTGCTCCC
AAAACGTCCAACATCCCCGCTACCGCCACCTCTGTGAAAGTCTCGCCCGCGACTTCCATCCCCAAAAGAGCTACGATTCT
CAAGCGGTGCACCAGCTCCTCTGCCATCTGATAGGGGCATATCAACAGGCCTTCCGGTCTCACGATAGGGAGGAACAGGA
ACCATTAAAGGAGGTGCCACGGTTCGTCTAATAGGTACAGGCGATGTCGTAGGTGATCGATTGCAATGTGGCGCATTCCA
TCCTGGCTGCCGTGGCCCGCGAAACTTGTCGCCATTCCACAGATCTCTCTCTCGATCCACGTCCATCGGTGTTCCATCAC
CTGGGCGGTCGAACGCACCATGTGGACGATTCGGACCATCTGTGAACATTTCGTCGTTCGATCTAATATCATGCCGGGGT
CCAATTCGAGGATCCATCGCATCGGGAGGCCTTTGTCGCTGGACATTGCCATCTTCATGTGCTCCCTGCTGCATAGGAGG
ACGTGAGTCACGATACATGGTATCTCTGGATGAAAACTCAGATCGAAGCGGTCGCGGACCGTCATCGCGGATTTGACCTG
GTCCACCTCTTGATTCGTCTCGATGAGGCGGTATTCGATCGTCAATGCCGTCATCGCGCCCTGGAATTGCTGGTCCCCGA
CCGTCGTCCTTTTGTGGAGGGAGCCGTCGCTCATTAGGGCGAAGTGAGCCACGGTGATCATCCATCATTACAGGCCGGCC
TCGTGGTGTATTGTATCCGTTCGTCCCTTCTGGTCCCATTGGCCGGCCGGGTCTGCCAGCATTTTGAGGGATTCCGCCTG
GTAGCCCGTCAAATTCTCCTCTTGATCCCCCATTCCTGTGATTTGGCTCCGAGATACTGTGCGGTGGCAGTCGCTCGTCA
TCACCGATTCTATTCCGAGGTCCGTTATTCCGAAGCCGCTTTTCGTCATAGTCTCCTGGGTACCCTTGTTCTTCGCGCGT
GCGCTTTCCGTAGCGATCGTCGGGTCCCGTTTCCGAAGTGTGTCCGATGTTGTTAAAGCTGCTTCGAATTCCTCCAGATG
GAGGGCAGGGCCGGTCTCGTGGTGGAGGACCTCTCTCGTCTCGCATTGATGGCCCTCTCTCATCTCTTGGTGGAGGACCC
CTCTCCACCCTCAATGGAGCTGCCCTATCATCTCGCAAGCCCCCCTCCATGTCATCTCTCATACTCGGGCCTCTACCAAC
CCGAGGAGGAGGACCTCTATCATCTCTCACTGGTGGCGCTCTATCCACAGATGTAGAAGGACCTCTATCATCTCTCAAGA
GTGGTCCTCGATCGTCTCTAAGGGGGGGACCCCTGTCGTCTCTCAATGGAGGCCCCATGTTGTCTCTTGGTGGAGGGCCT
CTGGCGTCTCCCATCGGAGGGCCCCGGTTATCTCTTATTGATGGCGCTCTATCCATCGGTGGAGGAGGACCTCTATCATC
TCTAAGGGAAGGAGCCATGCTGTCTCGCAGTTGAGGTGCCATGTTATCTCTTGGTGGAGGGCCTCTATCACCTCTGGGTT
GCACCCCCCTAACATCCCTTGGTGGTGGACCTCTATCCTCTCTGAGTAGCGGTCCCCTGACATCTCTTGGTGGTGGTCCC
CTGTTGTCTCTTATAGTAGGAGCTCTATCTTGCAAAGACAGCGGCCCCCTATCATCTCGAGGTGGACCTCCCCGGTTATC
TCGGAACGGTGCCCGGTCGTCTCTTGGTGGTGGACCTCTATCGTCTCTCAGAGGAGGGCCTCTTCCATCCCTGGGAAGTG
GCCCTCTATCATCTCTCATTGGAGGACGTAGACTGTCGTCTCTTGTAGGGAGACCTCTATCAACCCTCATTGGATGACCC
CTGTCATCTCTCGGCAGTGGGCCTCTATCGTCTCTCATCGGAGGAGCTCTATCGTCTCTTGACAGTGGACCTCTATCATC
TCTCACCGGAAGACCTCTGTCATCTCTAGGCAGCGGAGCTCTATCGCCTCTCATCGGAGGGACTCTGTCATCCCTCAATA
AAGGACCTCTGTGATCTCTTGGTGTTGGACCTCCATCATCTCTCATTGGCACCCCTCTTGCATCTCTTGGAGGTGGACCT
CTCTCGTTTCTCATAGAAGGCCCTCTATCATCCCGTAGCAGAAGCTCCCTGTCATCTCTCATGAGTGGACCTCTATCGTC
TCTCATGGATATTCCCCTGTCATCTCTGGAAGGTGGGCCTCTGCCGTCTCTCATTGGCACCCCCCTGTCATCTCTCATTG
TATTTCCCCTGTCATCTCTGGCAGATGGACCTCTACCATTTCTCATTGGCGTCCCCCTTTCGTCTCTCAATGGAAGTCCC
CTGTCATCTCTTAGAGGTGGACCTCTATCGTAACTGATGGGAGGGCCTCTGTCATCCCGTATCAGAAGTCCCCTGTCGTC
TCTAATGGGAGGGCCTCTGTCATCCCGTAATAGAAGTCCCCTGTCGTCTCTGATGGGAGGGCCTTTGTCATCCCGAACTG
GAGCCCCCCTCTCATCTCTGATGGGAAGGCCTCTGTCATCCCGAATTGAAGCCCCCCGATCATTGCTGGGCGGTGGACCT
CTGTTATCCCGAATTCCCCCCCCGCTGTCATCTCTCGTGGGAGGGCCTCTGTCATCTCGAATTGGAGCCCCCCTATCATT
GCTGGGCGGTGGACCTCTGTCATTACGAATTGAAGCCCCCCTGTCATCTCTCATGGGAGGGCCTCTGTCATCCCGAATTG
GAGTCTCCCTATCATCTCTGGGCTGTGGACCTCTGTCATCCCGAATTGGAGCCCCCCTGTCATCTCTGATGGGAGGGCCT
CTGTCATCCCGAATTGGAGCTCCCCTGTCATCTCTGAGCGGTGGACCTCTGTCGTCTCTTGGTGGAGGGCCTCTCCCATC
CCGTAGCGGAGGTCCCCTGTCATCTCTGAGGGGAGGACCCCTATCATTTCGTGGCGGTGGTAGGCGGTCATCTCGAAGAG
GGCCTCTGTCATCCCGCGGAGGTGGACCCCTATTCTCTCTTGGAGGAGGAAGCCTTTCATCACGTGATGGTAGGCCTCTA
TCGTCTCGGGGAGGAGGCCCTCCTTCATCTCCTCTACTTGGATAGGAACAATCTTTTCGATTGTCCTCAGCACGTCCTGC
GCCTCGAAAGTCTGATTGGCCTCCTCTGCCTCTTCCCCCTCCTCTTTCAATAGAACATGCGCCGCGCCCCCTTCCGCGAC
CTCTCCCACCAGGCGCGGAAGATCTCCCAGGTCCTCCACGTCCACTGCCTTCATAGCTACGCCCGCCGCCTTCACTCCGG
TCGTCAGCATTGGTAGAACTGCTTCTACGTGGGTGAGCTATAGGTTTCGGTGGCCCTGGCATAATTTCTCCACTTTCGTA
TCCGCTTTGATCCGGGGTCGGAGAGCACATTTCTCGGTCAGAGGCTCGTTGCGCCACGGCAGCCGACGGTTCAAACCGAT
CAGCAAGTCCTGGGCTGGGCAGAGTGTGATCTCGATCATCGCCACCCCGACCTCCACGGGGACCTCTCCCACGTCCACGA
TCAGAATCAAAACGACCTCGCCCTCTTCCTCTCCCATAGTTACCTCCTCTGTCATATCTGGCATTTCCGCGTTCTCGGGA
AGTGGCTAGAGACGCATAGGACAAGGGCTTATCCCGGCCAGCTCTTCGTCCATCCATCGTGTGTTTATTTCTGGAGCACC
GTGCGCTAGCTTATCCAAGGAGTCGCAGCAAATATTGTTTCTACCCACTGAAAATGATTATACAACCTGTAATCTAATGA
TAGTGACGTGTGCTGATTTCTCAAGGTGTTGCTCTGTGCTCTGTCTGCTCTCTGATCAAACTTATCGCCATGGTCGCAAT
GGAGGTTTCTGGTGGCTGCTACCTTCTGTCTGCTGCTCGCGCACTCAGAATATGCGTCCGTAGAAAGGCGACCCATAACG
AACACCGACAAAGAAGGAAGAATAATGTCCGTTGTATCGTACACCTACTAGAGAGAGAGCATCAAGACGACCGACGTAGG
ACAGATGCAGATGAATCTGACAACAACCAACGACCATGATGGAGCTATTATGGCCTGTACTTAGTCCTCTCCAGAGTTGC
GTGAGAACACATCCGAGGGATGAATGAGACAATACGATAAACTCTTTCAAGTGCAATAGCATATTGGTGCTTCTACTAGA
TTCGGTCTCATACGCCTAGATTTAACTACGATGACAGCTGAAACCCCTTTTGTCCTTCAGGATCTCCGAAGGTTCTTGAA
ACGTGACGGGCCAAGTTCGTTATTTGATAAGAGCGTCATGGCCACTCCCGTCGCCGCTATCAAGGCATTATTGGGTGTGG
TTCAGCGATCTAAGGCAACCACTATGATGGGTCTCCAAGACGAATTGAAAATCGCACGGGAAATCATGATCGATGATTTT
AAGAAAAGCGATGCCTCCAAATCGCGTGGTGGAAGTCTCATCGCTTTGGCGTCGGGGTGCGATCTCTTTCTGAAGTACGT
CACGCGGAGCTTTCTGGAATTGCCCGACTTTGAAGCATGCCGACAAGAAGTATTAGAACGAGGCGAACGATATGCAGGTA
TTAGTGTGGCAGCGCGAGATCGAATCGCCCACGTAGCCGCCGATTTCATTCAGGAAGGTATGACGGTCCTTACACATGGT
TGGAGTCGAGTGGTAGCTAGTGTCCTCCTGGAGGCCGCCAAAACCAAGCATTTTGACATCATCATTTTAGAGGGACGGCC
GGATGCAGCAGGCGCAAAGGCTGCCAAGTCGTACGCTTCCCACAAGAGCAACATTCCCACTACGGTAGTCCTGGACTCAG
CCATGGGGTACATTATGGAGTCCGTTGACATTGTGTTAGTAGGGGCTGAAGCCGTGGTAGAAAATGGAGGGTGTGTGAAC
AAGATGGGGACATATGCCCTTGCAGCTTGTGCAAAGGCACACGGAAAGCCGTTCTACGTAGCTTCAGAATCCTACAAATT
TGCCCGGCTATATCCCCTCAATCAAAAAGATTTACCCAACATTGGTAGTGTCGAACTCCAGTGTTGTGACACCACTGCGC
CCGCGGATGGTGGAGAGAAGAAGTTGTCTGCAACCGATATTTGTCTTCCAGAGAATGTCAAGGTCGAAAATCCTCCTTGC
GATTTTACTCCTTCCAAGTTCATTACTCTGCTGTTTACCGACCTGGGAGTCTTGACACCCAGCGCAGTCTCTGATGAATT
GATTCGCCTGTATCAATAAAAACATGGACATATGGTTTAGAACGAAGTATCGATCGGGTACATATTGGCCGTACGGTTGG
TTTTCTATTCCTACTATAGGTCTTAAAAGTTGAGTATCGTAAAACAGCACAGATTGGTTCAGTATCTACCGGTACAGTCA
CCTCAAAAGGCTTTGGGTCATTGCTTGGTCTTTGTGTTGTGATGAAGTTCGTCCTTGCAGTATGACGCATCACTTCTCTC
TAATAGCTAGATATCTTCTCTAGCTAGAGTATCGTACGAGTGGACAGTAAACAATAATCGTGACCGGTAGCAAGACCTCT
TGTAGTAGAGTTCTCTCCAATTGAGACCCATTTGTGATCTTCGAGAAGTGAATTTGATCCATCCTTGGAACATATACATC
TACGCTTATACCTAGAGTACATACCGACCAACTGGTCTGAGTTCTGTTTAGGAATCTCACGAGACGCTGTCTTGTACTGC
ACAAAATCGAACCCTACAAGTCTACAGAAACCGTTGAAACCAAGTTGGATCCGATTTAGCTTCAATCACCAAAACGAGAC
ACAATAATGCCAAAACAAAAGCGAGACACAAGAATGCCAAAACAAAAGAGCGACAATCATAACAACATATAACAATGAGA
GTGGCGACGATGAAAACTGCATCACCATCATACCCCAGTCACAGAACCATCACAGAGTTTAATACAGCAATGTTGCTGTT
TATAAATGAAGAAAGAGAGAGGTCAAAATGGTATGGTGGCTCTTCATTAATTCCAATTTCCATGCTTGACAATGGTCTAG
GTCTGCCTTTGTGGTGGTAGGTGTCTGGAGGTCCATGTTCATGATGAGGGCCAAGTGAGATCCTAATGAAGCAGCATCCA
AGTTGATGGTGTTGCCAGTTTGGATGTAGGCCAATGAAAATTTGGAGCCCAATCTTTCTCTCTCTTGATCTCCATAAAAC
ATATCCATCAGATCTGGAAAGGGAACAGGGTTGTCAACTGGGATTTGATTGTCTATGGCTTCTTGCTTGAGAGTCCGGTC
TTGACCTTTGTGCTAATGTGCATCATCAGATTTGGGTACTGTGCATTGTCCCACTTCTCGTATGTGGAGGGAACTTTGAG
AAAGCAGAGTCATCATTTCTGATGTCACCTGATGTGCCGGTTGCTGTGAATAGTATGGCACTGGGCAACTGAATGTCAAA
AGAAGAGCTGATGCTTCACCAATCACAAATTGAGCTTTCATTTGTTTACATTTTCCAATTTTGAGAGTAACTTATGTTTG
CCTTGGATCTCCTTAGAAACAAGGACACAGCTTGTCTATGTCCACAAAAAGCCTGTAATGCAAAACAAGTTTTTCAGTAG
TTACCCATGCTGTGGCAGTATTTAAACTTTTGAAACCCAATGAACCAAAGCTGATAAACTTGTTGTCCCTGGCCTGGTTT
GGTTTTGTGACAATTTTTTCAAGGACTGCTCCTATCTTATTGACTTATAGATCTTCAATAACAATGTTACTCGATTGTCC
CTGTATAGAGTTGGGCATCAGGGCAGTAATGGAGCTTATTCCAAAAGTGACCCCCAGGCCAGATGACCCAGTGATATTAC
TCACAAATTTGGACGCCAAATCAGACAAGGCCTATTTCTCCACTCTGAGATATGAGTCTCTAAGCAAATTCAAGAGGAAG
TGTTCAAGGAAATGCAACAAGCCCTTGCTCCTGTGTTCCAATTCTTCAAAGATTGAAGTTCCTCCCAGAAAAAAACAGGC
AACATCTTCGTTCAAAGACTGGAGGCCATCAAGCAGGAGGTCACACTCCTCAAGGCTAGACTAAGTGCTCAAGCAGTGGG
AGTAGTACCAGCCCAAGGTGCTGGATCAGGTAATGGGGTACACAACCCTCTGTTCAACATACCGCCACCACAGCAGGAAC
ATTCAATACGGCCCAGCAACCAGCTCCACGACCCAACTATTTAGCCCTCCAATCCAAACTGCAGCATTTTGAGACAACAA
AACAAATGGTGCAGTTGTGGTGAACAGATTGAGGAGGCTGTCTTCATCGGCAAGTTGCCAAGATCTGAAGCAAACCCATC
GGGCCACCGGGAATGTGTCTCACCCTGGATGTGAGGCTCAGCTCCTTTTTATTCTTACACAATGGTTTCAAAGATTGTTG
GCTTTGGCCTAATGGACAAGATTTGTCTTGGTAGCATTGTCTAGGTTCGTCGCTCACTCATGAGTGAACGCAACCAGGAT
GCACTACATGTTGAAGACGAATATATTAGATTTTAGGATAATTGTGTGATTCTAGATTAAGCTACGAGGAGCATCTCAAA
TGCTCCTCATCCTTTTGTATTTGCATATGCATACGCATCTGCAACAGGTCAGTGAAGAAGATACGGATCTTCTTCAATAT
TATGCTCTCGACAATCTCCTTCAAGAATATTGTAAGGTTATAGTTTGAGGTACGGCCTGTACCTCGTACGTCTTGCGGCC
GTGACGTACTGTCTGTTGGTGACGCGTGGTGCTCGTACTGGTCCCACCGTCTGTCATGTGACCGAGTACTACGT
>k141_569326
CCTTGCTCAAGGCTGTTCCACTTCAAAGATTTCGAGAACATTTTAGAGACAAGTCTGTCATGTTCATGACAGAACAGTCG
GTAGCTGGGGTGTGCCGTGGCAGTGAGCGTCTTTTGTGCTGTCCGTAATTACCAATCAAAAATCTCACAAGTCGCTTTTG
TTTTGTACCACACCAGACATCTCCGTTGCAGAAGCAGACGAAGATTCCGACAAAGATTCAGAGGCATCTGCGCCACCGGT
CACTCCTCCTACTAGAACCACCAACAAAACAACCAGCATGCCACCAACGTCCGCTGCCAAGAAGGCCGTTGGGAACAAGA
AAGCGTCCACCGGTCACCACCAAAAGCACCAATCCGGTTGTGTTTGCTCCTATGAAGGATGACGAAGTTTTCTTTTGCCC
AATGCATACGCAACACGAGTACAAAGCAAATGGACACAACCGTCCTGTTTTTGTGATCGACGAACTTGGCTGTTTCACCG
GCGAGCTAGGTTCCTACGAACTTTTTGTAGAGGACGGCACGCACTTTGTCTTCAAGATTGCGATCGATAGCGTTTTCTAT
GATCCTTACCATGTGCATGGATTTATCAATGCAGACTACAACCGAGTTTTTGGGAGAGATTCCTCAAAGGTGCACAACTG
GGAAGAAAGTTGCCGTCACTTGAAGAAAAAGTTCTGGACTTTCCGGACAGCTCTTCATTACGCCTGTCAGGTACAGTCAC
CATCCGCGTGCATTGATGTTGACTTGTTGTTGCTTCCGTTTCTGGCTTCTTGTTCGTCTCCTCTTACCCATTTGTGTCAT
TGCCTCTTCTCCATATCCTTGCCAGCCCAACATTGCCAACGACTTGGGATATCCAGGCATCATTCGATGCTGCATCGAAC
GCAATGACAAGGAAGTCCCAGTCATCGTGGTCGAGTTGAAGTCTATCCACCAACACGACGAGACCAAGGAAAAGACGGGC
CGTCAGCTCCATTCCAAGTCGTTCAAATCGCCTGATCGTGTGGTTGGGGCAACGACAGGTGAGACTGCGCAGACCGCTCG
AGTTCTGGAACTCTTGATGAAACAAGGGGTCCAATTCGACACGGCGCAACTCGTCAATACCATGAAGCGATCTGGTATGG
AGGAATCAGCAATGGAAGTTGACGAGATTGTCAATACGCGCCCAGCCGTCCGTGGTCCTCCTGACGATGGCGATGTTGAG
AACTTCCTCTGAGCTCCAGCCGGGAGCTCTTCCACTCCTCCTTATCAAGGACCGTCCAATGCTGCATCCTCGTAGTACTA
GTAGCTAGTAGTACTAGCTAACTACCATAGTAGTCCTACTACTTCACAAGTCCTACTAGCTACTTGCAATACCACTAGTA
GTAGAGTTTTGTCGAGGCAACGGATTGTAACAAATCTTAGATAGTAAGAACAAGCACACTAGGAAGGAATGTTTCTTGTT
ATAGTTGTACTACTAGTAGAGAAGAACTAATAGTGACTACTAGTATCAGTAGTACTAGTTTACTACTAGACCTGGTATAA
TTCTCCAATGCCCAGATTGATTGCAATTTGTGTGGTTACTGCGATCACTCTAAACTTGCTCGAATGCTTCTGGACCCTGT
CCGCTATGTTGCCTTTGAATCGGGTCGTGAGGCATGTCCAGTGTTTCATCCGCCGATTGATGATCTCTTGGCGGCCGCCG
ATTCTCTTTTGGAGGTCTTTGTCAAGGGGATCCGCAGCAATGCTGTTTGGACACTTGACAAACTGAGGCGCTAGTGGGAC
ATAGATTGCGTCCGCCTCCACACATTCTCCCTCCTCCAATTCATTGAGCAACCCATTCTGAAAGATCATGACATCATTGT
ACTCGCCAGGGTAATGAGAAGGACTGCACATCATCATGTGAGAGAAGAAAAATGGTGAGGATAACAAGAAATGATACATC
ATGCAATGTACTAGTAGTACTGGCTGAAGAAGACTTACCCTGACATTCATACGATGTCACTTGTCTTCAGACTGATTGCA
ATTTCATAGCGCAGCGCCGGTCCATTGATCTTGTAAGAATACAATGATTTGTTGACCTTCATTTGGCCTGGGCGTCTGGG
ATCTGGGATCTTGACTTGTGGAAAGGGACAGTCCAAGCAGTCAACCAAAACAAGACAGTCCTCCCCCGTATCCTCAATTT
TTCTATTCTCCCATTTGATCTACCACTTGTCCAAAGAACAAGAAAGAAGAAGGGTATTGAGCAGCCAGTTGTGAGACAGA
AAAATCGTGGCACAGCAAGAAAACAAGGTCCACAAGTACTACTTACCACAGTTGTTGCCAGGTGCTCAAGCTCCCCGCTA
CAATACCATACCCACTTTTGAAACGTCTTCTCATCAGGAGAGCCCACAGCAGCACACAATGTAGACTCCGCTGTGAAAAC
CTTTTGGTAGTAGAAGGCCCACAAAAGATGAACTCTCCTTGCACCAGAAGCCTGGGGGGCACCGTGCTCTTCAATGAGCT
GCCAACATTTGGCCACGACAACTGGCGGCACACCAAACAATGCCTTGAGACGACGAGTTCGTATTTTCTCCGAGCCTTTC
AATTCCACTTTCCCAACGATCTTGCCAGCCAGCAACTCGAATTCTTCTACAAGAAGAAGCGCCGGTAGTGTGAGTTTTTT
GCGCAACGAACCTTGTCCAGCACTTCTAGGTTGGCAAGTCGATGGGTGATGTCGTTCATTGTTGCCATGGTGCTTTGTGG
TGACGATTCTTGTCGTGTCGCGGATGGAATTTGTTCCGATCCTGATGCGGAGTTCTCAAGAGTACTGTCGAGACTCGCGA
AACTTGCTTACCATGGAGAATACAGTTTTGCAGAACTTCGCCACTAATGATCTATTGGCGTCAACCCCTGGCTGTAGAAA
TATGGTGACGTTGCGGGAATGAGCACGTCATCACTCCTTCTCAGCAGGTACCACGTACATACATACAACTGCTGCTACTA
GGATATCGTTGCTTCTTTTACCTTCCCGTAGCTATTTTCACGTTCCCGTAGCTATTCCTACGTTCCCGTAGCTTTTTCTA
CTTTCCTGTAGCTCCATATGGAGCTGCGGGAAAGTTGAGAATGTATGTATAGTGTTTCTTGGGGTTTCTAATAACGAGTT
TTGAAAGCCCTGAATCCACGTGGCTGATTGTCATGCTGATAAATAGAAAAATAGGGGGGAAATATCTACTAATTAAACAA
ATCCATGAAAACGTCAGATTTTCAACGTTTTTCTGCAATATGCCCGGATTCCCGCAGGCTCAGTTTCATTACAGGTAAAA
TTAAATTGGGTGAAGTGCTTGTAGTTCACAAATAAAAGCTCGGCCCCTCCCCATAATATTGAGAAATCCTCCTTATTATC
ACTGTCACGAATGATGTAAGATGAAGATACAACGTGTATCTCCTCACACGAAACAAAGATGTCGCCTTTTCTATTTCAAG
ACTTTGTGGACGATCTATCTGGGACCATGATGTACATTGAGAATGTCTCGGACGGAGTATCGATCTAAACAGATCATTGT
GTCCCAAAAGACCATCCTCCTCACGAACAACCGAACGAACGAACGAACAAACGAACGAACGAACGAACGAACAAATTATA
GTACGGTGAATCGCTCCTCGGAAGACTTGGGTGTGGATCAAGACGCGATTCGGGGAGTACGATTGACCATAACTACGACC
CATCTTGGATTTCGGCTACCAAGAAGTCCAAATCGGAATGATTAAAAAAAACTGGGCAATGCTGCATCTAGTATGGACTT
TTCAGTTGTTGCTACTGCAGCAGTGGTTAACACCCTCCTTTGTTGGGCGTCTTGTCATCTCTTTGGTGGATCCAGGCATT
GGCACCATACTTGACACCCTGGATCACAGGAAGGGCCTGATGATTGGTACGAGAATTGCGTTGATTGGGACGGTCATTGT
ACACACTGGGCCACAATACCGCTCTGCCTCGTTTTGGTGTGACGGTTTTTGTTCAAGGCTGGGAAGTTGGTGCCGCCACC
TTCCTCGACATCGTTCAAGTATATGTAATACGTGAGAATGCGGACGCCTGAGGGGCAGTCCACCTGGTACGGAATGTAGT
CCGAATGGACATTGTAAAATTGACTCTCCTGGTACTGGAGGAGTTGGAGGTTTTCCGAGTTGGTTTCAGGAATGCCAGTG
ATAGTTTCGATGCGAGTCATGACTTGTTGGGCGATGGGGCCGTCCATACATTCTTCTTGGCACCACGCATTCGTGGATGT
CCGACCGGTGTCGACATTTTGTGTGTAGGTGCCATCTTCCTTGGCCTTGCCCACATCGGAACTCCGTTCATACCCATGTG
TCGCACCAAGATCGATCAAGTGCTCTGCTTCGTCGTCGGAAAGGGCATTTTCGAACATGACCATCCAAGGTCCTTCGGGT
GGACGTGAGAGCATTACGGGCTCGAACTTTTGATAAATTGGATCAGTCAAAATGCGTTCAAACATCTTGTCCAGGTCACC
TGGGTACAAGGCATCTAGAGCATCAGGATCGTTTGGACAGCGAGTTTCCAAATGAAGCTCTGAGGAAGAGTCATATTGGC
CATGTAAGCAATCTATGCAAAGAGCGTTCAAATGGAATAACAGCGAAACAATTTTCAACTTCTTCAACATCTACCTTGCA
CGTTTGGCAGACGGGAGCACAATTGACATTCATCATCCCGGATTGGATTCACATTCTCCAATTAAACTCCAAAATGCACA
ATCTTCATGTTTGTTTTCACATAGATCTCGAACAACTTTGTACTTGTCATCGGTCATCACAGTGCCTTGCATGTAAACTC
GGGTCGCGGCCAAATGATCCAAATATGTTGAGCTTGTTCTCCTGTAACTGCTTGCGCAACTCCCATATCTTCGCCAGGCA
TACTGGGTCCCTCCTCTTCTGGAGCTGGTGAACTGATGCCAACATAGCTGTATTCTGCTAATTCATCTTCCTCATTGTCG
AAACACCCGCTTTCATTTCCGGCCGATGCCCAAGACACAGACTCAGAGTGGCCTCCTCCTCGACAACTTGCTTTGTTGTC
CTCGATGGATGATCCTGACACTGCAGATCCCAAAGAAACTGGTGGCACCAGAGCGCTAACGAATAGCAGCTTGAAAAAAT
ACATGGAGGCTTAAAGTGAAAGGTGTTGTGATGATGTTTGGTTTGATGGCTTTCGATTTTGTGCCCTATCATCCTGTGAA
ATCCGATCGCTCAACCGTCAACGAAAAAAGTGAGGTTCTAGTTCTGGCGCAAGACAGGGGTGTTAAGATACACATGAGCC
TCAGGATGGCGCACAACTTAATGACAAGTCGTGAGCGAATCAATCAATGAGGTGCATACATTAGTATGATCGCCTAATAC
ATCGGTCTTTACTGGTGGGATCAAACCCAAGACTAGTCAAGACTAATGTCAAGACTGATCATGTTGTCAAGATCCAACAG
ATACATTACAATAGATCTCTACAAGAGATCATAAATTAAAATCAACAAGAAAGTAATTTATTGTCCAACGACCCATACGA
TTGACCGGTTGACTTTCTACTCGAAGATCCGTCCGTCTCCCGTATTTGAACACAGGGGCCTATATCTTCGCTTGGAGTTT
GTGTTGCGACGGGCAGACAAGAACAAGCTGATGACTCGAAAAAGTGATCCCAAACAATCGGGTCGGATTAGGTCTCTACA
GGAGGAATACTAATGCAATTTGATACAGACAAGCAAGCCGGATACAAGTCAGCCGGTCATCAGTTTCAGGGAGGCGCCGA
TCATGAGCCCTAAACTCAGATTTTAGAAATGACCTCAACATGGCCGGTGAAAACCGTTATAATCCGATGGAATTACACCA
GAATTCCATTCGTTGGAATCACAATAGTATATATTCCTTGTCCACAGGCCTGGGCATAGAGCAGGCAGTGGTACAGCAGT
ACTGGTAGATATTAGAAGAATCAATTAAGGTAGTAGTATAAGGGTCAGGTATTTATTCTACTTTAGATTTCTATTTTCGC
CGGCCTTCTCTGCGCCATTTTCTTGTTCTTTTTCACTACCCAAAATTTTGTGTGAGTTGGATTCCTTCACCAGAAAGGCG
CTGTTTGTATTGCATAATACTGACGTCATATATGACGTCACTTCCCTGCCGACTCGCAACAACGGACAAAAAAAATCGAA
GTGAGACACAGAAAAAAAACACGAGATGGCTGGCTTTGGAGACGGGACTCACCTCCAATCTCCAGACAAGCCCGCAGGTT
GTTATATTCCAATAACAAGCTGTATGTAAACATAGATTGATAATCTGGCGCGAGAACAAGGGGAATGGATGACGGTTGGT
CAGTCAACAACCGGCAGTTTCACAGAAACCTCCAGATCATAATGACCGCAGAATTCTGCGCGTCGTCCATGCCAGTCAAT
TAGATTATGACGAATAACGAATCTTTGATTCATCCTCCTGGCAA
>k141_569328
TCGCCAGTCTGCAACAATCCGGGATGCTTGGTTGTCTCTGCATCAAGTCCTCCAGCGCAGGGGTAATGCACCAAATTTTT
ACATCATGGACAATGAAGCCTCCAGTGATATGAAGGAGGCCATGCTCAAGCACAAGATCACCTTCCAACTGGCACCACCT
CACATGCACCGTCCTAATGCTGCAGAACAAGCCATTCGCACCTTCAACAATCATTTTGTGGCTGGCTTTACTACAACCAA
TCCAAACTATCCTGTTAGTGAATGGGACCGTCTCCTCGATCAGGCTACCATCACTTTGAATCTCCTGCGCACCTCTAGAG
TCTACCCAAGCTCTCTGCATATGCCTACATCTTTGGCAACTATGATTTCAACCAATGTCCCATGGCGCCACCCGGCACTC
GCGTCATAGTTCACGACAAACCCGATCAGCGCACCTCGTGGGGACATCATGGCACTCCTGGTTGGTATATTGGCCCCTCC
CTGGAACATTATCGCACTATGAAATGTTACATGTCGGTCACTGACTCCATTTGCTACACTGACACTTTGCAGTTCATCCC
ATCTACTTTCAAGTTCCCAGAGACCACCACAGAGGACTATCTCCGTCAAGCTGTTGGTGATATTATTGCACTCCTCAAAG
ATCCACCAAAGACTCTACCGTTCTCTCCTATGGCGATGCAACCAAGAATGCTGTCACCCAGATCGCCCATTTACTCAATC
GCAGTGTGCCTCAGCCTTGCTCTGCCATCCTACCTTTGCCACCACTGGTCCCACTAGTCCCTTCACCATCTCCTGTACCT
CCGAGGGTGCAACCAGTTCTTCCCTCTTCTGTTGCATCCCCGAGTGAGACCAGTACTGTTCCAGCTCCGAGGGTGCCATA
TCTGGCACCTCTACAGCCAGCCAGGCCCTTCAGTAGTACTTGTGTCCTTTGCCCTCGACACAAGACCCTTGCTCCCCAAC
CTGTGTATGTAAGGCCTCAGAAGGCCCCTCTTCAACGACTTTTCAATCCTTGCGTACTTCGCCCCGGCTATGGTGCCTCC
TATCGTGCTGCTGCTACTCAGCACCTGCTCTTGCAACACATCTTTGAATGTCCCAAAATCTTCGAAAATCCAAAACTCTT
GCACATCTACAACAGCCTTGGACGCAAAGAAACCATTGGCACTCTTCTAGCTGGCCCAAACGGCATCATATGGTGGACTG
CTGTTGCCAACGAATTAGGTCGCCTGGCTAATGGTGTTCATGGCCGAGTCCGCCCCACCAATACTCTCCACTTCATACTC
CAGTCTTCCATCCCACATGATCGGAAAATCACCTATGCCAACTTTATCTGTGATAACAGACCCCTCAAGTCTGAACCATA
ATGTGTCCGGCTGACTGGTAGTGGTGACCGCTTGGATTGTCTCAAAGATACCTCCTCCCCAGCTGCATCCTTGTTAGAGA
CCAGACTGCTCCTCAATAGCACCATCTCAGATGCCCATTTAGGGGCTCGCTTCATGTCTATGGATTTGAAAGATTTCTTC
CTGGCAACACCTATGTCACGTCCCGAATATATGCGCGTCCATTCGAAAAACTTGCCACCTGAAATCCGTGCCCTCTACCA
GATCGATTCTATCATTGCCCCTAATGGTTATGTCTATGTTGAGATTAACAAAGGAATGTATGGTCTCAAACAAGCCTCTG
TGATTGCGTATCAACAACTGGTAAAGCACCTTGATGGTCATGGTTGCTATCCTCTTCCCTTCACAACCGGATTGTGGGCC
CATCGCACTCTCAAACCAAGTTCTGTCTATGTATTGATGACTTTGGTATCAAGTTTTGCTCTCAAGAAGATGCACATCAT
CTCCTCAAGTCCCTTCGCCACAAGTACGATGTCACCACAGATTGGGCAGGCAAGAACTACCTCAGTTTGGACATTGCTTG
GGAGTACAAGAAAGGTTATGTTGATATCTCTATGGCAAAATACGTCCCCAAAGCCCTTGACCGTCTTCAACATCCTGCTC
CTACGAAGCCGCAATATGCACCCCATAAATGGACTGCCCCTGCCTATGGCCAACGCTTGCAAATGGCCCCCACCCCAGAC
AACAGTGCCCTCCTCGATCGACATGGTATAAAATTCATCCAAACTGTTGTTGGACTCTTCCTGTATTATGCCCGCGCCCT
GGATCCCACTATGCTCCGTGCCCTCAACAAGATATCACGTGTCCAAGCTACACCTACCAAAGATACACTCGCAAAAGCAA
AAATGTTCCTTGACTATGCTGCTACATATCCCGATGCCATCATCCGCTACCAGGCCAGCCAAATGGTTCTTCACATTGAT
CCAGATGCCGCCTACCTTGTCATGCCCAGCGCGCAGTGTGTATGCCGGGCATTTCTATCTAAGTGATTGGCCTCGCGAAA
AACCTCATCATCCATCCACCAAACGCAATGGCCCAATCCTCACCACGTGCAAAACCATTCGCAATGTTGTTTCTTCCGCT
GCAGAAGCTGAAACCACAGGTACTTTCAATAACGCCAAGGAAGGTATTGGTGTCTGCCCCTCTCTCATCACCCTTGGACA
TAAGCAACCACCTACTCCTCTCAAGACAGACAATTCCACTACTGATGGGTTTGTCAATTCTAGCATGAAACCAAAGAAGT
CCAAGACCTGGGATACTATGAACATGCATTGGCTTCGCGACAAAGAAGTTCTCAAACATATTCGAGTCTACTGGGATAAA
GGCAAGAACAACGACGCTGACTACTTCACCAAACACTTTCTGCCCAGTATCACCGTCAGCAACGATCTCGTTATGTCCAC
TCTGCACATCTTACAACATCCCTCAATTGTAAGTCTCCAACTGACCTCCATAGATTGTGCGAGGGTGTGTTGAACTGAGT
CCTGAGTCCCTCAGTCCCTGATCACGAGTCACAATCTATGGCCCAGGGATCAGCCCCGAACGACAGCCAGACCGTCAGAC
AAATCGGTGATGCGAGGTTTTGTTACCATTAATCTATTTAACAGAAACACAACGCTCCCCAGTCGAGAGCTTGTTTTTGA
TTGACGACTTTGGAATGATCACATTCGTACAACCTTGTGATTATTATTAGTACTGCCGAGTATGTTCTCTCTTCATGACA
GCATGAACAACATGATTGAAGACCTTGAAGACCTTGAAGACCTTGAACTTGGACTCGTGATCTCGCAAAACTCGCAAGAT
TGGCCCAAATCTCGTTTGCAAAGACCCGTCCTAATTGAGATGCAGGCCATATCTACTCATTTACAGCCTGCCAACCTCAT
GCTAAACCACTTGATCTTATCCTATTTCTCCGTCATATGAAACAAGTAATGGGGTGCTTAATAGCACGTGTATTGTTTCT
CCTCTCACTGAGGGAGTGTGACATTATACAGTGTCATTGGTTTCAGGCCCACCCGATAGCGGGCGAAGACTAGGGCTAGA
CAATATACAGTCAATATTGGCACCGTCATGCTCATATTCTTTGATTGGTAAATGACAGCAACAGCTACAGGCGGACTAAA
ACTGAACACCGTTCAGTATTTGTTAGGTGGACAATTAGGCCCATCCGATAGCTGGCGTAGGCTTGACAAAATATCATAAG
TATTGGCACCGACATGCTTGCTTTCTTCGATTCTTCAATGAAAATGCTGACTGCGACCAAACACCATTAAGCATTTTGGC
TGATAGCTGGCTTAGCTTTGACTGAGATTGCAAGCTGTTATCAGGATGGATGACTCCATTCATGGTTGGGTCAATAATAA
ATATGTTCTTCTGTTAGTTGACTCCATTATCTGGATGCCGTTACTCTGATTGTTTGGCTTATATGAACCCACATTTGATA
TATATATTGTCTTGGCTGGGATAGACCAAAACTACGTGTCCAAATGCCCCAAGGCCATAATGACGTAGATGTGAAAACTG
CGCATGTATTCCAATTAGAAGTGCTTTTTTAAATTAGTAGAAGTGCTTTTTTAGAAGTGCTGTTTTTAGAAGTGCTTTTC
TAGAAGTGCTTTTTTTAAGAGTGCTTTGGAAGTGCTTTTAGAAGTGCTTTTTTAATTAGAAGTGCTTTTTAAAGCGCTTT
TGTTGGGCCGATCTCTTAGAGGCACTTTCAAACTGTAAACGCCGTGTTAAATACCCATCATCTTGGGTTTACGTTGTTCA
TTAGAGGTACTTTCAATTAGAAGTGCTTTTAGAGGCGTTCATATTTAGAAGTGCTTTTTCAGAAACATTTGTATTTAGAA
GTGCTTTTATAGAAACATTTATATTTAGGAGTGCTTTATTTAGAAGTTTTTTTTGAAGTGCTTTATTTAGAATTGCTTCT
AAAAAAATAGAAGTGCTTTTTCAATTATTTCAAACTTCGTTCAGGCGTTGTTATTCTGAATTCTCTAGTAAATGATTATC
ATACAAATGTTGGTAGAAGCAAACTACAATGTCAAAGGAAGACAGAACACAAACAAAGGTACCATGAAAAAGCGGAGTCA
TGAGCTGGCAAGTCATTACGCATAACCAACATTTAGGAGAATATTTGATCAAGCCACGTCCCAAGGTGCCCGGCATGCTT
CTGATACCCTTTCCTATCGACTACGACCGTCGTAGTCATTTCATAGTTCCGGGTGATTATGCCACAAATACCTGGAGATG
GACCCGAAAAATGCGAAAAAATCCGGTGGTAGTTGGACCCCCCAAAACTACGACCGGATCTTGTCCTAGTGCCATAATAG
ACACCGTTTTCCACATTCACACCAAATTCCACATCCGCGCATTCCATCTCAACTTACCAGCAGTTGCATGGAGCATTGTA
CTACCATTCCGACTATCACATTTTTACAAATGTGTGTTGCATCTACCAACATCCTCCTCCTGGCCAATCACGATGTCCCG
AAATCAAGAAGAAGCCCCCCTGTCTTCTCCCAGAGATTACAGTGGATTGAGTTCGCAACAAAGCATGGAAGTCATGCAAT
GTTCCGTCGTCATCTGCGGATGTCACTCTCAAGCTTTGAGAAATTGCTCAGCTACATC
>k141_1137364
TGTTTTAACCTTGAGACAATACATTATTACATTGATTCATCAGCAACGTCAACACCTTTTGCATTGCTGACAGAAACAAC
ACGAAAGTATAAGAGAGCTGACTCAAAATATAAGAGAGTAATGTCATATTTATGAAAGGGCGCCTTAACTAATATAGCAT
GTCTCATCTTATAAAATAAGAGGAGCATTACAGGATAACAGTTTTTGCTGCGTAGATGCAGCCACAAGTAGAACCAAGTC
AGTAATATATAATATGAGCCGACTACCTGATGGTGGCATAGATGTGCTGCTTAGCTTGACTTCTGTGTGACAGATCAATG
GATATATTATGTGCTGGATATTTATTGTTTGATTAGAGATAGAAATTGCCAGGAAAGTCTTGTGCACCAACACCAACACC
AATGCCAGCTCCAACAACATCAACAATATCAAATGAGTTGGGTTGGAAGAGAGCGTGCTGGCACCATACTGGCTGCGCGG
CTGCAGAGGAGGTGAGTCAACTCTTCCTCAGGGACTCATGTGGCGATTAAACTTGGAATTAAACTTAATTCCAGCCTGGA
AGATTCCGAACTCCAGGACTTTTTATTTGCGGTGATCATATTATATTCTTCTTCGGCAGCAGCAACAACAAAAGGCTCTA
TAACGCAATTGCCAGGGTTGGGAGCTCTACTGTAGCTAGTTTGGGCATTTGCTATCAGAATACGTACTGAATTAAATGAA
GCCTACTTTAATGAAACCTACAGTACGATCTTAATAAGCAACCAATACCCGCGACATCAATGTGTCCGCGTTTGACACGA
TTGACTACAAGCAACCGATCCGACTTCACCATGTTACGGGTCCGCGGCGGTCTTCATGGGTCGGTTCGGCATCTGATGGA
CGGACATAATTGATTGGATCCAGAAACGGTTGAGGGCCGGACTGGACGGTACATGGAACCATCATTTTTTCATTGCCTTT
TTGCTGTTGCTGTTTGATTTGCAGAGTATCTCCTGGTCGATTTTATGGTTGCAAGGTCCATTCCTTTCTCCAACCATGAG
CAGCATCGGTAACCTGGAAGGTGACTTTACTGTGCAATCTCCCAATTGCCAGTACACGGACGATGCTATAATTTCCAACT
ACACGTACGTTTGATGCTATTATAGTTCTATTGTGTACTGATGTGTACTATATGCAGGCGTTGGCATTGGCATTGGCATT
GTGGCCTCGGGTTTTGTTGTCATTGACTCTCACCGCCGCCGCTACCGCTAAAACTACCGCCACAACCGCGTATATACAAT
GATACTGTACAGGTACGAATCCACCATCGTCGAAGGCAATATCGTCAGACCAGTCGAGACCAAATTGCAATTCCGTACGG
AGAAGGCAGTCCCCAAGGTGCGTTCCCCATCTATTTGGTGGTGGTTTGCCGGAGTCGCCTTCTCGGATACGATCGACCTC
ACAACGACCATGATCATTTTCGGTTTTCTTCTGTTCGTATAAATTAGCTTGGTGTCATGTTGATCGGTTTGGGAGGGAAC
AACGGATGGTGCGTATCAAAACTTCTTCAAGATATTTAATTTATCGGATCGGCTACGAGCTGGATGACATACTTTGGGAT
GGGGATAGCGACGTTGAAGTTGATCTTCTTGTTGATGTTGATCTTGTTGATCTTCATGTTGATTTTACGTCTATTCACTC
TTCTCATTATGTTTCGTTTCGTACTATTTCGACATTTTCATCGTTTTTTTTGTCATTGTTTTTGTTGTGGGTTGTCTTCC
AGTACTTGCCTTGCTGGAGCCATTGCGAACAAACTTGGCATGACGTGGAACACCAAGGAAGGGGTCAAAAAGGCCAATTA
TTGGGGATCGGTCATGATGGCGTCGACGGTCAAGCTTGGAAACGATGTGCGAGGCAATTCGGTATACACGCCGATGAACA
ATATGTTGCCCATGGTCGATCCCTCAAAGATTGTATGGGGTGGATGGGATATCAATTCGATGAATTTGGGTGACGCCATG
CGTCGTTCCCGTGTCTTAGATTATGCGCTTCAAGAACAATTGTACCCGCACATGAAGGATATCACACCACTCAAATCCGT
CTACTTTCCGGATTTCATTGCGGCCAACCAAAGCGAACGGGCCGACCATATATTGACGGGTACCAAACAAGAACAAATGG
ACCAAATCAGGAAAGATATTCGGGATTTTACACAAAAAAATCAATTGGACAAGGTTATCTTGTTGTGGACGGCGAATACG
GAACGATTTGCCAGTATCGAAGAGGGGGTCAACGATACTGGCGAGAACTTGTTGGCCTCCATCCAACGTGACGAACCAGA
AGTCAGTGCCTCCACGATCTTTGCCGTCGCCTCTATTTTGGAAGGCTCGACGTTCATCAACGGATCACCGCAAAATACGT
TTGTTCCCGGCGTCATTGAGTTGGCCCGTCAAAATAAGACCTTTATTGCTGGTGATGATTTCAAGAGTGGACAAACAAAA
ATGAAGTCCGTCTTGGTCGATTTCTTGGTCAGTGCCGGAATCAAACCTGTTTCCATCGTTTCTTATAACCACTTGGGTAA
CAATGATGGAATGAATCTCAGCGCTCCCAGTCAATTCCGTTCGAAAGAGATTTCCAAATCCAATGTCGTCGACGATATGG
TCGCTTCGAATCGCATCCTCTTTGAAGAAGATGAACACCCCGACCACACGGTCGTGATCAAGTACGTCCCTTACGTTGGA
GACTCCAAGCGAGCGATGGACGAATACACTTCGGAAATTTTCATGGGTGGTACCAACACCATTGTCATGCACAATACCTG
TGAAGATTCCTTGTTAGCCACTCCACTGATTTACGACCTGGTCATTTTAGGAGAATTGTGCGAACGTATTCGTATCAAGA
AGAAGAGCAACGACGACGATGGCGAGAGCAATAACTGGGAAGCCTTCCATCCTGTTCTTTCTCTGCTGTCGTACATGCTC
AAGGCTCCGCTAGTTCCCAATGGTGCCCCCGTTATAAATGCCTTGTTCCAACAACGGCAAGCCATTACCAATGTTATGCG
AGCTTGCTTGGGGCTGCCCCCTGACAATCACATGACATTGGAGCATCGATTGGAAAGTAGCCTGGACGAATTGGCCAAAC
AGAGAGGGAATACCGATCCTCCTATGAACAAGAAGGCGCGCCTAAATTAGACTCCGTGCGCTCTATCTACAGTAGTTCCT
ACTAGACTACTACTTGAAGTAGAGGTGTCTATTTGCCGAGGAGAAAGAACTGTGTGCGACTCCAACTAAACACGATCAAA
ATGGGATTACAGCCTTTCGTACGCGTACTCGTCTACAACAAAAGCATGTACTAGTGACGAAGAATACGGTATCGTTCTCC
CGTGATTTGTGTTGTTTGGAACGAAGTAAATATCAAGTCTGCACAAGAAGGATGATCAGTGTGATAATAATAATGTATAT
ATAATGATATGATGATATACAAGTCTTCTGTATAGTGGCGATCGGCAGCAACGAGGCGTTTCTACAGGCGATATATTCCA
CCAGGAGAAGCCATATCGAAAAGCTGAGAGCACATTTCAATAAATCGAAGTGCTGTTGATGATGCAGTCAATGCAGTCAT
GCAAGTGAAAGGTGAGCCTGCCGATTACGCGCTTTTGGCAGTTGTGGTGTTGGAATTGGTGGGAGGCACAGAAGTTGTAG
CGACATTGGTGGGACCCTGAGCAATGATCAGAGCCTTCTCCAATAGTAAACGTCGTTTCATTCGTCGAAGTTTACGCGTC
AGTGATATATTGTAGGCTCGCCCATCGGAAGAAAATATCGCGGTTGAAGCAGAGCTTCCCTCACTCTGCAATGATGCCTC
ACTATCGACTGATGCAGACACCAGAAGATCTTGTCGAAGAGGAAGCGGAACGAAGGCATTATTATCGTCAGTACTGTTAT
CAGCATTCTTGTTTGCCGTCATTTCCCGGTGGCAGCTGATGGGAATTTTGTTGAAATCGGTATATTCTGAAGTCATTTTT
ACTGTAGTTTAGCTTCAAAGATTTCTTTCGATTCCAATTCTGCTGTTTGCGCGTTTTATGCGGTGTGACAGAAGATATGT
CATGGATGAAGACCTTATTTGCGACAAGATTTATCGATCGGGTATATAGGCACATAATAACGTCTTTTTAACGCTACGAT
TTAATGAGTACCAGAAATCAGTCGTTCGAAGACACAAAAAAGGATTGCAGCCTTGCCCACGAACATACAGAACATATGTG
ACGTCACAACATACTTTGTTCACAAGTTCGGATTTTTCATCTTTACCTTCGATTTTATCGTTCTTCAAGAAACCGAACAT
CTATAAAATATTTCTGAATCATGTTTAGCGACGAAGGATTCGCGATGGTCCGTAAGAAGTGATTTGACTCCCTATTCATA
ATGAAACCAGGGTCAATGGATGGCGGCTCGATAGTCTGCTAATAGAGCAATATACACTAATAATCAACGGCCTTGGTTCT
TCCGACCGCGTTTTTCGTACTACATTATTTCTTGCTCTACCAAATTGCAATCTTCTCTAGTTGTAGAGTCCTTATCATAA
TAAACTGCATATCGAGCGACTACCAGCAATTCTCCGATCCGATGGGCGGTCCGGTGCTTTGAGGCACGATGATTATGTCT
TTTTAACGCTTACATATCGTGAGTACGAGAAATCAATCGTTCCAAGACGTAAAAAAACAATGGCAAACTTGCCCACGAAC
ATCCCGAATATGCGAAGTCGTCGCCAGCAGGCTCCAAACCACGTCCACCTGGTGTTGTCACCAAAAGTATACAGTACTCT
ACCAGATCTTACTAACTGAAAAAACTAGAATCAGACTGACGCGAATTGTAAGAAATAATAGCTAAAAGAGTAAATCTAAT
ACAGAGGACCCGCCTCATATTTCCCTGAGGATTCCAATCAGAGTGAAGTTGCTTGCCCTTCAAGCAACAACATCGGTCGT
GGGTCATGTAATGAGTCATTTGGTCCTGACCAAACACTCTCATTTGTCGTCATTATTGGTATACACTTAGTAGAAGAGTA
TGTATACAGAGTGGTATGGGTGTGGCCATCATTGATTGCTGCTGCTGCTGTACATAATTCGCCTCATATATATTCACAAG
TTTCGAGGATTCCAATCAAAGCCTAGTTGCTCCAAGAGACGATATCGGTTGGAGGTCATAGAAGTCTTTTGGCCCCGACG
AAAGATTTTCATTTGTCGCCGTTGGCACTTGACCCAAATCGCCAGAGGACGATCGCAGAAACTGGAAGGCACATTACAGT
GCCCATTCTCTTGTTGAAACTCCTTGAGTGCTTCCAATCGTTCGTACCAGGCAGCCTTGTGTGAATCCCAGATGAAGCCC
ATGGCTTCGAGTTCCAGTTGTCGAGGCGAAGTTAACGTAGAGTGCCGTCCCATATTTTTGAGTTTGTACTGGTACCGTTG
ACGCTTGACCCACTGCGCGAGTGGCGGGTTGATAGAATAGTGGTGAGGTACCAGACAGTGTCCAAACTTGCGTTGAAAGT
CAATCATATCTTGAAATCGTTCCGTCCATTGATCGGATTGATATTGACGGAATCGACAGTTTGAATCAGTGAGTGACTGT
GCCATGTCACTCCCAGAATGGGTGGTGGTGGTATCATTAGCGGCAACAAGTGGTGCCGAGAATACTGTCAGCGGTTTTGG
TTGTTGCCGCTCTTCTTGGAAAAGACCACGAGCCCCGATAAAAGCTTGGAAGTTTTGCAGCTGAGATAGTGCGTCCACCT
CAGCAAGTTTTAGGGGCAAGATTGCCCCACCTGCCTCGTCGGGAAAGTCAAGAGGGTGTTTCATCTGGTATGTATTTGTA
TTCAAGATTGATTGCGATCCTGGTAGGGTTGGGATGAACGAGCTTGAAGCGGAGTGAATGGAGGCGTTTGGTCCAATCGG
TGTGGGTTCCATTAGATCGAACAAGTTCTCCTTCTGGTCTTGCCTATCATCGTTCAGACTCATGAGATCTTTATCGTGAT
TGAGAGCTTCCCATCCTCCGCTAGAATTGAGTACATCTTCGGCGCTTTCGAGAATACTCAGGATTCGAAGCATTTCATCT
TGAAATAAGTCTTCTGTTTGGACATTCGTGTTGCTTCGTTGCGTTTGCGGTTGCGTTTGCGGTTGCGGTTGCGGAGGAGG
AGCACTTCGCATAGAGGATGATTCTAAAAATGCTAGATTGGTGGGCAGCCTCATCATGTGGCCGCTGTTAGTATTTTGAT
ACGACGACGAAGCGGGGCCACGAGTGGATGAGCAACAGGTGAGATTCTTGATTGCGTGCATTGTTGTCAGCCTTTCTTGT
GGCTGTTTGTGTAGAGACATACGAGTATGTACGAGTATGACTGTATTTTATGTGATACTCGAGGTAGTTGCGTGAAGGTC
ATCTTTTTTATGCATAGATGGAATTTAGAGCGATACAGCGATTTTCTGACCCTTCTTCATGACCGTCGACAACAATCATG
TAGTGCCGCAATCACCAAAGCGACATCGGTCGGTTCATATGAAAAACGGGATAAGTCTGTAAATGTCATGCTCTTGATGT
TTATGTACCGGTAGAGAAGCTATTGTCGCAAGGGAAGGCTTCAGTAGTGCGGTTCTTAAACATTTTCACTTTTTAAAGGA
TTTTCATTTAAGGGGTTTGGATAACTTAAAATTGCAATATGTAAATATCTTGTTCACAACAAAAATCCATCACTACGCAA
GAGACACTTGACAGATCGAAACGTAGAACTGTCGAAAGTGACATATAAGGGTAAGAAAGAGCCGGTCAAATGACGACAAA
TCGAAGAAAATATTATTAACAGTAGCGATGTGTCGGGATTTCGTTTATTCATTTATTCAAAGGCAGAACAACGCGAGTAA
ACAGACGGTTTCCTTTTTCAAATGGAGACCAAAAGTTCTCCTTTTGGAAGTCTTCCAGAGTTTCTCCGCCCGATTAATTT
GGCTTCTCCGCTCTCAATTTTCCCAGTGCAGGTTGGCTCTAGAAATTTGGATTGTCATCTTGGTCGGATCATCGGGACCA
CCCGAGCTTTTCGATTTTCACCGTACTGTAGGTTTCATATTAAATAGCGTGGAAGCGCTCTGAACCGTAATCTACTGTTT
CGCGTTTCGCGCGATCTTGGATATGCGCTAATCTTTTGCGAAGAGCAATGCGAATTATATCAGCTACATTAATCGCACCA
CCCGGGGTTTTCGATTGCGATCGATTGGAGATCGATTTTTCGATCGCGGGACTGTCAATCCAGCGATCGAAAAGCCCGAG
GGTTGCGATCGAAAAGGCGAGTCCCGCGATCAATTTGGACTCGATTATTAATCGTCGGACGTGGATCCCCAAAATAAATT
ATTTTTGGGATCCTGCAGTTCCTCTGTAGATACGCGAGTTCACCTTGATGGCTCAGAAGATTTGAACTATAGCTATAGTT
ATAGCAGCAACAACGGACTCATTGTTGCCTTCTTTTTACACACGTTCGAGAGTTGATCCGGCGTGTTTTGTCACGTTGAT
CGCCAAGCTAGCTGTTGGCAATTTTCAAATAGTCGCACAGACTAATTTGGGGAGGGTACTATCTTGCCAAGTAAAGGGGG
GCATAAAACCTTATGACTCATGACCAAAATAAACCGGAGCACTCGGAATTTTTGATCGCCAGCGATTGAAAAACCCGAGT
GCTGCGATCAATTTTCACTCGATTGACTGAGCCTGCGAGAATCAAGACATATTGCAGAAAAACATGAAAATCTGACGGTT
TCATGGAATTGTTTTAATTAATACAACTGTGGTAGTACTTTTGGACCATGTGTTCTTGCTGCGCCAATATGTGTCTGTCC
CACTGCTCAATACCCTTCTTTGTTAGTCGGACGTGCGGTAGATCAAATGTGAGAATAGAAAAATTGAGGATACGGGGGAG
GATTGTCTTGTTACGGTTGACTTCTTGGACTGTCCCTTCCCACAAGTCAAGATTCCTGATCCCAGACGCCCAGTCAAAAT
GAAGGTCCACAAATCATTGTATTCCTATAAGATGGATGGACCGGCGCTGCGCTATGAAATTGCGATCAGTCTAAAGACGA
GTGACATTGTATGGATGTCAGGATAAGAAGTCCTCGTCTTCTTCTTCAGTAGTACTACCACGCATGCATCATCCTCATTT
CTTGCTTTTTGTCCCCCTCATTCTCTCACATGATGCGCAGTCCTCATTTCCCTGGTGAGTACAACGATGTGATGATCTTT
CAAAATGGGCTGCTCAATGAATTGGAGGAGGGAGTACATGTGGAGTTGGACGCTAAAGTGTCCCAACAGCATTGCTGCGG
ATCGCAATGACAAAGGCCTCCAAAAGAGAATTGGCGGCAGCCCTTAGTTATTATTTACGGCAGTAATTACTTTTTACGAA
AATAATTACTGCCGATTTTGATATTTTGACCGTAACGTGAATTACTTTTTTGCTTTCCACTGGAGACCCATGCGTACCAC
CGCACGCCCATCAACTTTACTTTTTACTTTATGTACAATGCCTACGGAAGCCCGTGTATGTACAACCCATGTACCTTCTG
TACCACATATGTCACGGACATATGACGCGCGATACACCGTGTTGTAGCTACAATACGCGCGATACGCCGTGATAATACAC
CCAACGTGTGTGATACCCTGTGTTGTTGTAGATACACTGCGCGCGATACCCAGTGCGACAGTACATGCTACTCCTCCGTT
CCACAATGATCGGGATATTGGGCCTTTCTAGAAGTAGCGTCCTCACAAATGTGTTTATGCCTTGAATTTGCATTGGACCC
CCCCCCCCCCTTCTCAAACATTGGGATTCTTCGGGTGTATATGATTATTTTAGTATTCCTGATTTATTAGTTTGAAAAAA
GACAATGAAAGTGCGTTTTTTTTCCGCGAATTTCAAAGTTCCGTATTTTTTCCTTCCACTGGGCTGTTTTCATTTTCTCA
GATATCGATAAAATCGCAAGATGACGGTGCTTAAGCACCTTTTGCTTCCTGAGAGACACCAGCTGTTGCTGTTCCTACTT
GAACGACACAAGGGGCACGTCTTAGATCATGGAGCACTGCTGGCCGCCTCTGATGAATTTTCCGTTGGGACAACAACCAT
GTTGAGGCTATGGTCGGAATGGTTGAAGAGACATGACGATGACTGGGTAGGCTTATCGAACGTGGATACCGCCAGATCTA
ATTGCAGAATGGTATCTAAGTATATTATCACTGACGTTTTATCTACAATTAAAGAATTTGGGGAAAGGGATTGATTCACT
CTCCAGAACATGGCTTCTCACACCGGCATTCCCAAAACCAACACAACAATCATGGACGCTTGGCTCTCAGAACCCTCTCA
AACCGACTGCTGTGGAGTTCCATAAGTAGCCAAGACAACTACAGAAACTCGATTTATGCTCCATCCGAGTACGTAGGGTA
TCATACTTTATGTAAGGTATACCAGCGCGCCATTTTGTTTTTAGAGGTGTCTATTGTGCGCGATTTGCGTCGAAAGTGTA
CTGTGCAACTATTTTCCCCCGCGAAACAGGAAGGGCAGTTCTGAATCCGGTTGTCCCGATCATTGTGGAACGGAGTAGCA
TGAGATAATC
>k141_1279
GCCTCTTCAACAATAAACAAAGAAAGGGCCTACAAAAACTTGTAACGATCCGGCTTTCCGTTGAGGCGGAATATCGAGGG
GGGGGACAGGCGTCTCAAGGCCCACTGTGGGCCGTCACGGCCCACGTGGTACGCGCACCCCCACGAGGCACTAGTAGAGA
GAGCAGTAGAGAGGAGAATCCATCCAATCTCGTGCGTCCGTCATCGTCCGGTTTTGAGAAGACCCATGAAGCCTGAATGA
CCAACTTGTGACTCCTTCGACCATCATTCGAGGTCCTGCGCTCAACAGGTTTTCAAAAAACGGAGCTCGACAGCGGCAGC
GAGCGCTCCTGGAAGCAAAGACGACGCGGGGCCGTCCAAGCAAAGAGAGAGCAGCGGAGAGCGAAGAAGCACCCACCACA
GCAAAATCCGTTCCTTCACAGCAGCGGCGCTTGATCAATTTTTCACGTTTCCTCTTTCCGTTACAGTAAACACTTAACCC
AGTTACAACATGTCGGCCGGTATTGCAAGAGGTCGACTGAAGGAAGAACGCAAGGCGTGGAGACGAGATCATCCGTATGG
CTTTTACGCACGGCCGGTGTCCAAGGGCGATGGTTCGACTGATATTATGAATTGGGAGACTGGTGTACCCGGAAAGGAAG
GAACGGACTGGGAAGGTGGTGTGTACAAGGTGTCAATGGAATTTAGCGAAGACTACCCTTCCAAACCACCCAAGTGTAAG
TCCACTATGCAGTATGCTGATGACTTCCTAATACTCGCAGGTGCTGTCCCGATGCTTACGAAATCGCTCCATCCATGCAC
CATACACCATACACCATACACTGGAACCACAGGCAAATTTGTTCCTCCCCTCTTCCACCCCAACGTCTATCCTTCGGGAA
CCATCTGTTTGTCGATTCTCAATGAAGAAGAAGGATGGCGCCCGGCAATTACACTCAAGCAAGTGCTGATTGGTATTCAA
GATTTGCTGAACGATCCAAACCCCAACAGTCCCGCGCAATCGGAAGCCTACCATATGTATATGAACGATAAGGGCCAATA
CAAGCGGCGGATCCAACAGGAGGCGAGAAAGAATACTCCCAGTAGTTAGTAGAAGTCCTTGATTGATTAGGCTGGTTGGG
ATGCGATTACTTTGTACTTTACGGGGAATGACACTTGAGTATGATCGGTGTGCAAAATGTGTTGGGATTGACGGCCGTTA
TCACGAGCTTCTTAATTCTTTCTATTGAAGGCTGCGATCCACCAAAAGGCGGGTTTTCTTCCTTTGGACCTTTCATCCGG
ATTGCTTTCTTTCGAAAAAGTCCTTCGTATGGGTGGGAATCTTGGAACGGGAACGAGCTATCTTGGCGGTTCATTGCTCT
CTATTATTAGACTAGCGCACACTAGTATATCATGATTGTTTGTCAAGCAAAAGCAACTATGGAACATAATTGCGCGCGAA
TTACTGCTGGATGGGGGGGGGGGGACATTGCACAAAAAATTGCCATGTGGTAGCCCTTTTCTATCGAATGAAAGTACCGT
GTTCTCGGACAAGGTCGTACAGTACCTTCCAACGTATACTAGTCTCTAGCTTTCGTACAGTTCCCGAACGGGGAAGATTG
CTCACACAGAAAGTTTCATCATTTCCCTTGTTCACGCTAGACTGATGGTAGACTTTAGGGTGCTGCTTCGCGGAGTCGGG
TGGGACCTAGTCTACTGAGTTGTCCCTTCGGACAAGCGATGAGTATGTTTGACCTTGTGTACCACGAAGCTGATCGAGGT
GACATCAATGGCGTTTTCCTCTGCTGCTGTTCTGAATTTTGAAGCAAGAGGATGCTGGGATGGTACGCAAACCCGTACAA
GTCCCAGTCTGGTAGTACCTCTGTCGGTTCGATTTGAAAACAAGAAGGCCAACCGTCCCTTCCAAGAAAATGAATTGTTT
TCCATTTACTCAAATCTAGTGGTGATGTTCAGTGCGAGTAGTAGGCTTTCCGATGGTATAACGTTTCTGACATCTAACAA
ACTATATTCTTTCCTGTCAGAGAGAGTCATGTCGATATTCTACATGGAAGTGCATCTCAACACAGTATCTATTTTTTCTG
AGATCCTTCATTTCTATATTCTTGTGTTATTTACGCCACTTGATCCGGAAGGGGCAATCCCATGGCCTCCAACATGGTCA
CTCCTAGACGAGCAGGAGATCTCGAAACGTGGACACCGGCGGCTGCAAGGGCGGCAAACTTGTCTTCGGCACCACCCTGC
CCACCGGCCACAATGGCACCTGCGTGACCCATACGACGGCCAGGAGGTGCTGTCACACCTGCAATGAAACCGACCACAGG
CTTGTTGGGATTTCCGTATTCCTTCAACCATTCCGCAGCTTCTTCTTCTGCTGATCCTCCAATTTCACCAATCATGATAA
TTCCTTCCGTTTCAGGATCATTGGTGAAGCGTTCCAAACAGTCGATAAAGTTGGTACCATTGAACGGATCTCCTCCAATA
CCAACACAGGTCGACTGCCCGAGGCCAGCCACCGTCGTTTGGTGGACGGCTTCGTAGGTGAGGGTTCCACTACGCGAGAC
GACGCCAATCTTTCCCTTGGTGTGGATGTACCCAGGCATGATACCGATCTTACATTCTCCTGGCTTGATGATTCCTGGAC
AGTTGGGACCAATGAGTCGGGTTGCAGATTGTGATTTCAATGCATGCTTGACGCGAGCCATGTCCTGTTGGGGAACTCCC
TCGGTAATGGCCACGACGAGAGGAATTTCTGCCTCGATGGCGTCCATAATCGCTTGGGCACAAAAGGGAGGTGGGACGTA
AATCACCGACGCATCGGGTTGGACTTCGTCCTTGGCCTCTTGAACGGTGTTGAAAACAGGCAATCCCAAATGCTCTTGTC
CGCCCTTGTTTGGAGTCACTCCGCCCACCATTTTGGTGCCGTAATCAATCGCTTGTTCTGAGTGAAACGTACCCTAAAAA
GAAAAGAAAAGTCATAGCGAGAAAGAGGACAGAAAATACGTGTCAGCAGAGAGAAATCTGAGCAAGGGGCAGTTTTTAGC
AGTGCCTTCAGGATGGCTCTCGAAGAAGAATGATCTGACTAGAATTGGCAAACACATGACATCCAACATCCAACATGAAA
CTGACCTGCTTGCCCGTGAATCCTTGACAAATGACACGAGTGTTCTTGTCCACCCAGACTTTGGCGGTAGACGACATTCG
TCGCGCCCCGGGACGGCTCAATGCCACAGCAACCTTGGATAGAGAGGTGTTCATGGTGAGTATGATATCTAGATTGTTTT
GGATAAAAAATGGAAGTTGTGGTATCGACCTAACACATCAAAAGCTGGCAGGGGCGAGCGAGGCGAAAGCATTCGGTCGA
CGCGATGCGGTGCGGTGCGATGCGATGCGGTGCGATGGCTTTGTTCTTCGCTTCTCTCTGCATGCGGCTATGGAGAAGAT
CTTTCGCTGTCCACTCTACAGTACTACGGAGTCCCTAGAGTAGACGTCTGCCGTCTGTTGGTTGGGTCGTTGGAAAGCTC
CGGCAGCTGGTCGCTCGGTAGCGCGCGTCATTTGACTGGTGTCCGACCATAAATTGATTCTCATAGTCGGTTACCGAACT
AGTCTGCCATCCTTCAGGTTTTGTCTGTCGAGCTCGATCTTATCTCGAGCTCGCACAATCGTCGGCGCAACACATCCTCA
TCGATCGCGCAGACGCAACAACAAGCAAAAGTCGGGGCAATACCAGCAGCGATGACGATGGCGGTGGATGAACGGAGCCG
TAACAGCCGCTGTGCTTCAACTCTGGTCCTTCACCCTCTCCTGGCTTGTTGCTTCTCTTGAAAAATAACAAACACCATCC
ACGTTGGGTGACGACGTTCTTCCTTTCTTCTCTAGACAATGTCCCTTACTTCTCGATTGCTACGAACACCTGCAGCCCGT
CGCGGCGTACAACACCTTTTGGGTGGTGGTGCGGCTCGAGTCCAACGAGCAACCACCACAAATGCGAGCATGCTCCGAAG
CCTGGCGACCGCAGCCGGTGGTGTTCAACTCAAAGAACTCGCCGAGGCCAATCCATATAAGGATGTGGTCAGGTATGAAC
ACAAGAACCGAAAATGGAATCTGCAACATGTCGACTTTTATTCCGAGGCCTTGGCGATCGGTCTGTTGGAAAATGGATTG
CAACCCGGTGATGTCGTCTTGAGTTGGTTGCCTCGACACTTGTCAGAATCGGTACGTGCCTAGAACAACTGGAAAGGCGA
GGCTGTTATTATAAAAGCCGTAGAACCTGCGATGGGAAAAATATAGCGGATTCTCCACCTATTGTATCTCATTTTTCCGA
TTGATTTCATTTCAGATGGTTTTGCAATTTGCTTGCTCCAAATCGGGCTTAATTCTCTACAACTTGGACCCCACGCTAGC
TACTACCGACACTGTGGCCGCCAAGAAGGCCTTGGCCCAAGCCTTGACACTGACCAAGGCCAATGTCTTGATCACGCAAG
AAGCTGGATCCGATGTCAACTACGTCCGATTGTGTGAGGCGGTCATTCCAGAGATTCGATACTTTGATTTTGCCGTAGGA
CAACCCTTTGTCACTCCTCGATTCCCTCATTTACGATTTCCTATCCACACTGGATTCGATCAAGATGACAAATGGGGTAT
GCTCCTCTTGAAGCATATGGTAATCCCCTCGGACAATTTGGACGAACTTCTTCCAGAAGGATTTTCCGTGGATGGTAGTT
CTCCTCTGTTGGGAGAGCTTGTTGTAGATGCCAAGGGTATCCCAACTGGCACTGGCAAGATTCAGACCAACGATCAAGTC
GTCAAGAGTGGTATCTGGTATACGTACTCAAAAATCTTGAAGCGAGAGTACCATGAAGTGGAAGGTGTAGGCGTTATTTG
GTAACTAACTCAGCCAACCCTTCGAATATTTAATCTCCATCAGCTTACAAAATGCCATATATTAGGAAACCATCGTAACG
TTTACTTTGAGACTGTATTCAACACCAGTAAGACATGGGCTTATGGAGGAAAAATCCTAAAGTCTATTGATGTTTAATTT
TGTCGATCCTATTTCTGAATTTTAGTCTTCCTTTGCGGCGGCAACTTCTTTCTTGGCAGAGGCTTGAGTCATTTCGACAA
TCACGCCCTTAACGTCCTTGCGTTCTGTCACGGGACGAGGAAATGGGAGTCGCAATTTGAATTGCTTGGGTTGTCCGGGG
AGTTGATCTTCATTTTCGGGGTCGCGGGTGATCTTCACGTACATGCCCAACGAATCGACCGAGGTGATTTCGGCTGCTTG
GACGTAGTTGTTACCTGCCAAACCAGGAATGTAATGTTCGACCATGGCGATGGTAGACGCCATGTGATCATCATTCATGT
GGGTAGCAACGTGTCCTCCAAACGCCATGATTGGATCGGGCTTGGCCCCGCGGAATTCTTCAGCTGTCACAGATCCCGCC
CGGGCAAAGCCTCCCACAAAGCGGACATGCTCTACTTCCATGCGATACCAGAAGAAGTCCCCAAAGTCAACCCAAAAGGC
ACCAGGGTGCTTTGCCAAGTACGTTTCTTTGGCCTTGGTAATTTCATCCGCATCCTTGACTCGCTTGCAAGTACCCATCA
AGTTGACCCGCCCATCCGCGGCTCCCTTCACGTGAATGATAAATAAGCCATGATTTCAAAGATCTTGGCATCAACGTAGC
AACAGAATAGGACTTACCTTGAATTCCTTGGCAGCCACCGTCACACTACACTTGGGGTTTGCCAAGATGTCTTGCGTGTG
GCTGGACATACCGGAAAAAACAAAGATGGGACGACCTTGGTCATCGGGAGCAAAACCAACAACAGAACCACCTGGGAAAC
CAGGGTTGCTGTTGCGAAATCGATTTGATTTGATTTGATTTGATTTGATTCGATTTGATTCAAACAAACATGATGAGAGT
GAATCCAAAACCTAATCGCACATTTGTAAAGTACACGCGTTCTGGATTAAAGAACTTACGACTTGGAGATGGTGCTCATC
ACCGCAAAACCATGGTTGTATTCAACCAAAGATCGAACATCAGTGGGAAAGCCGGGCTTTGGAACGTTTTGCTGATGTTC
CATGTACGCAACTGCTCGTTCCTTTTGGTCAGGCGATAGGCTGGCAAAGGGATCTCCACCCACATCGTGCTGAGGAGCCT
TTTGAGGAGCATGATACAGTCTGGTCGAGCTTCGACTAACAGACGCAGGCCCCGCATTCCAAGCAGAAGCACTGGGTATC
AACACACATGTCAAAAGTGTAGCAACACGTATAACAGATTGAAAGGAAATCATTGCAGAAATAGATGAAATTGGATTTTC
CGAATCCGAATCCGTCGTCTGAATACGTGTAGTAGGTGGGTGCAGTCAGCTTCTTGCGACTTGTAGTACTGTTAGTTTTT
TTCGTTGTTAATGAATGTGCCGATTCTGTTGCCTGTGCTGTGTTTGGGGTCTTCGGTTGACTCTGGAGACATATGCGACC
AGGGACTGACGAGGAGGGAGATCGTTTCGTTGCCTTTCTTTGCTCGCCTGCGATTGATGTGCTGGTGCTGGGTGCTGGCG
GCGGGTAGAGAAGAGATAGATTATCCTAAAATTAATACAGTAGGTGGAGTGATTCATGATTCATTCATTCTTGCCATTTT
TCATTGGCTTATTAATGTCAGTAGCAGTAGGTCAACATACATACGTACCTCTGGTGAATGACAGGTTCTTCGCCACTGTC
TGTGTGTATCTGTCGGACACACAAGCGAAATGCAAATCTGAAATACCATTCTTTTCGCAGTATGCCACAGTTTTATCACA
TCGGCAACAAAAGTACTTTATCATCCACAACCATGTTCTTGCTGCGACGTGTTAGATATCATCATCCTTTAGTGGCGCTG
TATCTGCTAGCATCACGTGGATCCATGGGGTTCAATTTGCACTCTGGCCAAAGAAATGTTGGTACCGACAATGCCTTGTC
GGCGCCAACGTCAAGACGGATCGTCTTCTCTACGATCGCGGTATCCTCGCTGGTCGTTTCAATTCCTTTTCCATCCGCCA
ATGCCTTTCCGTTTGGAGACCAAAAATATCGACGACAGAAAGAGCTATGTATTGTGAATCTGTTGCGCCTCCAATACTGG
GCAATGACAACAGCCAGCATTCTCGAAGCTTCGACAGACATCGAGCAACGAAAGAAGGTCTACTTGGAAGCTCGCCTTGG
TGCCAAGGCGATGGTGGCGAAAAAACAAGGAGTTGGAGGTGGAGCAACTCCACGCGTCTTTGGCTTGCTTAGTTTGCAAA
TCGAAGCCTGTTTGGATGATCTGAAATACTACGGCAAGAACAAAAAGGTAGACCAACTGAAAGATGACTTGGTGGAGGCA
TTGGCATCCCTAGTGGAATTTGATGGTTTGGAAACGACACAAGATCCATCACCGAGGTCGTCGCTGACATTGGGACAGTA
CAATGACCAAAAAGCCGTCTACGTTCAGCGGATGCTAGCTGAGCGCATCACACCACTTGCGGAAGAATTGGTGGACTACT
TTGGACCCGAGACACGCCAACAGTGTGAAAGCTACGTCCAGCAATACTATTCCAGTGAACTTCCTCCAAGACCAACATCA
GTGGAAAAGACGTTTTCAATTACTGAGGAATTCGCAGGTGAAAGCAATTAGCAGTGCGGGATAGTGCTCTTATTATAGTA
TGTGCAGAAGGTTTACAAGGGCACCGTTAACGCCGGAACCACTTTCGAAAGCCTGGACGACCTTTTAGAAGATCAGAAAG
ATCTTTCAATTTCCGTTGTTGATCGGGTGAATTCATGTAATCTGTGGTGATTTCTTTGATCAGATTAAGCTTTTTCGGAT
CAGTGACGTCGATGGGAAACTCAGCTGGAAAACCCAAGATTGGGTTGAACCGCATGTATCGTGTATTGGAAATGGACGAC
GAGCGCCCTACTGTCGTGCCACCTTCTCCCAGAATGTCTTCCAATATGTGATGAATTTGTTCCCCATCGCATGCACTGTC
AACAATTTGGCCGATAATACCATCCCAACCGATGCGAGGGGCACTCTTCTGCTCCAAGAAACCACCAGTCCCAATAGAGA
CCACCAGCTCGATTGGTACGTCTGGAAACAGCGATCGAGCTTCGTGAATGCCAATAGCAGTTGGATTGCTGGCAACAATG
CCTCCATCACAATACATTTCACCTCCCATCAAGACGGGCTTGAAGACTGTGGGGGCCGCAGTTGATGCCCGAAGCGCATA
CCGTTGTAATACTCGGAATGATCCAGGATGCCTCGAACCGTCTCGTTGAGGAATCCAAGGTGCGCCGCTTGACCGCTTGG
CCCTCTTGGGGTATTCATTTGATCGAATGTCTTTGTCTTCCATATCTAGAGTGAGGCCAAGGGACTCTCGCGCTTCATCA
GGTTTGACAATAAACGGGTCAGGAAGTTCCCCGCCATTGTAGTTATAGTTTCTAAAGAGAGCCACATGTGTGGGTGTTGA
AGACATTTTTGAAGTCACTGCAAATACGTAGGGGACTGCTGGGTCCGCTCGGCTGTCCAGCATTGTGTAGTCACCCAAAA
TGTCGCTCAATATGTTCATGAAAGGAGATTCATCATAGGTCGCGGTCGTGAAGAGCAGCAGTGGCGTGCTCAAGGCTGAC
TTAGTAAAAATACTAGGAATCAGCACATCATATCGCTTGACCGCTTTTTCACTGGTTTCACGTTTGAGTCCAACCAAAAA
CGCAATAATCGCACCTGTGCTCGTCCCCACCACAAGATCAAAGCAATCTGCTACTTCGAGACCTCCCAAAGACTCAACCA
TACTATTCAAAGCCATGACTGACGTCATGCCTCGCGATCCTCCTCCATCTAGACACAAAATCCGCAAACCCTTCTGTCCT
GGCATCTTTGGGACCCATTGATTGTATCCCATGGCGGCCAATATCTGATTTGCGGTCCCCTGTACCTTTCCATTGAGATT
GTTCTTAACAGATGTCGCTTCAATGAAAGGTCGCCGCCGCATCGACAATGCTCTGCCTTTAGAGCGTCGCCAGAAAAACT
TCACCATTTCCCCAGGATAGCGCAACCACCGACGCGTTTGCTGCACCCGTGCGTAGGAAGAACACCGAAGTACAGCCTCT
CTCAGCCCATTAGTAGATCGAAGGCCGTCTACGGCGCTATCACTGGCATTTGACATCGCTAGCAAGAGCTGCAGTACATA
TAACTTGCATTGCAGTCGGGCCTCTGTGAAAGGGCAAAGAGTACAACATCGTTGGTGAGTGAATTTATAAGTAAGAAGAT
CCTCAACAAAGCAATTTGGTGGAACATACCTCTTCGATTTCGACTGAAACCTAATTTCCATTTTGATGGTTTCTTACTCC
GTCTGAGGAGGAGCAACCCTTGTCTTCTTGTATCTGGCGTAACATTGATGTCTGCATCATGTGCGTACTGCAACAAAGTC
ACCAAATCTTCCATCAAGCTTGTGCCCGTCGAGTGTTGAACAGCGTTAGCTCGCAACAAGCTGTCTGTGAGGACCGCCGC
TAGATCCAGTGAAATGGCACACAAGTCGCGTAAGGCCCGACAAGCGCTCGAGGCTGCCAAGAAACTCTCTTCCTGCTGAC
TAGAAACGAGGTCTGATGAGACCTTGAGTCCACCGCCTCGTTGTCGCACGGCACCGGCCCCTTCTCGAATGCATTGCACC
AATGGACGGACCCCTCCTCTTATCTGTTGACAATACGCTCGCCATTCGGCAGTGTCACGGACACACAATGCGATTGATAC
CGCCAAATGACGCATATCTCTCCCGATCCGCTCTTCGTAAAACTCCGCCTTCGACAAGGGCGGTAAATCGTAAACAGCTT
CTACCCCTTCCTCCTCAATACCTTCGTCTCTTCTGTCTTCTTCTTGTAGAACCCTGTAAAGTGGTGGTAGATCCAAAATT
TCAACATCTTTCCCTGGGGATGACGAAATGCGCAGGGAGACGGCATCATCTAACTCCTTTGCTGCGGCTGCGTCCATTGC
GGGGAGTTTCGAGGAGGCCGTATAAGAGGAGGAGGTAGCCAATATATCTTCACTTACCTCATCATCCCCCCCTTCCTTCA
GATCTTGTGGTTTTGAAGCGTTGCGCGAGCTCAGATCAATAGCTTGTTCCTTGTCTAGTAAAGTCTTATTCAGTTTGCGC
ATTTCTTCCTCCTTTCGTTGCATCTGTATTAAAAGAGAGCCAATGGATCCACTTGCATTCCAATCCAGTAAAGGTACTGG
TAGAGATCCATCCTCTAAGTTACCGCTGTCGCCCCCAGACGAATAGGACGAGGAAGGATTTTCTTCAGTTACTAGCGGCA
CCACTCGGACTAGTACTGCAGGGCTATTATGTTGGTGTGGTTGGTGCCGCTTTTGGTGGTATTGCTGCCCCACTTGGGAA
TTAAAAAATGCATTTGTAGAGCCTGAAATCCCGAGGATAGTCATTATCCACATCGATCCTAGCATCCAAGCAATTGTTTG
CGATATCATTCTTCCCGTATTCGTGATCAACATAGAATGCTGCCTTCTCGCTGTGTGCGCGAAAGCAATCATCTTTGACA
TTGCTCTGCCGCAGTGCACCCGAATTGGCGGCTTCCGTTGTTGTTATGGTGAACTCAACTCAACCCTCTAGCTAGAGTAC
TGTAGGCTTCAAAAAGCACAATCGACAGTCAACTGTCAAAGTTCAAGGATCTTAATTTCAAGGAAGAAGTAGTAGTCAAT
TGCAGTCTTCACAAGCTCTATGGAATACGTACAATATGACCTATTAGGGGTGTGTACACTATTCTCTACAACACGTGATT
TGTGCAGTACGAGTACATACGAATAGAAACTAGGAACCTACCAGGTACCGTAGGACCTACCGTATTTACCGGTGATATAT
GTCCCCCCCTAATGCACAAATCTGAAGTCGTTTTATCGCGAAGGGGGTCCATGGCAGAATGCATTTATTCGAATACTCGA
ACTAATCTCAAAAAGTGTCACTACAGACTTTTGCCACTCGTTCTGCGAATCATTTCCATCAGTCGCATGTCCAGATCCGA
CGCTTCCATCCTGCGCTAGTTTGATTTTAGAATTCACACAAAAAGTATCCAAAATATAGCACAGTGTATCAACATGGTAC
GCGGCAAATGCAAATTCGTGCTTCATGAGAAGCAAGAAGAAGCGTACAGAGTCCCCAACAACATCCGCCCCACAGCAAGG
AAGTATGAAGTGGCCGCAAAATCAATCAGGGCCTGGAAGATCCAAATTGACCTCGCTAGTAGGGCAAACATGTCGCCAGC
TGAATTTGAGAAAAAAATGCGTAGCAAAAATAAGACGTTGCATCCTGGTCGAACTGCAATAGGGTTCAACCATGATGACG
AGCTGCATGCATAGTTTGAGAATCTACGACAACAAGGGCGTGCTGTGAGCGTTCGGCTTCTCTGCGCTGAGTACAAGCGA
TTGAGGGCAGACGATGTCGAATTGCCAAACAAGATCATCCAGCGACAAATTTACAGATGGATGTGGCGTAAAAGGGTCAC
GAACCGGTATGTGACCCATCAAGCGCAGAACACTCGATACAATGCAGGTTTGATGAAGGACTGGGTACAGTATCTTGAGG
GGCAAATCAAAATGTTGGGCATCCCAGAGGAGAACATGGCAAATTTTGACGAGACAAACGTCGACTTCAGTATTGACTCC
AAGACAACTTTGGATACTTTGGGGTCTAGGAGCATTAACGTTTGAGCGGCTAAAAGCAGCCAGAGACCAACTGTCATGCT
TGGCGTCTCAATGACTGGCGAGAAAATTGCTCCTTTGGTCATTTTTAAAGGATCTACCAAAGCAAAGCAACAGGGCAAGT
CAGCAGGGAATTCAGCAGTCCCAATTTTGTGTATCCAGCTGGTATGTCATATGCAGTGCAAGAGAAGGCTTGGATGAACA
CAAAAGGAATGTTGAACTGGATTGAAAAGGCTTGGGGGCCATGGGCGGATACAAAAGA
>k141_3977067
TAGGCCTCTGAATCACAAGGCAACAGGAGTGGACTCGGTTGATGGATAGGAGTATTGTAGGAGGAGTAAGATGGTCGGTG
AAATGGATGGAAGGATGGCGCTTGTCGGTCCGGATGTGGTGGTAGTAAGGTGGTAGTCAGGGGTGTGGTAGTGAGGGGAT
GCTGAAGCTGAAGTAAATGAGGAAGTGCAGGACAGTCAATGGGGCTGCAATGGAAATGGATGGAAGGATGGAAGGATGGA
AGGATGGCGCTTGTTGGTCCGGATGTGGTGGTAGTAAGGTGATAGTCAGGGGTGTGGTAGTGAGGGGATGCTGATGCTAA
AGTAAATGAGGAAGTGCAGGACAGTCAATGGGGCTGCAATGGAAATGGATGGAAGGATGGCGCTTGTCGGTCTGGATGTG
GTGGTAGTAAGGTGGTAGTCTGGGGTGTGGTAGTGAGGGGATGCTGATGCTGAAGTAAATGAGGAAGTCAATGGTGGGTT
GTGTGTGGATTGGATGTGTCTGTGTTTTTTTTGGATTTGAATGTGTTTTTTGAGGATGTGGGTGTTGACCGGATGTGGAT
TGTTGAAGAATTCATCACTTGATTGCAATCAGAAGGTACCACAGTATTCATCGACACGTGGTACCCAACACAGAAAGATT
TAGATTCCTTCCCGCACATCGAGATGACGTCTCGACATCATTGTAATCCACACCAGATTCAGTTCCCCCAGACTGAATAT
GGTGTGCAGGAGGAGGTGGAAGGACGAAACGTTTTGTCCGTCTCAATGTGCTTTCCCGGAGGAGTATCCAATGAAGTAGG
GGACACGAAAGAACATGAAGTCGTTGTACATGATATGGGCAACTTCAATAAGAGACTATTCTCCAGTATACGTGTCACTG
AAGAAAGGGGACTCAAGACGACAATCTTGAACAAGAAGCGCAAGCGCGAAGTAGCAGCTGCAGCCAAGATGATCAATAGA
GCCAATCAAGCGAGATTAATGCAGATCGGAAAGGAATCCGAAGAAGAAGCTACAAGGATTGTAGCGGCTATCATAGCCAC
TGGGCAAGCACCCCCTGACAAAGAGTCACAGCACGCAAGCGCAACCACTCAAGACATCGGACTACCAAGGACATTCCTGT
CTGCCAACCGCCACTCTAGTACAACACCTGAAGACCTGAGTGAAACATGAGGACTGAGCTTGGCGTAAGTAACTCTCACT
CTCAAAGCAACCACACAGAAACTAGTCAGGTCGGCTATCATGCCACTTGCAAGAAGGTACAGGGCCGATAGGATATTTGA
TGTGCTTGTCGAGTTCAAGAGTCGCTTGGATCTGTTGGAGTGATTGGCGCACTGCCATCATCCGACTCGACGTGCTATGG
GGAAGTGCAGTTTGAGTGTTGATGAAGATTGATTGTTCTATCCCTGCTTGGTTCTGTGCCCAAGAGAGTGCGATCCTATG
AAGTTGACCTAGTTGTCCCTTGGTCTGCCAGCCGATGATGAACAGACGGAGTTTCCCCCAGCACTGTTCTTGATGCACGT
GATGAAACCCGGAGCACGATAACCAGGCCGGCCCATAGATGACTGTGTCACTTGTACTAGTGCTGTAGCCGCACTGTGAC
TTGATGCTTTTCATGTATCTTGTTTGAAGTGCGGAGCATTGTTGGTAACTAAAGTTCGTGAACAGGAGTGGGTATGACAT
ACTGGGGAGATACATGGAAAAGTAGTGCGTCCATGCCTCCCAACGTAACAACCAACCTGTTTCGGTTTCCATTGCTAGCT
GTTTGCATGTTTTCATTAAAATCTGGGATTGCTGCTTTGGATGACCGGGAGGTGTAATGTATACCCCCAATTGTTTTCTG
GGTACAAAGGTTGGTAGCTGTAGAATGGTCACAATGTCTTTATTGGCAGAAGAATGGAGCTGGACTGGGGGTGTCTCTGG
TTTCGGATGAAGGTTAGGGATGCCATTAGAGTTAAACTGCGTAAGTGCTGCATGGATAAGACATTTGGGGAGTTCAAGTT
GCCCTCCTGATTGCCATAGGAGGTCGCGCCATGATTGGAAGTCCGCCTCGATAGCCTTGGCGAGGTAAGCTGCGGTAGGG
GAGTGATCCAATGACAATTGGTTGACTCGTAAGGTGCAATCATCAACAAAACCTATCATAGATAAGCGCATGTGATGTTG
TCTATCGTGAGTTTCAAAGTTGGCACCATGTGCCTTACTTTCATATGCATCAAATAGGGCAGAGCATACAAACAGCCAGA
GCATTGGCGAATTCCCCGACCCTTGACCGGTGCCAAATATTGGATAGCCCGAGCTGTGGGTGTATAATTCCTCCGATATC
CCTGTTGTGGATTTGAGGCGGAATTTTGCAAGTTCTAAAGTTGTGGCGTTGACAAGTGCCACGTTTGTATGAGTCCCCTG
CTGACAGGAAGCGGTAGCCGCTAAGCAGATCAGATTGCAATCATAGCATGCTGACGCATCGAGAGCGCCGATTATGCCGG
GTTTCATAGAGGTACAGTAAATGTCACTCTCCAGTTCGCACAGTTGGACCGGCCCATACGCCGATCGGCCAGCACGTCCG
CCGAAAGTGTCATTGTTCAATGTATTTTTATCTTCAGCAAGATGCATTGTTTTCCGCCATTTCACCGCCAGAAGTAGGTT
ATAATCTGCTTCATACAGATGGATGACTCGCAGGCGGTTTATCCTGATGTCGTTTGGATCTTTTAGTATCATTACATTTT
CAACCTGCTGCCATCGTTGGTAGGAATACCCAAACCTGGTGGCGTAGTTGAGGAGCGCCAGGTGAGCTTCAATCAGGAGG
GATTGATAAGCCTCTACTTTAGCCTTATTTGGGTCTTTGTCCGGAAGGCCATGGTGGCGTATCAGTCCATGGTAGTGTCC
GAGATGGAGTCCGGAAGGAGAGGTTGTGGTTGACTCCGGCCAATTTTTTATCTTTCCGATGAATTGCTTTTTCGTGATTG
CAGTCCCTATTGAGTTAAGCGGATTTTTCTGTTTCAAATGTCTTAAAAATAAGGCTTGGATTTCATCTCGTGCTGCCGCA
GTGACGCTTGGATCTCCTGATAAGATGAGATCCAACATTGGACCCTCACATTTATACCCCAGCAATTCTTGGTGTTGTGC
TTGGGTAAAAGGTGTGTCTTGTGCCTGTCCAAAGTGTTGGCGATTTCAGGCAATAAGGGCCGAGGAAATGTCCGCGGGCA
CCTTGATCTCGCGCCAGTCCCCTTTCCATGTCTTCGCTTCTGCTGTGCTGTCAACGGGGATTTTTAATAAAGTGATACCG
CCCGAGTTCGAGCAGTGGCGAAGCTTGCTGAAGACGGATTTAATTTCTTCTGCTTTTTGAATCCTTTTTAATATTCGTGC
TTTTTCCTTTTCATCGGTAATATTCATTGCGCCAATTTGATTGTCCAAAAAGGTCTGGCTTAGCGCTGCTGCCTGCTTGT
GGTATTGCATTAGGTCTGCGAGCGAGGTTTTTAATAAGATCGTAGCCTCCTCGATCGTCGATGGTAGGGCAATCGTCAGT
TTAAATTTGTTCCGGAAACGTTCGATTACCTGGTGCATGTCCCTTTTTGTTCAGTGCATGGTGACAAGTAGCCGATAAAA
ATGGACTAGTCCCCACGCTTTCCAAAGGACAGGGTTCCATACTTCACGTCTTCGTTTCCGACACGACTTAGCTGCATGAT
GACTTGCGCAGACCATGTCTTGGTCCATGCGTTCTGCGAATAGGTGATCGGGAGCGGTCAGCAAATTTAATTCGTTGATC
CGAGCTGAGAGGTTGTGGTCTTGGACCAACTCCGTGCCTTTTGTTAATATATAATTGGCCACGTTGATTGGGTCTTTGGC
AGTAAAATCTCGTTTCGATAATGGGGCCATCACATGTGTCCCATTACCGAATAGTTGTTCGGTATTTAAATCAATAAAAA
CTCTTCTGTGGTCTGTGTCCATCCAATAACTAAAAGGATCATATCCACAGGCGGTGACGGCAATTAAAATTGCTGGCGAC
GCAAGCGCGTAGTCGATCCGTTTTGTGCCATTGCTGCACGTGGCTGGACTATCGACAACTCTGTGGCGATATGAGAATAC
GCCACCGAGTTTATGATCCCTGGCTATTTTTGCCATGCCTCGAAATTTGGCGCCGAGTTCTTCATTAAAATCACCGACAA
GGAGTATTGAACTCCCTTCGTCCGTCAATGACCGAATGTATTTCGAAAGGTTGCTGATAAACATTTTCCGTGCTGACAGT
CGTTGTCGGCCAGCTTTGAGGTCTGCGGTGTGTACTATTGATTCCTGGTTTTTTGTGTTTGCAGGGTTGATAAGCAGAGA
TAATTGTGACCGAATGGTCTTCTTTCCCGTGGAAGGTGAGAGAACTCCACCGACCGAGATGGTCGGCATGGCTACTACGA
AAGCGCGAATTGAAGTTTCCAATTGATATTGAAGCCGTGCCGCCTGGTTTCCATTCGGACTTGGCGCGTACTGGGGTTGT
GCTGGTGACCATTTTATAATGGTCAAAATGCTTCTTGCACCCTTTGTGCATCAAGTCAAGTACGCGATATTGTAGCGTGT
CTTTGTTGAGTTCGGATAGACACGCTACGTCGGCTTGAATTTCGCAGAGCGTGCCACATATATCGTTCCATGTGCCGCCA
TCTTTGTCTACTTCAAATCCTCGGATGTTGTTGCAGTAAATTATTGTGTCGTCAGGGTCTCTCTCGGTCAGTTCGTCAAA
GACGTGGTTGTTGATGAATAAGTTGTTGGTGTCATAAATGTTACTGTCATATTCGATGGTGGGATCGTTTGCAAACTCTA
GCATTTAAAGTTCTGGCTCTTCGAAAAGAGACTTGGATACCTGGCTGAGGACATTGTCCTGTTCTGCTGACTTGGGTTGA
CCTCGGTCTATCATTTCACGAAAAGGGGAGTCAATGGAGATGTCATCGCTCATGGGTAGTGAACTTTCTGAGCGTGTTTC
CATACCCCGTCCACTACCACCTCTGCCACTACCAGCGCCGTGACTCCTCCCTGATGTACTAAAGCCGTGGCCGCCTTGAG
TAAGTCTTGTTTGATTGTACCTTGGGGGAGTGCGGCTTACACTTTATATTTTCGTACTTTTTTTTTCAGGCGTGGAATGC
ATGTCTGATGGTTCTTGGGTTTCTATAGATGCCACGGTAAATGGGCCCGGATGTGAACCAAGCATCCTTTCAATCATCAG
CATTAGCTGATCGATTTTGTCTTGTGTGGCCTTTTCCCGAGCTCTGGATTCAGCCTCCCTATTTTTCAGTTCTTTGCGAA
GCCGGTCATTCACAAGTTGAGTTTCATCTAAACGCTGTTGGAATGCCACTAGCACTGAAAGTTGCCCAGAGTCAGGCGCC
TATGATGCAACAGGCAAACTGTACACCGGCCAATACCCTTTTAAGAAATGGGTTAGCGAATCAGTTCGGCCTCACTGGAA
TGAGATCCGTGAAGTGAGATCTCAAGGAGGAGGA
>k141_569544
TGCTGTGCAGAAGTTGACCCGCGGTCCGGGCGCCCTCAACAAGGAGGGAGCGAGGGAACTGTCAACTAGTCTTGCAACCC
TCCACATTTGAGGGATAAACCCTGAGTGAAAACCTAACCCCCAACTGCGGTGCGCAGAACAACAGCAGGGGGAGGAAACC
CAGGCTTGATTCACCAGACTCATTAGCGTAACGAGGTGAAAAGCAAAAGTTCCTATGCAGGTATCGAACCCACCGCCTCT
CAATAATCCTCTTACCATGTACCAACTGAACTAGTCTGGAACCTGGGGAACAATGATGATAAACAATGTAGTGACAACAA
TCTTGAAATTCATGCAATGCCAGATTTGCCACTCAGTTGGGGGTATCTTCCCACTGTGGAAGAATTAGTTCCCATCGCCG
GCACATTGCAGACGAGTTGTCTTGTCTTAAGGAAGGTTGCCCGAGATGGTTTAAGGCAACCTACTCACAATTTAGAGAGG
AGGAGACTTGAGCTACATGACATGATTGGTCTAATGTGAGGATGGCTGGTGGATGACCTAACGTAACTTTAAGATATATA
CTATCATGTTTCAGTCGCAGTTTCCTGTTTGTAATTGTCATCTGACTCCTGTTCATCATCCATGCCTTGGCCCGATTGTT
TGCTTTCCTCAAACGCCACCTTGTACTGCTTGTTGATGAAGTACAAGGTTTGTAAGAACAACAAGCCGGTCATTTTATCA
AACTGAGATGGTTCGGTCGGGGCCACTCCAGCAGCAGCATGCACATCATCATCCAAGATCATCACAGAGAGATTTGGGTC
ATCCTTGTTGTTGTATGTTCCAGCCAAAATCTTTTAAATCCTTTTGTGTAGAAACTTATTACTTACAAGTTGGCTTGCAG
TGGGATTTGTTCCAATTTGAGTAACCAAGGGTCTATGTTTTTGCAGGAAAAAGGTTAGGATCAAGCGGAATAGGGAACCG
TCTTGTCGTACATTTGTTGGCCTGGTGCCTTTTGCTGTTTCTTTTCCTTTTTTTGACCATTCTTATTAGCGCAGTCTTCA
AAATTACCGCTGTACATCTTCAATTCCAAATGTTCATTCTTCTTACGCTCTCCAATCATATCCAGCATCACGGACTTGGT
TTTTTTCCGCTGTAGTTTTGCAATCTCAGGGTGAAACAAATTTGCCCCGATACCTTGGTTCCAATTTTTGTAGGGTCAAC
TCCTTTGATGGATTGTACCATCGTGTGCTGAGTCGAGTTTGCAGAAAGTGGAATCAGGCTTTTTTCGTTGATGGAAACAT
TACTGAGGGTGATATCTTGGAAGAAATCCACTTGTCTCTTGATTTTCCAGTTCTGACGAGCTTACCTTTCTGCCATGGTG
GTGTCGACACCCGGAGCAGCATTGTTTGGAGGTGAGTGCCTTTCAATTACGGTGGTGGTGTCCTTGGCACCCTCATCAGG
GGTATTACTATCTACAAAGACAATGATGACATCGGCTATCAAAGACATCTTGTAGGCACGTTCGATGGTGTGGTGATTAA
TCGAAGTAAATATGCAGTGATCAAGACAAGCCTTTTGTGCAAAGGACGACAGGGTGTCCCGAAATCAGAAACCTCAACGT
ATCCCGTGCATCCAAAACCAGAATTGTGGATACGTCATATTTGGAAAATGTATCCACGTATCCACGCATCCAGCCGTATC
CAGTCCGGTGAGTACCGAGCCTGAGTCACTAATAAGGATCCACGTATCCAAGTGCGACTGTTTTATTTTTAGCGTGATTT
CCGTCCGATGACCTGCCTGATACCAGAGCACTAACACCTTTCACGATTAGTAGCGTTTATTCTTCGCCATCATCCTGACT
GATATATATAGGATTCTCGTGCTTCCTCCCTTCAGCTTCAAGAGTAGTCAGATAGGAATATTCAGCGCTGTTGCCATTAT
CCACTCCAGTGATAATTACGAATGAGATTGACGCACGAAACCACGATGGCGGGAGGAAAGGGACGACACAGCGGTCCCGT
AATACGTGAGGAGACCTGTCAAATGGAACGACGAACGCCTCGAGGGCCTAGCCCTCGGTTGCATCGATGGAGCAATAGTT
CCCCGGATCATTCTCTTCCAATCGAACCCCAGCTCTCACGGCATTCCTTAAAACGATGGAAGAGTCTACCTGTATGTGAC
AAAGCTCAGCAGAATCCCAAGAAACCAATACGGTCTCCTGAGACATCGTCATCGTCGCACAAGAGGACACTGCCGCGAAT
ACATATATGGGGTGGTGCTGGTAGTCCTAGTGCAAAGAACAATGCAACCACTACTAGTCCACCGCGAGCACCCACGAGGA
CGATCGATGGGCCTGTCTTTTTGTCGCCTCGTGCGGCCCCGTGCAGTCCCCGACGAAAACCACCCAAACGCAGTGAAGGC
TTTCGAGAAGCCGACGCTGTGGATATTCCAAACATTCGGCTCGAACCTATTTCGTTTGTTGGCGACAACGGAAGCAGCAC
TAATCAAGTTCAAACAGGCATGGTGCGCGTCCTTCAGAACGTCCTTTTGCCCGAATCGAGTCTCCGATTGGAACACAACG
ACGACACCACCCACAACGATGTGACGGTCGTCTTTGCCATTCGCCGCCCAGGATGCGGATTGTGCCGGGAACATGGCATT
CAGCTCTCCGAGCTTGTCGATACCATGGAAAACGTGAATGCGATCGGTGTAGTCAAAAAAGAAATTGAGGTCAACAACCA
TGCCCTGATGGAGTTCTACTCGGATTATTTTTCTTTTCCCTTGTACAAGGACGAGAAGTGGGACCTCTTTCATACCTTGG
GTAGCAAGCAGGTGACTATTTGGAATATGATCCTGGCCGCACCGAAACTTTTTTCTCGATATGGCAACAAGAAGATTCGA
AACATACCATTTGGTGGGGACTTGTTCACCAAGGGGGGGGTGCTTATCTTTGATAAGCACGCGACACTTCGGTTCGTCTA
CTATGAGCGGTATGGAGATGGGTTGGACTTGGAAGCACTGCGTTGGGCCATTGGCGACGCAAGATTTCCCTTGGAAAGCT
CTAGCGATACGTCGATAAATAGTTAGTTAGCAACAGCGGCCGATTTGGTTTTTACAAAAGACAGGACTTTACATTGATTA
TGACCTTAGATGACTAATTTTCCAACAATAAAACTACGAAGTGTAGTAGTACACCCTCGTCCAGGTGACGAAGTCGTCGA
CTCCGCCAATTTGGGCGGCCACAAAAGTGGCATTCCGATGACGCCTCATCGGAACACTGCAATGTCCGTTGACTGCTCAT
TCTTTAGCAGCCGAAGTTCCTATTGTCTCCGCGCGCGGTGCTGGTTGTCGGAGAAAGAGATCAGAGGGAGACCTGCTGCT
GGTATGGCAGAATCTCGTGTTGGTTGTTGGAGAATTGAGTCCCTCCAACAAAAGCCCAGCAAGAGCAAGAGCAGGCAGTA
CAGCAGGTTATCTGACAACCTCTTCCCAACAACAACAACAACACCATCTTGGTTTTGTCAGCAACTGTTGTCAATATTGA
TCGGGGTACCAACGCCATTGGATCACGGCGGTGACCCTTCCCTTTTGAGGACGATTGCACCACAATTTCGGATACAATAG
AAGTACCTTTAGCTATCAAAGCTGGAGTGTGTGATGATCATTATTTGTAGATTCCTAATGTATCTTTCTTTTTCTAACTT
TTTTTGTCTATAACCCCGTAGTAGAGTATCTCGTTCCATGCGATTCGCTCACTCTTATGAGACTCTCATTCGGTAAAAAA
AGGCCACGAATGCTCTTCCACATACATATTAGCCAGTTTGGAGACAAAACACAGGAAGTCCGCGCTTATCGGAATCGGAA
CTTGATATACGGGAGTTCCACTTCATCGTCGGTATCCTTATCATTGGCAATGACCTCGAGGGTGATAAACAATTGATTGG
GCGGGAACTCCTTCTTGGTAATACTGGTAATGACTTCGGTCATTTTCATCGCCTTGCGTTCTGCGACCTTCTTTTTATTA
GCAAAGAAACTGTAGAGAATCGACACTCCATGGGACAACATGGAAATTTCGAGATTGTACTCGGTTTCAAAATAATCCAT
GAATTCGCCCAAGGTGATGTTGCCCTGATTCATATCCAAGGAATCCCAGGCCGTCCAATTCCATTCCTTCCCCTTGAGCA
TGGCCTGGGTCTTGGCGGGTGGAGTGGGCTCACTGAAGGTCATAAAGGGAATGGCCAAGTTGCAGAAGGCATTCTTATAC
GCCTCCAGCGTCAATTCCTTTCGGGGTGTCCCAATGACCTTGTACAATTCCAAACAAATCAACCCCGTGACCATTGCTGT
CGTCGTGGCGATGGCGGGAATGATGCGCCCGGCAATGGCTCGCGAGCGATGGGTATCCTCAGTGGGAATGGAGTAGTTCA
TGGCCCGGAGGTTGGAACACGAGGTGACAAACAACATATGATCATCAATGTCCTTGTCAAATTCGATCGGGCTCAACTGA
AAGCCCGCCAATTCGGGCGCCTTGGGAAGTGAGTTGAAAATCGTGTCGGCTTCGCTGTCCCCCGTATCCATAGCATTCTC
ATTTCTGGTCTTTTCTTCCTCGTCATTGGACGAAATCTTGACCCCATCCGAGGGAGCAAAGTCTGGAACAATCACATCGT
TGAGGGCAGACTCAAAGTATTCCTTATCGGTGCGTCCCTTGATACCGTACATGCTCGCTCGTAAGTTGGCGGCCGCTACA
ACAAAGTCCAAGTGATTGAACATTTCGGCGTCCTCGCATTTCGCGTCCAGCTCAAAGATCAATGCCTTGGGACAACGCTT
GGATCCGGACCAAAAATTGGTACCGCTCGATGTGACTTGATCGGGAGGAAAGTTGTGCAACAATTGGCGGATATGATTGT
TGAAGAGATCTTCAAATTGAAGGCGAGCCCATGTGACGCAATCTTCAAACGCGACGGGGCGTTCGTCGACCAAGGTTTTG
CGGACCTTTTGGAGCGTTTCCGTCTTGGTATTGGGTTGGAGGCTCTCCAAGTACTCTTCGGGAGATTGGCTCAAATAGTT
GTTCACCTCTTCGGCCGATTGTTTGAATTCGCCCTCAAACCAATCGCGGGCCCATTGCAGCGTGTGTTGGATTTGATTAG
GAAAGTTCTTGAGGGTACAGACGGGAATGGACTTTTCCGGTGGATCACGGGTTGCTCCATAGTTCTCCGTCAGATGTGGA
ATGACAATTTGGGTATTTCCTTTCGTGCCCAAAGTTCCACTTTCCAGCATGGGCAATCGATAAAAGACGCATCGTTGATC
GACGTACAACCGGGCTTCGATATTGTCCAGGGCCGTGCAGACACCTGAGAGTTTGTCATAAAAGTCGTCTCCAAACAAAT
GCTCCGTATCCGAAGCTACCTTTTCTTGGTAGGACGTGATTTGCAAGTCCGGGTTCATGGTCTGCGCGGCCTTGGCCGCC
GTGGTGGATTTAAACTCATGAATGTCGGTATTCCGAAAGAGGAATTGACGCGAGAGATTGGATCTTTCAATCCGGTCCAT
ATCCGTAATGTGGACATGTCCCTTGGGACCACAGCCGACGCCCATGAGGGCCCAATTCTTGAGCATTTCGCACCCGATCG
CTCCAGCGCCAACGATAAAGTAATTCAAATCGAGCAATTTTTGTTGCATATCCTTTCCAAAGACCGCAATTTGAGAATCG
TAACGTCCATTTTGAGGTGCGACTTGATCGGGTGGCAACAACTCATCGGGCAAGGCTTCGTCGGCATCCAAAAAGAAAAA
TCCATTGATCGGGCTAAATTTTCCGCTGCATGCCTTGAGGACTTCTTGTCCGACAATGCCTCCCAAGGCCGCACACATGG
GCGATAAGATCGCCTTAGCGCCAGACGCCAACTGCATGACAATTCGTTCTTGGGCCTTGGTCATGGATTCTGCATGTTCG
GCAGACATTTTGGCCTTGGTGGCCTCCAAGACCTTCGCACAGGCAGCGACATCTCCGGGGTCTGGAAAGTCACCGAATTC
GGCCCGGACGGCCTCCAAGCCTTGAAAGGCCGCATGCAACAAGGCTGGACGATCAAACTTCGCAAAATCGCTCATCATCA
TTTCTCCTGGTTCGGCGAGACGCTTTTCGTACGTTTCAAACGCAATGGTCACAGGTTGCTTGACTTGGGTAATATATCCT
TGTTGTACGCCACTGGTAGTATCAGGTACCGTCTCGCCGCCCTTGAGCTCAAAGGTAAAGGGCCCCGTCACATGGACAAT
GTATTCTTTATTGGCCGTGATGCTTCCTCCAATCCCCTTGAGCCGAGCAAAGGTAATGGCATCCCCCGTCTCCAATCCAT
GTCGTCCCTGATCTTCCAATACTTTAATGGTGACGTTGTCGCCTTCTTGAAAGACGGTTTCAATTTGAGACGTCGCGGGT
GGATTTCCATCCTTGTCACTGCACAAAAAGGCAGGACCAAAATCACAAAATACTTGTCCAAAGACGCCCGTCGTCAAGCT
CAGGACAAAGGAGGCACCGACGTCGCGGCATTTGGCATTCAAGGCGATCAATTCCGCTTGAGGCAAGGGGACGGTTACGA
CCAGGCACGTCACATCCGACAACAAGAGAGGACCGATTTGGGCCGCTGTCAAGGCCGTCACGTCGGACGCCACACTGACA
CTGACATAGGGATTCAATTCCGCCAAGGCGTCCCGACAAAGATCGGCCCTGCTGGACGATGTTGCGGATGCAGTTGCGGA
TGCAGTTGCGTTGTCGTCCAAGTGTTGGGGTGTGAGGTAAAAGTTGCCTCCCAAATCGTACGAGGTGGGAGGGAGTGGAT
CGCACAAGACCAAGGCACTCAAACCCGCCAAAATACAATTCTTGGCCACTTCGACGCCCAATCCACTGCATCCGACTACC
AAGGCCTTACTGGCCATCATCCGACGTTGGGCTTCATGGCCCATGACGTACAATTGACGAGAGTACAGCTTTTCATCGAC
TGTTGATTGCACGTAACGGTGACGTGGTTAGTAAGTCTTCATGGTGGTGGAATAATGAATGATGAATGACGATGGCAATG
GCAATGGCAATGACAATTGCAATGTCGATGGCAAGGACAGTGCAACAATCAACACCGAACACATAAAGCGAGTGACGAAC
GAACTGACTGAGCAGCAATACCCCCATGGTCAAAACGTCGGCAAGCAGTACTGTGCATATCGCATCGCATCGCATCGCAT
CGTGCAGTATCGCATCGTGCAGTATCACCTCGTCCATAGGACCTACCTTCCGTCGTCGCACTCGCCTCCATAAGGGCCGA
CATTTTGAAACGTTTCTTGGGTGGAGGAGAGATAGTGACTTCTAGTTGCGGATCTTCCTAGCAGCAGGAGGAACGAGCAG
AGTGTATCGTAGGCAATGTGCGTACAGTAGGCGTAGTGTGCTGTGTCTCTCTAGAGTACTCTCTAGGGTGCGGTATAGCG
ACTGCTGATCCTGCTGATCCTGCTGCTGCTGATGATCCTGCTGCTGCTGATGATCCTGCTGATCCTGCTGATCCTGCTGC
TGCTGCTGATGGCGGAGAAACCAACACAACCACCCTGCGATGAGGATCATTGCCGTCGGTCCCAGCAGTCGCTCATCGTT
TTGCGAGGCAGCGGATCAACCCGCCGCCAACGAAGCCAATCGATCGTTCGGGAAAATCTGAGACGCGACTGACTCATACG
AGTAGAAATAAAATAGCCTAGCCTAGTACCAGTAGTAGTACGCGTAATAATAGGTACGGTAGTATGGATATATACATTTG
TTTGTATATATAAATATGTACGATCCAGAACACACCACACACATCACACCATAGAGAGACCGCTCACACCACACACCACA
CACAACAATATAACAATATAACAATATAACATATGGCAGCAAGCTGAATCTTTACTCTCTCATGCAAGCTGAAGGAAGGT
ATGGTTTGATAACACACACACACACACAAACACCTCCGCCTGTACTAGTATCGTCCGGAGGAGTGCTCCGCCTTGGGGTG
CTGGTCGTGGCAGTGCTGGCTGGTGGGGAGCGAATGACATGATGATAATGTAGTACTAGGCCATACTATAGCAGTAATAG
ATCAGCCAGTATGTAGGGGAATGAATGAATCAATCAATCAATAAATCTTTCTAAGAATCTACCTCCTCTTACGAAGAAGG
AGCGAGAGCGAATGATCCAAGACTTCAGCACTCCTCTGTCAGTGAGACTAATAGCAGTATCCGCTCGTCATGTCGCATCA
ATTTTTTAATGAGTCCAACGGACTCGCTCTGCATCTAAATCGATCGATCAATATAGGTCCTAGATCCTACAGTACTATAT
AGGCAGAACGTGGCTGATCCATCGCGTTTCCGTTCAGGAGACTCCCTCCGTCACAACTCAAAAATTTCAACGAAGATTCA
ATTTGTGGTGTCTGGATTCCTCTGCAATCATTCGTCCAGATTCATCGAAATGGCTATGCCTGATTCTCACGTATGAAGGA
GTTGATAGGGCCTGTGTGTCTCAAGCATGTCTTTCACTAAGTAATTACTTTGGTCGACAACGAGGAGCACTAGAGTTAGT
CGTCGGACTCTTTCTACCACCGGAACGACAGAGAGATCTGGTTCCTCACAATTTCCAGTATTCGAGAAAGATTTGCGTGG
GCTCTACACACAAACAAAGAAACAAAGAACCAACCTGACCATGAAACTTTGCTCCTTTACCACCACGACCACCACTCTCA
TCCTCGCTGCCTCGACCGTTTCGGCCACCAACAAGCTAAAAGGAGGGGAAAGAACCGATCAACGATACTTGAAGAAAGGT
GACAAGAAGAGTGGCATCAACGACGACGACGACGAACATGGCATGAAATTGGCCACAAAACAGGCCAAGAAAAAGGTCTA
CTCCACTCTTCCTGATTATCAGGACCATTATTTGGTACGTTGTCTAAGTTTGTTTGTTTGTGGCAGGTGTCATCCTGTTT
TGTTTTGTTTTATTTGTGTGTATATCGAATCGGTTGGATCATAAACAACAATACAGTTGTCAACAAGAAGAACAAGGCTT
CTAACGACGTAATCGGTTCCCACTCTCAATTTCGCAGGTTGGTCTCTTGAACTACCCCAACGCTGATGTGCCAGACATAC
TTGCAGGGCACACAAGTGGAACATATCTGGACGAGGGTTTGGGTGCTCCTTACGATCACATCCCAAGGTATGTTGTTTCG
TTGCTACTATGCAACTACTCACACAACCAGCAAACAGCTGGCAAAAAGAAATATGTTGTGTGCTCTTCGATAACCGAAAG
AACACATGACTCCTTGAACATCTGGTCTCACCCACACCCTCCTGACGTCTCCCCATTCTAGTGTCGGATTCTCCGATATT
GAACCATACTACAGTGGAGACGAAAAGGTGACGGGTGAATTCTTTTGCCTCTCGGACAATGGCTTCGGGTCGTCGACCAA
CTCCGCCGACTACGCCTTGAACATTGTTCACATGAAGATCCAAAAGCCCTTCACCTACCGCCACGGAGAATCGACATTTG
AGCGATACACTCCGACCGAAAATCTTGGCACAGCACTGATCCATGACCCCCATGGTTTCATTCAGTGGGAAAATGGTGCC
GACATCCAAGTCGCCTATGACGTGCCTGATGAGACATGGGACGACTACAAGGAATTGCGCGTGTTGACCGGTCGTGATTT
TGATGTCGAAGGCCTCGCCGTCATCAACGAGACATTTGCCATTATTGGGGATGAGTTGATCCCTGCTATTTTTGCTGTCA
ACCCAACCACTGGAGTTGTACTTTCCAATTTCGTTCGTACGCCAGACATCAATGCTGAAGGAGACTTTAACGGGAAGTAC
CTCTCCACCCGTGGTGACAAGGTCCACTGCTCGATCGAGGCTTTGGAAAAGAACGAATGTATGGACGTGGACAGCGAGGT
TGTCGATTCGAGTATGTACCGCAAGCACGACCCATCGGGAGGATACGAGGGCTTCTCGTACCTCGCAGATGGAACGATCG
CCGCCTTTTTGGAAAAGACCACGGGCGACTCCACCTTGGGAGAGGAGCCTGGTGTGCGGGTGTACAGAGTAAGAATCTGC
ACAAGGACATTGGCGTTTGGTCTCGGGCACAACTTCTCGTCAAAACTCATCTGTGTCATCCCCTTCTTGTCAATTGCTAG
GTTCACCCTGGTGATGGAACCCGTCACAATCCTCCTTCCTTCAATGAATTCTTGGGATATTACCCATTTGAATTGAATGC
TGGCAATATCGCTGACGTGTCGGCCATTCCTGGCTCGAGCACCAAGGTGGCTGTCATCGAACGCAATGGCTTCCCCAGCG
GACACATGTGGCCAGCCCCTCGATACCCCGCCAACAAGCTTTGCATCGTCGATCTCCTCGATGTTGACGAAGATATGGTC
ATGACCAACAAAAAGTGTATTTTGAATTACCACAAAATCGATGATCCTTGGGATGTGGATGACAATGGAATCTTCCGCTA
TGCCTTGACTCAAGTTACCAACGAGCAGGTCATCGTCGTGGACGACTACTGCATTGTGGCTGGTACCGATACCAACTTCC
CCTTTACCAACCAATTCGACCTTGATGCCGATCAAATCCCCTTTTCGCAAGAAGTCACCGACACTCGTTGGATGGTCATT
TGCTTCCAAGAGCCCATTTTCAATGCTGACTATCCGCTCATGGACCATTAATCCGTGACATGATAAGCAATTCCAAACTC
ACTCTTGTTGTAGATAAAAGAAAGAACAAAGGGCATGCATTCCATATTCTTCTTTTTAGCCGATGATCCTAAGGCTGAAA
CCACATATTTCGCCCTTGTATGGCATATCATAGCAGATGATGGACATCTCTAGGACTCAAGACTTCCGAACATGTCTTCG
CTTCACCATATTTGGGACACATTGATTTGAGATTATGGTTTGGAAGGAGCCCGCGTTCTATGTGCACGTTTGTGGTAGAG
GAACGAGGGCGTTAATTGGTGAAAAAACGACGAAACCACTCGTCAATGGCCTGTCTCTCGTAATTATGTCCATCCGACGC
CACAACGTGGTCCACTATCAACACTCGAGTAATAGGACAGTTGAGCTCATCTGGAATTTCCTCATTTTCATCGGCACCCA
GATTATGGTTCAATGATTTAGAAGTCGAGGCAGACGTATCGGAGTTGGACTCCTCATGCAATGTAGCACTACCTATAGGA
AGGATCTCCTTTATCTCGAATCGCTCCACCGAGGACAGTACAGTAGTTCCATTGAATCCACCGACGAGAATGAGTCGGTT
CTAGAACGTGGCAATGCCACTTCCAAATCGCCGGTATTTCATAGGAGGCAACCCGGATTACCTTTTGGTGGCAGGCAAAT
AGCGTTCTGCTGAACGTAAGATTTCAGTGCCATTACGTCTGCCAAAGACGTACAAATAATGGTCCTCCAGGACTGCCACA
GCACATCCATTTCGTTTGGATAATGTTGGCGGAATGTGATGATCCTGGGACCATCGTCGGACGAGCGTATCGTAAACCTC
AACCGAGTCCAAAAGTCTTCCACCTGCATTTCCTCCCACTACGTAACTATGCCTCCCATCCATGGATGCCGAGGCTCCGC
ACTGAAATCGTGGCACCGTCATGGATGCTCTTAGAGTCGTCCAGGTACAAAAGTTGGCGTCAAATACTGTCACGTCCTTG
CGAGGGGAAGTTCCATCGTGCCCATCCAAGATGTAGAAGTGCTGCAATTCCCACAGCACCGACGTTACATCGGCCAATCT
GATGGGGAATAGAAGGTGACGCCGTCCACAATTCCGACAGAGGATGATATCGTTCACCTGTATCCAGTATCCAATACTTT
CCGGTCATCGTGTCCATCCTCCGACCATGAGAATGCAGTCATCACTCCGAGACGCTTCTTCCGTCCAACGTGTCACCGGC
ATCCCGACGAGTCTCGCGATAGTCATGTCAGCCGCACTATCGAAGTTCATCCTGCCCTGATCCTGCCCATCGCCCTCCAT
GCTTCTCCTCCTGTTGCTGCTGTTTCTCCATTCGTTCCGTCGCAAACGGAAGTGCTCTACCGATTTTATTTTTTGGGTGC
CATCGTGGCCTCCCATGACCACTAACAGGGAGTCTTTTTCTAGCACTCTTAAAGTAACATCATCACGCCCATGTCGTGGA
AACAGCAAGGAAGGTAACTCGCTCCACTCACCCACGCTGGTATCGTCACCTTGGAAGACCCCACGAACAAAGGCAAAACT
CATGAGATTCCTAGAATTTTACTTTTGGTAAGAGAGAAAATCAATCTCAGCTGCAGACCACTGGGACAATAATGCTTGAC
GCTGATACGTCGTGCGAATGTGTACTAGTGTGCATTGTATTTTGTGCGTTCGGATGGTTTCGTTGTTTCGTTTCCAAAAT
GTTCCACGACCTGCATGTGCGCTGCGAATAATAGAAAATCATGAAACAGGAATGATATTATTATGAATCAATCCAAATGG
TTGACTGCTGACTGACGAACTGAATCGCGTTGCATGGAAGTAAACTCATGACTGATGACTGACTCAATCGTTTATGGATA
GAACGTCTGTCTGTCCTTTGGTCCCGTAATGCTCGTACTGTACCGGCATATACTCATACGTATTAATTAATACGAGTAGT
AGAGAGCGGTAACGCTGCTAGCAGAAGTAGCACAGTAGGCACGATGACGATCGACCATGGCCCAACGCCGCTGCTAGAGG
AGATGACTGCGTCGTAGCGTCGCTCGTCGTTCAATGTGTGGACAGAAGCGCCGTTAGACAGCGAGTGCAGATCTGTCAAC
TACTCGTAGTATTTGCGTTGTTTTAAGTGCGAGATTAATTTTCCATTGCTCAAGGACACACCCAACAGTGACTGCTGATT
TGTTTTTCAGTGTCCATGTTTTTCTCTGGGGTGACGAGCCTTGTCTCGCGGCAGTCCACACAACTGGCGAAGCACCTCAC
TGAGGTGGTATCAGTGTCTCACCGATGCTTGAGCACCACAAAGGGCAAGGGCTTTCATCCGCCCCGTCGTCCTGGGAAGT
CCTATCAGAGTCGGCATCAACCGAAACCCTTGAAAAGATCCAAAGCCAAGAAGGGTCCCAAGGAACCCAATGATGTGTCA
CGGCCCGTTCCGCGCATTGATCTCTCCAAGATTGACATTACCAATGTACCCGATGAACCATTGGACAATTGGGACGATTT
GGGTCCTCTAGTGTCGGCGGCCATTCAGAAGGCTCGACATGAAACGGCAGGAGGAGCGACTTTGGACGCGGAAACCCAGC
TCAAGATGATGGATTACTTTATCAGTGCCCCCGGGTCGACGGAGGATTTGGTAGGAGAACGTCGGGCGCTTTCGTTGGAA
AGTTGGGACGGTCAAGACCGGGAAACGCTCGAACGAGAAATTGATCGATTGGTTGATAAAGAACGATGGGATTATATGGA
ATTGCCCTCGCAAGAAATCCCTACCATCGTGGAAATGGAGGCAGCCGAAGCTACAGGTAGCAATCAAATTCCTCCCAATC
AATTGGCGCATGGAGACTGGTAAGTCCATAATCGGGCTGATGGAAGGAGTATGATGCATTTCTTTCCACATCGGACTGAC
GAACCTTCTGTTTGCCTAGGGGAGAAATGCTGATTCGCACCGACCGCGTTTCTAAGATGTGGAGAGGTGGACGGATTGAC
AGTTTCCGTGCCTTGGTCATCGGCGGCAACCTCCGTGGATGCGGTGGATTTGGAATAGGCAAGGCCTTTGAACCAGAAGA
CGCTGTCATGATCGCTAGTCGCATGGCCCGCCGCAACATTTTCTTTGTCGATCGGTATCGCAACCGAAGTTTGACCCGGG
ATTTGATGGGACGTCAAAACTCTTGCAAGGTATATTTGAGAGCCACCCACAGTGGCTTGCGGGGCAATCCTCTCTCGTGC
GAAATCCTCAAACTCTTTGGTATTACCAACGTCGTGGCCAAGGCTCATGGAAATCGGAATCATTCTAATATCGTCCGAGC
CACCTTCAAGGCGTTACAGACGCACGAGTCCTTGGATGACATCGCCATGAAACGAGGACTGCGATTGGTCAACCTCCAAA
AGGCCAAACGTCTACAGATTTAAAGGTAGATATTTGAATAGGACCAAACTAGAAGAAGCACCTGCATCACGTCTCTCGAC
ACTGAACGATGATCACTGGTCGTCCTTTGGGGATTATGAGATAAGTGGCTCCAATCACCTTGAAATGTACCAATATGAGG
ATCTAGCAACGTATCTATCATCTTGTGGCAGTCTACTCGTATGGAAATAATACGGACTTTCTTGAATAAAATGTTAAGAT
TCGGCTATTGATCTGCTGCGATTTTTGAAGTTGGACAGCTTTGGTCCCCTTGCCGCCAAAATATGCGACACAGGAAGTAT
GTCTATTTCTTCACCTAATAGGCAGCACAGGCTTCCAATGCATCACTGTGGTCATCTCGATAACGATTGTCACAGAAATG
AATCAGAGGAGCCTAAGCTAGTGGCAACGGCAGGTCTTGTTGGTGCTCACAGGTCTAGATCCGCATCAATTGCTTGACAC
TCTGATGGAAATTCCAGACAGACTTGGTCGGCAGCCTCTTGTAGTAGCTTAATTCGAGTTTCTAGGACATTGGGGTCCTT
CCATTGTTTGTTCGCGCGTCGACGAATGTAGTGCCGAATGACTGTACCATGTCCGTAGGCAAATTCTTTCTCGACAGCGC
GAATGTAGTTGGTCTCATTCTTGAGAACGGCGTGGAGTTTGCTTTGATCTCCCGTATCTCCATCGACTTCCAGCGCATTT
CTAGATACCTTCTCCCATCGTTTGACCACCCTTTTGATGCGGGGGTGCTGAAGGTTCCATAGAGTGACTCCGATATTCAC
GTCCCATGTATTTTCCACGTCGTCCACCTTGACTCGATGAGCTACCAACATGGGCGTTGTCCTACCAGCGACAGATTGTA
TCGCCATTGTATCCATTTCACTTCCATCCTCGATGAGTGTAGTAATATCAAAGTCCATGTTGGATATCATGGCGTCAGTG
TCTAGAATGAGCAACTGATCATACTCGTCTCGATGGCGAAGTGCCTCCTTTAATAGTCCAATCTTGTTGAAGGTGGCCCG
TCTCCCGGGTGGATTGCACTCGTCCGATGGCAACACCAGATACGTTCCTTGAAGAACAACCACGTCCTGCGCAAACTTTT
TCGCGTAAGCCTTGTTGATCCGACCAGTCACTCCCAGCAGTCTCGCATATGCATCATATCCACACGACAATCCGATCAAA
AGCCGCTTCTTGCCTTGTCGCTTGGGACTCTTAACATCCGAAGAATAGCGATGCCAATCCCAGGAAAGAGGCTTCGACTC
GGGGCAAGACGAAGAACGAGTGTTAGCAAGACCTTGTGGTGCAGCCTTTGACACAACATGGCGGAATGGTCGTGCATCTC
GTGGCGTAGTGTCTTGAACGGTTGTAGCCTGCCGTTGACTCTGCGTAAACCCTTTGCCAGTGTTGTGGGTTCGTCTGGCA
TCTACTGGAAGCGACGTTTGCTGCGCGCGAAATTGAGACGGAAGGTCCAGCTGTGACACTTGATTGGATACCCCGAATAC
AACCAGCCCAATAGATATGGACAGTAGATACAGTTTGACAGTCATGGTGCTCTACAAAAGTGAAAGCGCAGGCTCCAAAA
AATAGTTATGCTGTGAAATGAACATTAGGCAGATGGCCTCAAAATCCGATATCATTCATCTTGTTTTAGGACACGTGCGA
GATTGGCGGTGGTGAGACTGTCAAAGTGTGGCCCCCAAAAGCATGCCTTCGGTTCCTTCCTAAGCCTGAGCGTTGGATTA
CTAGTCCCTGACATTTCGGGAATGGATTCGATTGGAACGGACGATCGGAAGGGACGAGCGAGCAGCACCAAGATTCGGAC
CAACGATCGGAGGTCACGAGCGGGCAGCACCGAGACGTACGCATACGTGGTGGAGAGAGGCACGTGCGCGTGACAACCAC
ACCAAAGACGGAGAAGAAACACCACAGAAAGTGGTGATGAAAACGACGAAACGACGATTGACGCTGGAAGGAGTTTGCGC
ACTTTTTCAAGTTAATCCCATCGTAAGAACTGTTTAATTGACTCTTCTCATTGATCGACTAGTCAAAGCCCCTCTACACA
TCAAACTACGGATTTAC
>k141_2841463
AGGAAATGAAATTGCCAAGTCGGGATGGGAATTAATCGGCCTCAATTTGGTGTGGAATTGACGTGAAGCCATGGCGCCAC
GAATTTGTTGTTAGGAATGCCTGTGCCATGGCACGAAATCCGGTAAAATATGATGACGTACGTACACATGGCGCCATGGC
GCCGTGAAATGTTTGTTAGGAACGGCCCTCAAGGTAAACGAAGCCTGGCCTGCCTGTGGTGTTCGGAAGCCGATGGTCTT
CCACACTCCCAAAAATAGGGGCGCCAAAAATTTGAACCCACATGAAATTGTATGTGCATGAAATAGATAAGACTAATCAA
ATACGAATCCAGTCGCACGCCTGTCATTCATTCTTGGAATTTTACTCAAATCTGTATACTTATATACTGACTAGTGGCAG
AACAACCGCCACATTTCAGTCGATCGCCTATGCAACCCAGTAGAGAAAACGCTTCCGCGCTGTGTGTGGCAGGGTCTTTC
CGAGCGAGCTTGCGCAGTGGGGCATTTTTTGAGTCCAACTGCTGTACTGCTGTTGATCGCTTGTTCTCCGATTAACTTAA
TACGGACTACAGTAGATACAGTATCAACAACTGCCGGTACTCATCCATCCATCACTCTCTCTAGCTAGTAGAGGCTTTCC
AAGCAACACAACATCATCAGCGCTCTTGCTCACTAAAGCGCTCCGTTGTGTCTGTTGTGGTCCTGTGCCAAGCCATCTAT
CTATCTATCCATCCATCCAGGACCCAAATCGCCAATTCTCCAAACGAGTTGGTGCACCTCTTGCGATTGTGCGAGTTGTC
ACGAGTGAGACGCTACCCCGTACAACGGGCCTCGACGAAGTTTGACACTTCCGAACGAATTTGGACCATTCCAAGTATCA
TTGTTTGTTTCTGTTTTCATAAGAATCGTCCACGCTATCAGCATCAATAGCAGCATCAATATCATCATCAGCCAGCATCA
GAATGGTCAGTCGAACGACCACTCCTCGCCATCAATCCCAACCTCGGTCGACCCGATCTCGACCACAGCAGCAGCAGCAG
CAGCAGCAGCAACACTCGTCGTTTGAAGGGTGGGAAAATGTCAACGACAATGCTCCGTCTCGACGTCCGCAGCAACATCC
TTCCATGGAACGACGGGCCAAGTCCAGCATGCGCTATCAATCGAATGGACGAGGAGGCGGTGGAGTGAACCAGTCCGCGT
ATCCTCATCCGCAATCGACTGCCTCCCCGCGGCAGCATCCCGCCGCACGTGTCCAACCACCTCAGCATTATCAGCAGCAG
CAGCAGCAGCAGCATCACAATGCGGCGGCGGCGGCGCAGCCTCAAAATATGCCTGCCAGTCGTATGGTACGTCCAAGAGC
GATCAGCGCCGGTCGGATTCGGGCCAATTCTGGTATGCCTGTTCAGCAACAACAACAGCAGCAGCAACAGCAACAGCAAC
AGCAACAGCATCGTCAACACCAACACCAACATCCCCCCACGAAAGGGGAAGATCCGACCGAGGTGGCCAGACAGATTTTG
GATTTGCGAGAAAGAAGAGAGTCTTCTTCGTACGCGGCGACCAAGCGAAAGCCCTCTCCCATGTTGGCACGCCCCAAGGG
CCCTCCCCCGTCGATCTCCCTTTCCAAATCGCAGGGATCCTCTTCGGACAAACACAATCGTCCTGCTTCGCCCCAGGGTC
GGATCCTTCGACAAGCTGGATCCAACATGTCGCAGGAAGAGATTGTGGCGGAAGGCCGATTGCAACGAGCGGAAACAAAG
ATTTCAGGACTGCTGGAAGAATTGGAAGAGTTGAAGTTCTTTCAAGAGCTCGAAAGTGAAACCCCTTCGGCGACCACGCC
CAAGAACAATCCCAGTCAAAAGTCGGGGGGAAGTGGCCAGACGCCACGAAATATGGCGGGGGCAGCAGCTCCTACCACTC
CTCGGGCTCCGTCTCAATATCAGGCTCAACAACAGCAACAGCAACAACATCCGCAACAACATCCGCAGCAACATCCGCAG
CAACAACAACAGCAACAGCAACAACAGCAGCTGGTCCTGACGCCCCAAGAGCGAGATCGAACTCCGTCCCGACCCGGCGT
GGATCGAGCCCCCTCACGAGGACGAGAAGTCGACCAACGAGAGGCAAACCTCAATAGTCGAATCGCTGGAATTCCCTTCA
ACATCCGGACCGTATCTCCGGCCCGGGGTGGGGGCTTGCCCCCACCTCCCCCAACCAATGGCAATGGCAATGGAGTTTCA
ACGCCTCGATCAGGGCTACCAGGTACTCCAGGCGCCGTGGCCTCCAATCGGCCCATGGCCACCGCGTTGACGATGATTAG
TCATCCCAACCCCAACGCACCAGGCTTGTCCATGTACAATCCACTGTCGCCCCGGGGCATTGCGAAGTTGGATCGCAACT
CCCTGGAATTGGAATGTCAAACCTTAATCCGCAAACTTCAACTTGTGGAACACGAACGCAATTCTCAAACGGCCATGATT
GAAATGTACGAAATCAGTATGCAAGAACACGATACCGATAAGACCAAGATTCTTCATTTGCAAGGCGAACTTGGCAAGGT
GTCAGGCGAACTCAAGCGACAATTGCAGAGCATTACCAAGGGCAAGGAATCCCTCGTCAAGGAGTACGAAGAAAGACTAC
AGCTCAATTTGAGCAAGTTACACCGGACTTCCGAAAAAGCAGATTCTTACCAAATGGACTTGGAGGTCACCCGTCAAGAG
GCTGATCGGTCCAACCAAGAAGTCGAGTCATGGCGGTCCAAAGCCAAAGAGGAAAAGACCCGGGCGGACGATTTCAAGGC
CCGGGAGGCCGTCTTGGAGCTGCAATTGCAAGAGGCCCGTAATTTGAATGCTGCTCTGGTCCAGAAGGTCGAAAAGAAAC
GATCCGAAGTGACCACCCTCCAAAACGATCTCTCTCAAACCTCCCAACAGCTGAGGGACAATCAGATTGAGCGGGACGAT
GCCTACGAAAGCAAGGTGGCGGCGTTGGAAGGCGAGTTGAGTGCGACCCAAGACAAGCATACCCGGTTGGAGCAAGACTT
TTTGGACCGTGATCAGCAGGCTACGGAACACGAACGTCAGTTGGACGCGGCCCAAATCCAGGAGTCGGAACAAAACGCCT
TGGTGGACGAATTGCAAGCTCGTGTTGAAGGGCTGCAACAAGAGACGGTGGCCAAATTCGAAGAAGGCAAAAAGGTCAGC
AAGACGCAAGAGACCCGTAAAATGCAAGAACTGGTCGCGGAACGGGCCAACCAAACTCGGGAGTCCGAACGACGCATCAA
GGCCATGCAAGAGCAACTTCGGCATCAGGCAGATCGGCATCATGCTGAAATCCAAGAATCCCGCAAACGCAACGACCAAC
GATTGGAGGCCATGCGGGACGAAATTCGTGACGAAATTAGACTCCAAGAGGGCGAAAAAATCCTGCAGTTGGAAACGGAA
CTCTCCGTCTTGCGTCGGACTTACGAGGAGGCCAAGCAGGATTACGCTGTCCGCCTGAAGGAAGCCCAGCAAAAATCCAG
GGATGCTGCCACCGACTTTCGAAAGCAAGATGAATTGCGACAGCAAGAGTTGGATCGCATGCACGATCGGATGGACTCGT
ATGTCAACGAACTGACCGACAAGGAAACCAAGCTGGCCGATCTTCAACTTCGATTGGAGGAGTCCCGCAAGGGCTTGGAG
GCGATGGAAGCCGCGAAATCGCTCTCCATTGCTGAACTCATGAAACGAGACGATCAGCTCGAACAAGAACGCGAACAGGC
AACTGGCCGCGAAATGGAATCCAACGCCCATATGGACGCCGTCAAGGCGGACTTTGCTGAAATGGAGGGCCGACTCCGAA
CAGAAAATGATGAATTGCAGACCCAAATGGACGAGGCCTGCAAAAAGTTGGCCGAGACTCAAGTCGTGGCCAAAGAAAGC
ACGTCAATGAAGGGGCGTCTCGGGGAACTCCAGACCGCTTTTGCCACCCTCAAGAATGACTTGCAGAGCGAACGCGCTCA
TCACGATGAAGTCGAGAGCGAATTACGCGTGGAACTGGCCAAGATGGAAGGCAAGCTACGTGCGGGTGAATCCAGTCTCA
AGATGAAAAAATCTCGAATCCAAGAATTGGAAAAGCAGCTCGATGTGGCCACCACGACCTCCTCTAAGGTGGGCGAAGAA
AATCAAGCAGAAATCTTGTCCCTTCATGAGCAATTGGATGAGACCAATTCCAAGTTGGATGTGTCTCGATCGAAGATTTT
GGATTCGGAGCAACGGTACGCCCTTGCCAAGGCTGATCTGGAGACCCAAATGGACAATAAGGAAAATATCATTGAACGAT
CCAACAAGTCCATCAAGGATCTCGAATTCAAACTCGAAAAGGAGAGTGAAGCCAGTGCGGAACTGAAGCGCCACGCTGTG
TCTTTCGAAAAGGACAAAGTCCGGAAGGAGACCGAGCTCAACAGTCTACGCAAAGACTACGAGGATTTGTCTGGGCTGCT
AGAAGACAATCTTCACTCGACGGCCAAGAAGGACGAACTGGACTTGCAACTGAAGCGTCGCGAGCGTGAAATGCGTGAGA
CCGTGGATATTTACAACCAAAATGTTTTCGACCTGGAAGAAAAGGCAAAGGAAAACGCCAAGACCAAAGAAGAGTTAGAG
GTGAAGATCAAGAGCCTTCAGAACTCATTGGACAATTCGAACGACGAGAAATTGAAGTTGAGATCCGATATTTCGAATCT
TCGACAAAAGTACGAGAACGCGTCTTTTGAATTAGAAAGTTTCCGAGAAAAGCAGGCAGCTTCCAAGGGTGGCATTGAAG
CAGAACTGGGCCGCAAAGACCGACACATGCGAGATGCCGTTCACCGCTACACTGGAACTATTGCTGATCTTGAGGCCAAG
TTGGAAGAAGAGCTCGAGTCCAAGACTCAACTGGCGGACCGCCTGGCCAGTTCTCGTGATGAACTTGAAGACAAGCAAAA
GCATACTCAAGATCTTATTCAGAAGCACACGAAGGTCACCATGAAGCTGGAGTCAGACCTCAGCAAGAGCTCCCTCGAAA
AGGATAAACTCCGCGCCAAGTTAGTACAAGCAAACATGGAGCTAGAGCAAAAGCACAAGGAGCTGAAAAAGACTGTCAAC
AAGTATAGTAGCGAGGTGTCCGAGCTCCATAGCGTGAAACAAGAGCACGATGAATACCGTCAAATATCCGAGTCAACTCA
TGAGGAACTCGAGCGCAAGACCAAGCAGATCAAGGATTTGAAGCAAAAAATTCCAGAGCTTCTCACGGAGCTGCAGGCAA
AAAGCCGAGATTGTGATGACAATATGGCTGCTGCCAAGCGCTTCGAAGGCGAGCTCAGCAAGCGCAAGGAACAACTCAAC
GAAGTTGTTGCCCGGTACACTGACCAAATTGCGGCTCTGGAGTCTCAGCTTGATGATCATTCTGTGGCCCGATCGACAAC
TGAGACTAGGGTTGAAAGCGTGAAGGCCCAAGCCAACAAAAAGGACAAGAAGATCCGAGAGCTCCAAAATGCTGTCACTG
AACTTGAAACCAAGTTGGAAATCGCAAACAAGAACAAGGAATCGGCCAAGCAAAATGCCGACACAGTCACCAGGGACCTG
GACGAGAAGGAAGCAGAAGTGCGTAAGTTCGAGATGGAAAAGATTGAGCTTGAAACGAAACTTCATGCGCAATCCCGATC
GAAGGATGAGCTGCGCGGCAAGGTCTCCGACCTTTCTTCGAAATTGGAACGCAAGGAGCGGGAGGTCCGTGAGGTGACTG
ACCGATACAAGATGTACGTCATGGAACTCGAATCCAAGCTGGATCAAGACACCGATACTAAGCATGAATTGCAACTTGAG
ATCGACCGTCTGAAGACCAACTTGAATTCAGCTGCTGAAGTTTCAAACGAAGCCTCTGAGCTGCGAGAAAAGGTCTACTC
TTTGGAAAAGGCGGTTGAGAATTACCGAGGCAAGGCTCGTAATACCGAGTCCAAATCGAAGGACACAATGAGATCTTTGG
AAGTGCAACTTGCTGAAGCCAAAATGGCACAAGAGGAGGTTGGGGTGGCACTGCAAAAGGTGCAAAGCGAAAAGGCTGAA
GTGATTGCAGCACTGGAAGGTGTCATCAACGAAGTGCAAAATCGCGAAGATGAGATTGAATCTCTCTCTGAGCTTTTGCA
TGCACGCGATGACGAGTTGCAGCATGCCAAGATCATCGCGACAAAAGCCCTTCAATCCGCCAAGGACATCCAAAAGCGTT
ACAAGGACAAGGACAAGAGTGCGCAGACAGACTTGATGGTCCGGATGGACGAGCTCGGTGATAGTGTGGACACTTTGTCG
AGTAAGAACGAGACGTTGCAACGAAAGATCTCCATGCTCGAACGAGATCTGCGGGACAAAAACCTGGAGTGCAAGCGTCT
TAAGGACCAATTGCGTCAAATTGATGTCAACCAGCTAAGAGATAATCGCACTCCCGTCAAGGATGATGGCTCTGCCTTCA
CACACTCTACTTATGGTTCCACCGGCGTCGCCAGCTTCCCTAATCCTGCCTCATCGGGATCCACGAATAGCAGGGGCTTG
AGAATTAGCACGGAGCCCCCGATGCAACCCGATGGTATTGGTATGAGCGCCGATTCCTTTTCCCCCTCTGGCTCAGCCAG
TCCAACCAGTCCTACTGATGAGTTTGGAACGCGGGGTGGCATGTTCAGCAAGGAGGTAGAATTTTCAGATTTTGAGCAAA
GGTCCCAAGCCGACTTCAACGACGATGGTGCTGGATCATCGACATTCGTCACATCAGATGTGACGGATCGATGGGCCCAG
GATTTCGAGGCAGACAGTCGCAGTGGTTTAGATTCCGTCAGCAGCGAGCCACTGAGCAAGTCAAGACGGTCCATGGAACG
CGATGCCCTGCGCAAGTATGTACGGCAACGATACATATCCAAGCGATAGAGCAAATAATAAGATATCGACCGAAAAGGTC
TACTCGATCTGATGTGGTTATGCCTACAGTTTTACTAGTAAATCTCACATCTTTATGTACACCACCGAGCACTCCAATTT
TATTATGTTAGCCTGACAAATGATGCATCCGTTGGATACTGAAGCCAGTTCTCTGGTGACCAGGTCACACCTTCTTTCGG
ACCTTCGACGAGATGCAACTGAAAGGTGTGCCTTTGCCGACTGGAAAAGTTGGGAAGACTGAGGTGATCTAGGGTTCCGC
AAAAAGTGACCAAATCTCCCGCCTTGACTTCCACCGGTACGAAGCCTTTCTCTGATAAGGAGGTCGGCAATGCACCTTCC
CATGTCATGTTGGGATCCGACTGGTGGCTTCGAAACATAAGTTTCGGTGTATCCACCGTCTCCTTCACCTGTTGTTGAGC
AAAGTAGTCGGGATTGCGAATGAATTGCCGTCGCAATGGCTCTCTATGCGACCCCGGACGGACCCAGAGACATCCGTTTT
CGAGGCTGGCGTCGTCCAAAGCTAGCCATAAACCAAGACATGTTTGATGGGGCTCGGTGAAGAGAAAGGTAGAATCTTGA
TGAGAATGAACTGTTCCACCAATCTTGGGTTGCTTGAAGATATACATGCTCTGGGGAACCACGGGGTCGTTCCATCCCAA
GTCTGTTACAAATGACCTCATCTTTTCGGAGAGTGTATAGTCACGAAACGCACCTTTAATGGAATGCATGCCATGACCAG
CCTTGTTTAAGGCTGCCAGCTTGTCCTTTTCGAACTCGGGCTTCAATTGCTGGGAAGCATCGTCTCGTAGTGCAGTTGGT
TCGGCAAAGTAATGCACCTTGTTGCTAGAATCCAGGAAGTAGTCACCACGTTTTGTATTCGACGCGGGATCTGTTCCGAA
GGTGTCAAGCCCTGTCGAAGGATTCCAATCATGATCGGCCAAGTCTGCCATTTGCTGTTTCAATTTCTTTATCGTCGTGG
GATCCACAAAACCTTTTGCCACCAGGAAGCCGTGCGTGTCGAAATATCGACATTGCTCACTACGATTTTGGAGATACTCA
GCGTCGGCATTGGGTCGAACCCATGAATGGGTGTCATTGGGAGTCAGTCGAACGGCTTCTTCGAGCTTGGCGAAGGCAGT
TTTGGCTTCTTCGCGATAAGTGGCCATTTCCTCGGCCGGCAAGGACCTTTTTTCTGAAGTTTTCAACGTCATGATTCTAA
TTTCAGTAAATTGTCTTGTGTCTAGTGAGGTGAGAAGGAAACAGATTGACAAATTAAGGCATCAAACACATTTGTGTAGG
GCCCTCTGATAATGGAGTAGCAACAACAATATCCCCAGTCAAAAAAGTCCCTCCATCGCAAAGAGAATCTATTCTGTCCG
TTTGCGTCTGTCAGTCCGACAAAATCACGAACATGTTTCACGGAAGCAGCGGTCATTTTGGTCATGCAACAGTTGAAAAT
ACACCTTTGCGATTGGTCAATTGGTATCCTATCGTCTTGGCGGGCGTCGAATGCAGTCACATCTGAAATATAGTCAGTCT
TATTTGGAACGAACGGAGTTATCTCTCACTCTGATACCGCCGAAAAAAAAATCGATAGTAGGAGTAGTGGACGAGCAGCT
CCATAGAACCATAGGACAACTCCGGAGGCTTACTTTCACAACAAAAACTACTCATCACCGACGCTTCTTGTAAAGATGCC
GCGAGCTATTGGACTGAGCGGCTTAAGCGAGGCCATCACCACAGATCAATGGGACAAGGTGGTCGGGATTTGTCAGTCAA
AACCTGGCGCCGCTCAGACTTGGACGACTCGTCAGGGCTTGTTTGAGGGGATTAAGGATGCGAATGTCTTACCTATTCAT
GAAGCTCTGGTTGCTGGAGCTCCTTATAAGGTTATTGAAGCACTTCTGCAAGCTTATCCAGACTCGGTCTTTTGTATGGA
ATCGTCCTACAAACGCCTTCCTCTTCATTGCGCGTGTCGAAAAAATGCCATTGTCCAAGTTGTCGAACTTCTATTGAAAC
AGTATGCGGATGCGGCTCTGACAGCGGATAATCTTGGGCGACTACCAGGTGAGTCCTATGAGAGGAGACTATAAATGGAT
TTCACTTTTGACCTGTTGGTTCTCATTATATCATATTTTGCCGATTGTTTTTTCGAACATCAGTGCACTATGCCCTGTCA
AATGGTGCCGATGAGATGGTCATGGACCTGATCTTGAAATTCAAACCAAATAGCGCAAGAGGATCCGACAAGAGAGGCTG
GACGCCGTAAGTGAAAAAGAGGAATCAGGCAGTGCTTTCTACGCCTTTGAGTTAAAGTTTGCAGTGTCTCACATGCTGTC
AATTTTCGATTTCTGCCTTTCAGGTTACACGTCGCTTGTGGCGTTGGTGCCTCCACTCGTGTCATCCATTCCATTTTGAA
ATGTTATCCCGAGGCGGTGCTCATGAGAACAGCCAAGGGTTCTACCCCCAAGCAATGCCTCAATCTTACAAATGCGCCCA
ATAAGGAAGAGGCGAGAAAACTCATTCGAAAATACTTTTCTCAAGTCGAATCTCGGTATCGTCCGGTCAAACCAATTCAA
TCAGAGTTGTTGCTGGTATAATAAACCTTCAAAAACAAAAAGAAAGCCAATGGGCTGATGATAGTTTTGCTGTTTTACCT
GGAAAGCTCCCCACAAATCAGTACAACGTTCACATGACGATGATGATTAAATCAACGATATAGACCAAGTGATGATTAAA
TAAACGATATAGATCCAGAAGATATGACAAGTAATCTTCTGCTGAAGATAAAAAGCATACTAGGACAAAGAACTCTGCCT
TCGATTGGAATCTACTGGTTATGTCAGCTCAAAGCCGGCACCGGATTCGATTGCCGCTAGCAACTTCTCCTTAAGCAAAG
CCTTGTCATTGTAGTTTGGGAGCTTCAGCAGATTCATGCAAGTCTGGCTGGTGGGGAGCTTGCTGTTTTTGGAAAGCCCT
TGCTCGGTCAAACGTATTTGCTGAATCGAAGGCATGGGTTCCAACGATCCAAATCCCAGCAAAGGTTGTCGGGAACAAGA
CGTCATGAAACGAAGGAACTTGCGTTGTTGTTCGGGAGTGAGGTCATTTTCCACAATATCCCAAAAGTCTTGCATATACG
GCTGGGAGGCATGGTACCCACCCAAGTAGTGCATAGCTTGCTTCAAAGACTTGACATCGATGCCGCGGACAGAGTCGTCA
CCACCAATCAATTTTTGCAGCTCGTTAGCAGAGAACAGACGGACCCAAGAGGCCGGAATCAAGTCCCGAAAACCGCGCAA
AAAGGCTCTGGTCTGACGAGCCCCTTGAATATTCAGCAATTGATTGGCCACAGCATGTATGTACTGGAAAACGTGCGCCT
TTGATTTTACGGGTACTGATTGACCACCTGGCATGAGCTCGACAGTTCTGGGAGGAGCCGCCGAGCCGCCAGAAGTGTTG
CCTCCGACGGTGACTTCGAATGTCAAGCCTATGGTTTCCACATCCGCATCGCTCAGCAACTTCAGCTTGTTTAAGTTGTT
GTAGTATTCTTCGTCGTAATTTTTGAGATCTTCCATGGAATTGGTCTTTCCCAACAGCTGATTCAAGAATGGCAAACAAA
ATTGTGGTTCCACCAAAATAGATTCGTACAAGGCCTTACCCAACACACGGCCCAAAAATTCGTAGTGTACCAGCATCCGT
GCGTCAGTGGAAATATCAAAGTTGATTGCCAACGTTTGGTTGGGCGTCACGGAAAAGAGTGGTGGTGCCCCGGCGTGGGA
CTCGGCATCACCCTTGGATGCAAACCCGTCCTTTATCAAGTCGTCCAAGAATTCTTTGAAGACACCCCCGCCGTCAATGC
CAGCCTCTTCTGCGCCATGTTGGTTGACAAAGGACACTTGAACTTGATGCTTGAGTTTGGGACCAAGTTCGTTCAACTGT
TGCATGGAATCATTGTACAGCTTCGCGCGTCGAATCGTCACGCGTTCCCGAACGCTCCCATTGAAAAACATTTCTTCCTC
CCGCCCACCCATGGCCATGAGTGCTCGTCGGCTAGCGGCTGCCTGGAGCGTTTTCTGTTTGTCTGCTTTGAGTAAGGAAT
GAAAAAGTTTGACACGCCGATTAAAGGGCAAGGCTTGTGGTATACAGGTTAATACGCGTGCCATTTTGGGATCTCGAAAG
GCATCGGCCAATGCATCCGTCTCTGCCTCCGCACTCGAGCGAGGTCGATTCCCATCTTCGCTATCGTCGCTATCGTCGTC
GTCGTCAATATCCATGGACGAGTCGTCATCATCGTCATCGTCGTCTTCGCCTTCGTCATGGTTATCTTCCTCGGTTCGTT
CTCGAGCGGGCACCACCGCCCCGTCGCCTTCGCGGGAGGCCAAATGGGGAAACCACCAGGTGGATTCGTCACAAAAGGAA
TGAGCCCGAACAAGTCGATTCCATCTCTCGTGCAAGGAGTTCCAGACTTTGGTCCCCGACAATAAGAGCCGTCCACGCGC
TTCTTGAGCGGCCACTTCCGAACTCAAGACTGGTTTCGTCCAATACAAATCATATAGAATGCCGCGCAAATGGACAATGA
TATTCGTCGCCAAGACGCCCTTAATGATGGCGGTAGTAGTAGTAGTAGTAGTAGTATTAGTGGTGCTTGCGGTGGCAGTA
CTGGTACTCGTGCTGCCACTCGCCGTCGTTGTCGCAAGAAGGGTCAGATCGACGTCCACGTCCGTGTGAAATCGCAGAAA
GTCCACATCGCTCAGAGCGACCAAATAATGTGCAAACAGGTCACAAAAGACCGTCAGACCCACCTCCGCTCCACCACTAG
TCGTCGTGACGTACTTCCACAATCGCAACAAAAAGGTCTTGTGAAAGGCCAAGGGTGACAGAATGCCGACTTTGGTATTG
GGTCGGAGACTGGTAGTGGACTGCAACATGTAGCCAAGGGTCTCGACAAAGACGCCGGCACCATCGGGGCTCAACAGGGC
ATCCTCGCCCAGGATACGCAATCCCCACTGCAACCACGGCGCCCGAACAATGGTTTGTGCCAATCCCTTGATAGAGGCGG
TAGTGGCCACAATCGTCGAGGATGACGACGACGACGACTGATTCGTGTTCGTGTTCGTATTCGTATTCGTTTTCGTCGCA
CAGACCTTGGACCCTTTTTTCCACTGTTGAGTTTGATCTTGGTAGACCTTGTCTAATTTGGGCAAGGTAAGCAACTCTTT
GCGGGAAAAGCGAGACGCCGACCGAGACTTTTTCGATGCTGCGTGGGAATGGGAGGGCGTCGACGGGGTAGCTCCGTCAT
CTTCTTCCTCATCGTCGTCGTCGTCGTCTTCTGCATCGGAGGAATCGTCCATGTCGTCCGTATTACTGGTCTTGGACGGG
ACTGTGGAGCTTGATTTCGGCTGCGGCGCGTCCAACGCGTCTCCCCGGACCAGTAAGGAGGTAGCCAAAGCAACGTCGTT
GGGAGCGGTGTTGGTTTTGGTGGTGGTGCTTTTGTTGTTGGTGCTTTTGTTGTTGGTGTAGCCATTCGAAGAAGTTGCGG
GTTGCGCCAATACGTGATGAATCAATTGCACCAGAGCCTGCGGATGGGGCACTTGCAGAATTTGAGGATCCTGCAACAGA
TTGGTCAAAATGCGACGACTGGTCGTGCCTTGCCGCAAATTTCGCCGGGTTAATTGTTGAATGGGATCCTGAATCGGCGT
GGTAGGGTGAACGAAAGAAAGAGACGCCGTGGTCGAGGTCTTGTATTGGGATTGCAGTACTCCCGCCAGGGGTACCACCC
AGGTGGTATACAGCGAATGCACACCGGTTGTATGTTGTTCTAACAGTGCCGCCAGCGAGGATGGAATGGCGCTGTTACCA
CGACCTGTGCTGCCTGCTGTTCCTGTTCCTGTTCTTCCTCCTGCTGTTCCTCCAAATAAAACACTGGCCAACAAGGCGTG
GGTGTAGGGATTCGACAATCGGGCACTGGCTTCCAAGGCCCATTCACACAACGACGTGATTCTTCTGGCAGACGAGGAGG
ATTGACCGTCGTCATCGTCATCGTCATTGTCATTGTCGTTCGCCACCGAAATCCACCGTGATAGACACTGAACCAATTCC
AAAAACAAACCGTCGTGTACCCGCACTCGAGGCCAATAGAACTGTAGCAGACGAAAGAGAGCCTGTCGTTCTTCTTCTGT
TGTGGTCGTCTGAGGAGACAATTCCTGGAGAGTCACGAGGACCAACCATCGGCGAGAAATCCAGGCACTACTGCTATTGC
TATTGCTATTGCTATTGCTGCTGCTATTTGAATGATCGTCCTCAGCAACCTCCATTGGGGCGGATCGATTGTGGTTGGAC
ACTTCCATATCATTCTGATCCTTATTGGAATCGGCAATGTCAATGTCAATAGTATTGGCAACAGTGTTGGCAATTCGTTT
CGTACTCGCTCGTTCGTAGGCGATCAAGAGCGCTTTCGCCGACGTCTTCTGTCGCAGAAGATACGACCGCACATACCAGA
CGCAGTGACTTGTCGCCGTCAAACGCCTCTGGGGTGTTTCTGTTTCTGTTTCTGTTTCTGTTGCTGTCTCTGTTTCTGCT
GCTGCAGATCCCAGTAGCCGTGTGAGTTCCGAGGCTAAGCACTGCCGTCGACTCAACCATCCTCGCGTACATCGTTGGAC
TTGTCGAGCCGCTTTCGTCCGTCGTTGTTGCTCGTGTCGTTGTTTGCGTTGGATTTCGGCATTCCGCAAGAGGGACTCTT
TGTTCTTGCTGCTGCTGCTGCTGCTACTACTGTTATTGCGTCGTCGTGCCGCGGCGGCACCACTCGATAAATTGACTTCT
TTCCGGGATCGAAAGTTGCCGTCGAACATGGTGTGAGTGGTGTCGTGTCGTATGTTTGTGGTGTGATGTGCGTCTGCGTC
TGCGTCTGCGTGTGCGTCTGCGTCTGCGTGTGTTTGTGTATGGACCTGTGCCGTGTATTTGTAGTGTATATTCGTCGTGT
GTGGAGGTTGTACGCGTTCGCAATGGGCGCAAGGAGGAGGGACCAGGTGTGTCACAGCCTACTACTACTACTACTACTGG
ATGGATGGATGGATGGATGGATCGACGGATGGATGGATGGATCGATGGATGGGTGAATAGGTAGTGTAGATCCAATCACA
AGAATGGCTTGTTGCTCGGATTCCTACTGTATGATGTCAATATCTCTTTCTCTCTCTCTCTCTCCGTTCCAGTAGTAGTA
GAGTCTCACTCCAGTTAGTGTAAAGAGTCCGAGCCCCGTCTCTCCTGTATGAGCCGTTGTTTTGTGGTGGTGTTACGTAT
CTTCTATTTCCATCGTTGACGTTCGCACCCTCCCCGCCTGCCTGCCTGCCTGCCTGCCTGCGCCTCGCGATACTCTACTA
GTCACCCACACGGCGAGCATCATCCTGATTCGGAATTCTACCGTGGCGCGATCGAGGAGAACTCGTCACCAGTCATCAAT
CGACTGATAGGAATTGACTTGACTACTGGTACTTATTGACCATCTTCTCCCATCATCGTCGTGGTCGTCGTCGTCGTCCT
GCGTGCCTCATCCATCATACTAGAGTGCACTGTACCTGGTACTGTATATCGACGCGAGGTTGTCGTTGTGCTCCCAGGTG
GTGGATCTAACGAACACATCCTATTTTTTATTATAATACGAACAGACACGAACGAACAGTCACTAACGCAAAGGGACGAA
CGAACAGACACGAACGAACAGACACGAACATTCGGGGCTATTTTCGAACATTCGGGGCTATTTTCGAATGTTTGGATCGC
GAGCGCGAAAGGTGAATGTTGTGTGCGTCAGAACAATACTAATATAATTATATACTCTCTACTCTCTACTCTCTATGATA
ATAATAATAATATAATATATTACCGACAGGAATGTACTCTGTCGAACGAACAACAACGGAATGTTTGGGAAAGTTTCTCT
TTTGGAGTGGTTTGTTTTCTCTTCCGACGTATAATATAAAGGTATATTGACGAGACGACTGTCATACGGAAGGAATACTG
CAAGTCACCTTTGTGAGTGAGTGAGTGATTTGGATTTGGATTTGATTGTACAGAATACAGAATACAGAATACATTCGACT
CGACTCGACTCCACTCGACTCGACCAGACCAATCCACCATCATGGGACGAACCAAGAATACGCCACAACAACGACCACGA
CAAACCAGCGAGCAGGAGGATGCTACGACCAACAACACGCATACTAATCCTGCGACTACTAGTAATAACACCCGTCGCCA
TGAAGAAGAAAAAGAAGAAGAAGATGAAGTACTGGGTCGCGTGGTTACCAGCGCTTCGCCCAGTGAATTGTTGGCGGCCG
AGCTTGCGGAGGAACAATCAGCACCATCGCAGCAGCAACGATCACAGTCACAGTCACAGTCACAATCGCGACAACAGCAA
CGTGCTACAGGGTTGCCTCCCCGGAACCAACGCAATGGGCGTCATACGGCAGCGGCTACTCTGAACCAACGATTGGATCA
AATATTGCAAGAGCAACAACAAAAACGGCGTAAACGAGGACAACGACAACAAGGCCAACGACAAGGACAAGGTCCGTCTC
CTTCGTCGGAGAAACGAGTCCGTGCCATTGTCGACTCCTCCTCCTCCTCGGAGGAGGAGGAGGAAGCGTCGGTGGCAGCA
TCGGCTGTGGCCGAGGTACTGCCGGATGAAGTTCAACTCCTTCCAGCCACCGATGCCCCAGGAGCCCCCCTGCACCTCAA
AATCGACCAGTCATTGTCGGTGATGGAGGGATTGATGGAAGACGACGTCGCCCTACCCATCATCACTTCGGAAGACGTAT
CACCAGGCGCCGCCATGTTTCCACTGAGATCTTGGACTCTTCCAAATATTCTCATGGACATGGAGGTGAAATTGCATTCG
GAAAGGACCCAGCAATGCTCTACTACTAATACTAATACTACTACTACTAGCAGTAGGAGGAGGAGGAGGAGGGTACGAAT
ACGCACCAGTCAGGGCGTTCAAGCGCTCTTGAATCACGTCGCTCCAGATCAAACATCGATATGGCCAGTTGTGGGACAAG
CCGTGGAACAACAAACAATTCGTTGTTATATTGGAAATTCCGCCGGGTCACCGAACGACTCTCAAACTCCGACTGCGGAA
CGTACCGTGTCGTTTGAATTGGACGAATCCAAAGTCTTGGAGGCCACAAATCCATCTCAGGTCATTATCCATCCCAAAGG
ACGACAACAGCGACAACAACCCGCCACAGTATTGACTCAAGCTTTGGCGGCCTTGCTACCGGAATCCCTCATGGCCGATG
TGGTGGCGTACCCTTCAACGTCGACGACAACAACGTCGACGACAACAACGTCGACGACAACAACGTCCAATCGTGACGGC
ACTACCAGTGCTGCTGATGGTACTGTGACTGCCAAACAAGTCTATGCCTTGGTCGATAATGTACAATACAATCAGGTCCG
AGAGGAGGAGCCTCCTCCAACAGCCGGGCGAAATGTTGCCGCGTCGTCCAAGATTCCAGGGTTAGTACCGACCCTCCGTG
CCTATCAGCAAGCCGCCGTGCAATGGATGGTACATCGTGAGCAAGCCGGGGATGATCATACCAGGCGGATCCAGATCTCC
GAGTCTACTCCGACGGAATGGGAGTTGGCATGGTTGGTAGTATCCTCACCCGATTCTACAGATGCCATTGAATCCTGTAC
CTTTGAACCACTCTCTTCATCAATATGGTCCGATCGGCATGGCGCCGCCAATAAAAATGGATCGTCATCCGCGAAGAGTA
CCACCACCAAAGCACCACCTGGAGCTCGGTTGCTCTATTGTCCCTTTACTGGTTGGTGGGCACATTCCTACTCGGATGCG
CAACGCGCAACGCTGGGCGAGGGCCAACGTACAGGCGATGATAATGATGATGATGATACAGATGATGATACAGATGATGA
TACAGATGACTCCTTTTCGCATGCCATCCCGAGAGGAGGCATTCTAGCCGAGTCCATGGGGCTCGGAAAGACTGTGGAGG
TCTTAGCCTGTATCTTGGCGCATCCTGCACCCTCTGCACCTTTCACAAAAACGAAGAAACCAATTGCAACACTATCCATT
GACAACGGAGGGAATACTACGGCGTCCACAGGACCCAAGCGTACGCCGCCAACTATCACCAGCACTGGCAGTGATGCGTT
ACAAACAGGAGCGAACCAAAACGCACGATCCACGACACCATCCAGTGGAAGGCACACCACCACTAACTCCCATGGCGAGA
ATCCTTCGGAAGAAGAATTCCAATTTGAGGATGACGACCAGCCGCCCAAAGTAAAGGATGGCATCCCGGAGCCACTCTCA
GCGACCATTAACCCTTCCATTCGGGAAGAACTTCTGAATCACGCAAACGATACTCTAGGAGTTTGTATTTGTGGTCAGTC
GATATATCTTCGCGAAAAGCTAGATATAGTCATCTGTGAGACGTGCCACGAACCAATGCATGCAGTGTGCGCTGCCTTTG
ATGATCCATCACAACACAACGATACAAGTACAAATTCGACCAGCGTGGTTCAATTTCGCCACGGGATAAAGTCGTTGCTT
TGTCAGATTTGCTCCGAGATGCATTGCCCATGTTGTGTTGCTGGGTCTTCCAAAAGGCGGATATCGTCACGAGCCACCCT
GATAATCACACCTCCTGCCATTCTCAGCCAATGGCAAAGAGAAATTCAGCGCCACACAGCCGTCCCTGCAGAAGATGGCT
CGAATGGTACCCGTCCTTTAAAGGTGGTCGTGTACCCGGGCATTCGCGCTCTCAGCAATCAACGAGGAAAGAAGCACCTT
GACCAACAATCATTATTGATTCACCCAAAACGTCTTGCTGATGCCGACATCGTCCTGATGACATTTGATGCCCTCATGGG
TGATCTCAACCATTCTAACGACAACCCCTTCGTGGGAGATAGTACAGGTCGAATGCGCTCTCTCCGTCAGCGCAAGATCT
ATCGCGTCATCCCCTCCCCGTTGCCTTCCATTCACTGGTGGAGAGTGTGTTTGGACGAGGCTCAACGAGTCGAGACACCT
ACCGCAGCATCTGCAAAGATGGCTCTGAAGCTGCAGGCACGACATCGATGGTGCGTTTCTGGTACGCCAGTGGGAAGAGG
CAAATTGGAGGACTTGTACGGACTATTGCTATTTTTGCGTCTTGAGCCATTTGCAAACAAGGCTTGGTTCACGGCATGCT
TTCAATCCAGACATAGAGGTTTGGAAGACCGCATTCATCACCTGCTTGGCTCTATCTTTTGGAGATCTACCAAAGCATCT
GAACAGATCCGACTACAAATGGGTATTCCTGAACAAATAGAGAAGAAAATTCTACTGGAATTCAGCGCAGTGGAGAAGCA
TTTTTATCAACGCCAACACGAGGAGACGCTGAACGCCGCAGCGGAGTTGGAGTCGCGCGAAAAGTCTGGCAAGAAACGTA
GTAGCACAATGATCAACAATCTGACCAACCACATGCAAAAACTCAGGGCAGCTTGTTGTCACCCGCAAGTTGGTTCAAGC
GGCTTGGGCACGGGTCAAAAGAGACGAAAAGGTGTTAGCGCCAAATCTGATGGCGACGAATCTGGATATGCGCAGTCTCG
GATTCTGACAATGGATCAAATCTTGGACAGACTCATAGATGATGCAAAACTGAAGGCGGAGGAGGCTCAGCGACTTTGTC
TACTGCACAACAATGCGATGGCTGCACTGTCAAAACTCAAGGTGTTCGCCAAAGATTTTGGAGTGACATTCCAGGACAGT
AGTGTTCGACTGATGACTCACAGCTGTAAACTATACCTGGAATCACTCAAGATCATCGACGAGAATTCGAAACCAAGCCA
AGTTGTAGGCGAAGCAATCCTCAGTGGATGCAAGGGCTTCCAATCTCCCCAAGAAATTATCCGTGATGGTAGAACGTCTC
TGAGTTGGCAGTTAAAAAGCTTTAACGAAGAGGCAGTGAAACTCCGAGAGCTTTGGGCCAAGTTTGACTTTGAAGGTCCG
TCGAAGAAAATTACACAAATTAGAATCTGTTCTGGACTCCTAAATGGCCAGAAGCTTGATGGTCAGCAATCAATGCTGTT
TCCGAAGACATGCATTTTCCAAGTATCAAGCCTTGCGGTTGGAGGAGCTTTTGTGGACATCGTTTCGTTTCAAATGCCAC
TACCTTCGTCAGGAACAGGCACCGGTGAGTGGGTAATGCAGGGAAATTTCCGAACTAACAAATCCAAAAGTTGGCGTTTG
TACATTCAGGATTTCCACGATGTCGATCCGCCGCTCGTCCACGTGTCATATGAATGCAATGTACAAATAGAGTTATCAGA
GGCATACATCGGTGGTGATTCTCTCCAGCGCCTTCATGCGCTACATAATGCGTCCCTTTCATTTGAGTCGCTACTACGAA
TTCAGGAGATGGAAGAGCAGGACCTAAATGTGGCGTTCCTGCCCCCATCGGAGATGAAAGAAAAGGTGGAAACCATGAAA
AGAGACGCAAAGAGAATCGAAAATTTATATATGGACGGCATTTTTCCAATTCATCAGGAAAGTCAACGTCTACTAGGAGT
GGCTATGGCAGAACTGGAGGAGAAAGAAGCGGACCTTTCTTCTTCCAATTTGAAAGGAGGAGGAAAAGGGAGCCTACAAG
ACTGTTGGGACGACGAGTGGTGGAACGATATCCTTCTGATGACAGCACAGTTTGGTACACAACATGACCAGTCTGAAGTG
TGCAGGAGGGTACACGAAGACATTAACAGTGCCATGGAAGGTGCATTCGATCGACGAGAATTGGCACAAAAGCCATTTCC
TCCGTTCAACGATGTCATTGGGCTTTATCACGCTGTTAACCTGAGGATGAACGATCTTCGATCTGTAATCTCCCAAAATG
CGATAAAAACTTGCCTCCAGGATTTTCTCAAATTTTCAACAGCACCCAAAGAGAGCACAATTCTCGAAAGCAGCACATGT
GCCCGTTGTAAGAAGGATTGGACATGGACTGGATTAATGTGTGCACATTGTAGATTGTCGATTCGGCTGAACAGACTGGT
ACCAGATCGGCTTTTGCTACTGGTTCTCGGGGCTGTTCAGAGCTGGATGAAAGGTGGTCGATCAACCGGACAGTTTTCCA
CAACAAGAGCAGCGTCTCAAGTCGACGAAAGATCTAAGATTTTCTTCGATTGTCTTGAGGCTATAAAGAAAGCGAAATCG
GCCGCCGAAAGAGCATGGAGAGTCCACCTGGATCTGCTGAACGATTTAGACGAGCTAAATATGTGCAAGGGAGCGATGCG
GCTTAGTCTCGAAGGCGAAGATCTATCCAAGCTTACAGATGTAGAGTTGAATGGCATTGTACATCCTATTGACGTCGCTA
GCGGATTCCTGGACCATCAGGTCAAGCAAGCGATGTCTCTAGCGCAGCTCAGGAGACATAGTAGCACCCTTCGATATTTG
AAGAATCAAAACCGAGACCGAGCTACTAATCATCAGGCAGGTAATGGGAACAGCGCTTCGGCTGATTGTCAGGCCGAAGA
CGACAACTGTGCTATTTGTCTCTCAGAATTCAAAGGGAATCGTGCTGTCCTTACATGTGGTCACTCGTTTCACTATTCGC
CATGTCTACAACGGCTTATGACACGATCGGGAAATTCGCATGCCATCGTCTGTCCCCTACGATGCACAGTCCGTACAAAG
AGAGACGAAGTGATGGTCGCATCTGATAAGAGAGGCAACAATGGGAGTACGGCTGACCGCAAAGTGAACGGAAGTTGGGG
CACCAAAGTGACTCGACTGATCGCAGACATATTACATGTAACAGATCGTGGAGAGAAAAGCGTGGTATTTAGCCAATGGG
AAGACATGATGGATGTCGTAGAGGCGGCCTTTCGATTCAACAGGATATCATACGTGCGAGTATCCGGCCTTTCAAAAATG
GATCATTGCATTAGAAGGTTTCGATCTCAGGACTGCAGTGTACTTCTCTTGAATGTCAAGAATGGCGCAGAAGGACTCAC
TTTGGTTGAAGCTACACAAGTTTTTATGGTCGAACCTCTTTTGAACTGCGGGCTGGACCTTCAAGGTAAGTGGCAAAGAT
TAGCTGTATACATTCGGGAATTTCCAAATGGTATCTTGCCAAAAAAATATTTCTCGTCTTCCCGTGATCAGCCATCAACA
GGGTCCATCGAATTGGCCAAACCAGCAAAACATACGTGCATCGATATTTGATCAAGGGAACAGTAGAGATGAATATCGAC
AAGTGGAGGCGGGACCACCAAGAAGACCAACTTGAGGATGAGCTGCTGCGATCCAAAAACCAAAAATTCAAGGCGGGTGG
AATTGATGGAGGGTTCAGTTCGCAAGAAGAACTACTACACTTTCTGAGAATCGTCGAATAGATATTGAGGATAGAGGGTA
CAACAGCGGTATGACAAAATTACATCTCGTGAATAGAAGGTAGAATTGGCTCGATAACTATAGCTGGCGGAATATCAATA
TCTTATGGATCGCAATTTGAAACGCATTTTGCCTTAACGAACTTGCAGGGATAAATCCTTGACGACCAGAATCGTAACGC
CCGACGAAGACAAAGAAATCGAAGCCGTAGCATGTGTTTGTCCTGGATACAGTCATTTTCCGACACTCACACGGCGCAAG
GATCTCAATCGAATGGTGCGGCAGGGCATTGCATCATTGATGATTGAGTACGACGGACACGGGTGCGGTGACGGTACACT
GGGAATTGCTCATTGGTGATACACCCAACTTCTTCGATCAAATCTTGGAGCTGCAACATTTCTTTTGGTTGAATCAATGG
GTGGAGCCGTAGCGTACTGCACTTACAAGCTCAAACCAACGCTGTTCCATGGTGTTGTGCTTGTTTGCCCCACGTGTAAG
ATTGGCGATGACTTATTGCCTCCACAGTGGGTCATTGACCTTTTCCGACGTCTCGCGGGTCCCAGGGGTACCATTTCCGC
TTTGGGCTATTTACCAATCGCCCCACCCCAGGAAATTGATATGGATTGGGCTATTCGACCCTACAAACAGAGCATGCTGT
TGTCTTTCCCATCGGAGTATTGCCGCAACCATGACTAGCAACTGTGAGAGCGCTTCTCGATGTGACCATTCATATTTCAC
AGGATTTGCAAAGTTTCGACGCCCCCCTTTCTCGTGCAACACGGCAGTTTGGACAGAGTTACCGATCCCAAGCTTTCTGC
GGCTCTTTACGAGAAGTCAATATCAGACGACAAGAGACTGAAACTTTGAGCTCGATGAAACGAGCAAAATCAAAATCCGA
AAACATAGACCTAGTAGCTATCATCATCCGTCAGTAGACTACCTCCCAGTCACCTTGGTGTTCCACCCAGGAAGTATGGC
ATCAAAAAGGACTTGGTAAGAAGCCTCCATGTCGAGCTGCGGGGTCGCGTTCGTTTCAAGTTGTCCGACACTCCATAGCA
AATTAGTGGCGTTCTCAATGCCCACAGATTCAACAAAGTCTAGCAACCATTGTTGACTGTCCTCTTGATTAATTTTTCCT
TCGTTCACACTCTGGTACTCTTCATAGCTTTCACGACTTCGCTTTGCAATTCTGGGGTCACTCCGGTAAGTGAACTGTTC
AAAGCTGCCAATATAGTGGTGAAGGACTAATGGTGACTCTTGGTTCTTCAACCACATGTTATCAGACGAGCAAATGTTCA
TAATCGGACGGTGAACGTCGATTTGAGGCAACTGGATACTCTCTGATGATGTGCTTGATACATCTAGGAGAGCCTTTCCA
GGTTTGTTGCTACTATAAGAAGCGAGCTTTTCGTGCCACTGCCACTTGAGAGTTAAAATCTCTGGGTCTTTTGTCGCGTC
GAGCGTCTTTAACAAGAGTTCGAGTGAATCAGATGATTGACTGCTATCCAACAATGAATGTGGCCCCAACTTGGTTCCAA
AAAGAAGTCGTGGCAGACCAAGACATGGTCCTTGAAGGTTTAAGTACCCTCTCAGCCGATGCAAAACCTGAGCAATCGTG
ACTCCTGCCGTCCCTCTCGCTGGTAACAGGAAATCGAACTTCCAGTTATGATTTGGGAAAAGAAATTCATCCACATCTAT
CAGCGCTATCCAATTTTTCTTCATGGGGGCACTGGAAGCGATTGATGCGTCTGTGGAGTATCCTTCTTCTCCCTCACGCT
GGAGTTGCAGCATACATTCCTTGTAAAAAAAACGCTGACGCATCCGATGCATAAAAACAAGCTTGGCTGTCGCATTCGGA
TACCGAGGAGACAACAAAATATTGCTTCGGTAGGAACGGTAGAAATAATCATCGTCTGACCACTCAGTGATATTAATACG
CGATTTCCATCGCTGAAGAATGGAGGAGGGTGATGTTCGCGACCGAGGGTCCGTCGCTACAATGAGACGGCGCAAAGGGA
GGGTCTGATAGTGAAAGGCTAGCCATTCAACCAAGAAATGATTGTCATCAAAAGTAAGAAGACAAACCCCGAAGGTGTCA
TTAGTGGATCCTTCGATGACAACTGGGTGATCCCAGTACTGACGTTCAGGAGGACATGCGCTGTTCAACAGTGGGATCTG
AAGCAACTGTGTAATTGCCAAGAACAACACCGTTAAAAACAACAACGATGAGTGTCGCGATCTCTTCATGAGTTTTCGCG
TAGATTCTGCCTTAATCATTATGGATCGCTGCCATATAATATTTTTCTTTTGTTAGACGCCTGAGATAAAGTTCGCAATA
TATGTCATCGAGGGGAGGAAAACCGTATAATACCGAGACGATCAAGAGCTTTTTCCTTTCTTGCTACTACCGCTCTCTCT
CACCGTCTCTCTACTAGAACAAGTATTAAATAGTATCGGTCGCCGATATCACATGTTCTTATCGTATGGCTCTCTGGCAC
GAGTGTGCCTGGTCGTTACAGTCTTACGGAAACGTATACCAGATACCCTACATCCACGTCATCGTTATACCAATATGTTA
TCCTCAAAATACAACCGTTGTAGTATTCCTGGTAGGATTTCTACTTGATCTACGTGAACGATATCATCAGAAAAAGAGAA
TACTGGCCGCGCTATTTGGACCTCTGCGCGGTACGATATGATGATTCGAAATGCAACCAATTGTTGTACTTATGGTCTCA
GTTTCATAAACAAAATACAACCCAATATCAAGATACCGCAAGGCGAGAATACAACCGCGCACCAAAACAATTACCGGGGA
CCGAACAAACAATTACAAATAAGCATAATCAATCATGCCAAGAGAAATTTACAAACCCACCCTTGTTCGGCTTATGTCCT
ACCTCGATGACGAGGAGCATGGGGCTGATGCAGTGTTTACTCTTGAGCGATTAAGCAACTTGGCCCCAGAAAAGCTGATG
CAGTGGTTCAACTACGAGACTTTTGGAGAACCAGAGCTTCCCGACAACCATGACATGAGCCCACTTTTAAGGAGCAACAC
TATCAAGTTTTGGAAGAAAGCCTTGTCGTATTATATGCCAAATAGGTTGATGGTATGGAACGAGATCAGCAAGGTTGGAA
ACACTACACGATGCACTCCAATGAACAATCTGATCTAGTACATCAAGAAAAAGGAGGCTATAGGCCAAGGTGCACCCTCC
TGTGCTTGGCGATCCATCAAATCTGTCGAGTACTGTCATGTGATTGAGAGGATATTGAAAGAGGAAGGAGACAATATTCT
TCTTTGGAAGTATCAGCTTTGATGAACTACCAGTACCACATGCTATCAAGAATTGACAACGCAACCCAAGCAAAGTTGGA
GAATTTAAAGCCCCACAATCATTATAATCTTGTGCTAAAA
>k141_1137743
AGTAAGCACTGCGACACGCTCGAATGATGCCTTCTTCATCAGGAAGGACAATCGATTCAACGGGGCAGGCCAGATTGTCG
ATGTTTGAGTAGAACTCTTCCATCGCGTCTTCGATCTCCTCAATCATGCAATCCCAGTGCTCGTCACGGTACGAGCAGAT
CTTGGGACAGATCCCATTAGGGTACTTGGCGTAGACAGCCTTTGAACTCAACTGGGAGTTCGGGTTCGAAAAATGGTTGC
ACTTGTGGTAGCCATGTGGACAGGGAGATGATGGCATTGTTGTTTTCTGGTTGATTGAAACAAGCAATGGGGGGTGAGAA
TGGTGGGTTACAATGATCTATGACGGATATGGCTGGTATTAACACACACAACGTACCATAAGTTTGTCTATGGTTAGGGG
GAGGAAAGAACAGGTGAGTGGGTGAGTGGGTGAGTGGGTGAGTGAGTGAGTGGGTGAGTGAGTGAGTGAGTAAAGGTGTG
GTTTGATGGATTACGCCATGGTCGATACGATGTGAGAAACTGGAATTTTTACCTGAAAAAGTGAAGATTATGAAGCATTT
GTGTGGGGTGAAATGCACATTAGGTGGGCGCAGAAACCCATTTTCTACTCCGGTAGGTTGGTAGGATTGTACGTAGGTGA
CACCTTTTCCATTCATGTGGATCAGAGACGGGTAGGTGGTGGCACGCCGGAAGGTTTCTGGTTCGCGCCGGCATGTTTGT
GACCCGGGTCCGGATTTTGGATGGGTGGAATGTTGGACGGTATCAACAAGCCGGCAGAGAGAAGAGGGGCGGGCGTGATT
TTGTACCAATTCCGTGGAATTGTACTGTGACGTCAGTATTATGCAAACTAACCGACCCTGAACTGGTCAATGTTACACAG
TGACCAATCATATCACTTTGAAATGAGACTAGGACACATATGCGCACCAATCATATATTATGTCGTGATTCCAGGTTTCT
TCCTGGTCCTTTCGACATAACTTATGTAGCAACTTAGACAAAACCTCCACCAAATCATAACTTCCAACCCAGCCACGACA
TTGCACATTGCAGCACAGTTCAACTGTGACAGCACCACACACTCAGGATGCAATTTTGAGTTGTGATGGTTGTGATGGGT
GACACAAGGTCTATGGGTTGCTGTTGCCACATAAATTCGAATGGCATCAATTCTTGCTTGTGTTCTCTTCCTTGGTGAAT
TGTAGAATAAAAGGATGAAAAACAGACTTCATCCACATCCAATAAAGAAATATCCAATGATTTGGATGACCTTCCAGTAG
AAAGGTTGACAATTAATTTATCTTCTTTTGTTCCCACTCTTGCTTGTCATGGCATTAGTTGATTGAAAACCATGATCCTG
AAAAACCTGTTGCCTTTGTTGAGTTGTACACTCTTTTGGCTTTCTTTTGCAAGCATGCTTTCTGGGTGCAAGTAGTTGAC
CAAGGATTCCTGAAAAGGAAGAGATTCCAAGCGTGAATCAGATGTGCAGTCCATCAGTGTGTGCAATTCAGTGAATTTAA
GTGAAGTGACACACCATGGCTCCCCAATTGAGTCACCAGTAGTCAGCACGAGTTTTGAAAGCAACCATGGAGTGGAGTTA
TAACACAGTTTGGACACATATAATTGGTAGTGGGGGCAACAGAAGGTTGGTGATTTGTATTTCGGATTTATCTCAAAGCA
CAAAGTGAAAAGTCTTAATGTATTGCAGTCTTTCGGAAGTGTGATCCTCCAATTAGCATATACGGTTTTGTTTGCACTTT
TTAACCTTGATTGGGAACTCAAATTCCTGAAGCTACTGTGTAAATAAAGTAAGTTGCAAGGACCATGGCCCAAGACGGAT
TGTGTGTCATTCAACAATCCAGTTGATCTAAGTAAACATATTTGTGTGTGGTTCTGCAGCATCCACAGTCTCAAGGCTCT
ACGGAACACTATATTCTGCTCGCAACCAAAGAGGGTTAAGAGTTTCAAGAAGGGTGGCATCAACTTTGGATCAAGACAGA
TTGAGGAAATGTATTTGCGTGACATGAAACTAAAGAGTAGAGGAATGGAACTGAGATCCGATATGGTGCCCCATGCAATT
GATCTTGACAAGTTCATGCAAATGAACATGAGATTCGCCAAAATGTCATTTTCAGAGAAGACCATTTGTGAAATGATTTC
CTTTGTTGCTCGTTCCATCCAAATGGACATCAATTTAACGGAAGAGTTTGTGTTGCAATGGCACATGTTTATGTTTCATC
GCCAACAATTTAAAGAGCAGCACTGCTTAAAATACAAAGTATCTGATAGCATTCAGTCATTGCACGCATCTTTGGGGTAC
TACCAACCAGCAGCGCATGGAATCTATATAGAACAACTGTTGAACAAGAAGTGGAGGCTCCTCACACTAGACAATTTCGA
AAACGAGAAGAAGATGAATGAGATTGTCCAGTAGTTCTTGGTTTGGAGAAAGGAGCAGCACCTACTTTAAGAGAGGCACC
TACTTTAAGAGGTGTACAGTGTTACAAAAACTGTCAGTAAGACTCACTAAATTACAGATGCATAATGTACAACAATTTGC
AAATACTGTTCTTTTTGGTTTGTTGGCATACACCAATGCGGTCATGAAGCATGGAGGAAAAGAAGGGTTCTTCATACCGG
CTCTCCACTCTGCCCTACCCTGGGATGTCGCTATGATAGTTAAATATAGAGAATGAATAAAGTGAGATCTAAAGGTGATG
TTTATCTCTAGTGGGTTGCGTTCACAGATCCTGAGAGGATCTAGATCTTTTTTCAAGGATTCTACTTGAACTGATCTAGG
ATCCGATATTGTGAGCGTAATTGACTAGTTGGACTATAGGACTAAAAGGACTAAACTGGGGCTACGTCATCCGCTTCCCA
ATGGAGTTCGTTAGGTGTGTAGTACAGCGTTAAACGTCATATGTTCACAAGCTGACGTACAGGTCCCTTTTTAATGGTGA
CTGTTCCATTCGTAAAGATTGCCTGGTACGAGGTTCTGTCATTTTCTGAATAATGCCTGTTTTTGTAAGCAATGCCTCGT
CACCTACGCTGTACTTATGCGCTCGGTGTCAGGCATTTTCCCTTGTATTTGACTTGTTAATGCTCTTCTGCTTGTTAGCA
TTGATTACTGCCCAATCTGCTTTGTATTGGGTTGAGAGTATCATATCGCGTCCGAAGACCAGTTGTCCTGGGGTCGCGGC
TAATGTTGTGTGATTATTGCAAACGCGGCGGCCGATAGGAATGGTTCCAATGGGTCATTTTCCTCCAGATCTTGGTTGGT
GAGGCCGAACGTTCGCAGTGAATTTGCGAGTACTTGGTGTACTTGTTCAATTATGCTGTTCGATTGTGGATTATATTCAG
TAGATGGCTTGCTTTTAATACCGTAATTATCGATCCGTTGTTGTACCCTATTTGTGCTGGTCGTGGATACCTTGTCAGCC
AATGGCTGTCAAAGGCTCATTGACATGCGTCACTAGAGGGGGTCTTGACTGCGGCTACTTTGAACCAACCTGTTGCTGGG
TCGATCATGGTCATTGCTTGTAAATAAGACGTGCCCTTTTGTGTTTCTACCATATAAGGCCCTATGCAGTCTACGTTTAT
GCGTTGCCATGGTGTAGTTTCGGCTATTTTAGCAGGCATATGTCCATACTTTTTCCTTTGTCGTTTGGACATTTGACATC
TATGACATGTCTTGCAGTATGCTTCCACATCTCCGCGCATGCCTTTCCAGGTGAACATTTGTTGTAACGTTGCTTCCATG
CGTGTCGTTCCTGGATACGCTAAGTACGTATGGTACCATGACACAATTCGTGATTGTAATTTCTTTGGAATTATCACTTT
CTCGTCGACCGTCATTAGATCCTGTTCCTCCACCTGCAGGGTGGAGTATATGCCTTTCTTGTCCTTCCGGACGGCTGTCA
ACAATCGTTTGTCGAGTTGTTGCTCCTTTGCAATCAATCTCGGTGCCATGGGGAAATTTTCCAATTCCATATCGTTTCTT
GTTATGAGGCCTGCATAATTGTGATCACCGTGTTCTTTGTCTTCAAGTTTGGTGTTCTGATTTTGCAGTTTTGCCATATA
ATATGATAACTGTTTCCCTGTATCATAAACTATTTTTGCCACGTCAGTGTTTGGATGTCGGGATAACGTGTCAGCAACTA
CATTCTCTTCTCCCTTGACGCGTACAAACTGTGGTCCGTATTCCTCCAGCATGACCCGCCAGCTTACGATGCGATTGCTG
GCTATCTTTCTATATAAGAGGTTTAGGTGGTCTGTATGCACTATGAGTTTTTGGCCAAGTAAAATGGTTCTAAATTCTTT
AAGTGTTTTGACAATGCTTAACAATTCTTGCTCGCCTGTCGTGTACTTCTGTTGTGCGGAATTCATTTTCCGGCTGTAGA
AAGCTAACGGCTTGTTGTCTTGCAAGATCACTGCGCCTAGTTGAAAGTCGCTGGCGTCAGTGAACACGTGGAACTCTTTC
GAGAAGTCCGGGAATGTTAACATCGTCTCCGTCGAGATAACGCGTTTAATTTCCTCAAAGGACGTCTGACAGTTGTCAGT
CCAGTTCCAAGCTTTTGTTTTGGAACTTAACAATGTTAGCGGTGCGAGAATGTGGGAGCGTCGCTTCCACATGTCGCGGT
AATAGTTTACCATGCCCAGAAACCGTCTTAGCTGTCGCTTGGTTTGTGGGGGCATGAGTTTTTGGATCGCTTCCACTTTC
TTTGGTTGTGGAGAAAGCCCTTGACGTGTTAGTTGATATCCGAGATATTCAACGTTATCCACTGCAAAAAATGATTTCTT
TAAATTTACGCGAAAGCCTATGCTTGCTAGTCTTTTTAAGACCATCTGTGTCTTTGTTAATTGGTCCGAGTAGGACCCAT
TTGAAGTAATTAAGATGTCGTCGATGTAGACTTTTGTAAAGTCTAAATTGCCAAGTAGCTTTGTCATCATTCCTTGGAAT
ATGTCGGGTGCTGCGCTGACGCCCATGGGTAATTTCTGATAAGAATATAGCCCCCAGGGTAGCACTGTTGTGCACAGGTC
CTGGGTTGATATATCTAGTGGGATATGTTAATAGCTCATGGACAAATCTAGTGCTGTCGCCCATTGGAATCCTTCCAGAC
TTTGGAGGATATCAGCTATTTTTGGTAGCGGGAACGGTTTCCGTACTAAGTATTTATTTAACTCACGGAAATCCGTTAAT
ACTCTGACATCACCCGTTTTCTTAGGATGAATGAAAGTGCCCGCTGCCCAGGATGCCTCGCGTACCTGATTTAGTACACC
GATTCGGACAAATCGGTTGCATTCCTTTTTTGTGGCTTGGCGATAAGCCTGAGGAATGCCGAACGGTTTGGCGTGAAACG
GTTTTGCGTCATCACAGAGATCAAGGTGGATGGGAGCAATTTTTAATGTCCCTAATCCACCCTCAAATAATGTTGGCGTT
GCGGCCATCATTTGCGTTAATTGTTGTCGCTGTTGTTTTGTTAGGTGTTTTGGACCTGCAACGTACGACTTAACGTCAAT
TTTTGAATTATCCGCTTCCAAGATCCTGTTGTACCAATCTTCAGCATCTTTGAGGATCGGGGTTTATATGGCCATGTGGT
AGAGAATATGTGCGATCTCTGGGTCGCTCACTAGACCACGAGGTTGCATAGGGCATAGAATGCCATCCCAAGTCACTTGT
GACTCTTGGAAGTCCATTTTTAGGCCTAACTCTTTCATTAAGTCCGTACCTATTATCATGTCATATGGTGAAGCAGTCGT
TGACATACTTTCATCCACATGGCAGGACCATTTGATTTCCTTATGTAAGGAAAACTCTGGCAGCTTGAATGTAACTAAGC
CCTTTTTCCTTGTGCTAAAGTTACCGCC
>k141_2273553
ACGTACATGACTAAGTATGAATGCGACGTCTCATGTACAGACGTCTCAGATATATTAGGAGTCTTAGAGACCACACGATC
TTAGCCGTGTGACTCTAAGTTCACTCTTAAGATTAATAAGACTTTGACATCCTACACTACCAATTACTACCTTTAACTCT
GACAAGCACTTATTTACCTAGCACGTGTATATTTACTTTGAAGGAGGCGTCTCGTGGAGGCCAGAAAAAAATATCCCAAC
AACAGGCGAATTTTGATCAACTGCATCAAAGAAATATATGCATACTGAGCAGCCTTCACTTGCAACCTGATCTAGAAGGC
GAGGAGGCAAAGGCGGAACAAACTAGGCGGATCATCGAGGAGCTCAAGGCTACAACATTTGTATGTATTCTAGTTGCCTC
TCGAGTGCGCTGTTCAGTGCTCAGGCATATCCTTTTTCTCTGTCAATGATTCATGTCGTCAATTCTTACAGTACTCTTTC
TTCCCTTGACGGTCTTTTTGATATCCGTGTAGACGGTAGCAGAATAATATATTGCTGGAAACTTTGAAAAACCAAGGGAG
CTAGGGAAAGAGAAAACCAAAGGGGAACCCAAACAATCCATTTGTGCGGACGAAGAATTCGGATGCTGCGTTGTAGATTC
AGAAGCCATGAACCACGCATCGCTATCTTTGCCCGTAGACGTACCCCATGCATCCAGAAGTGTCCCAGCGAGTTGCGCGA
TTTGTCTTTGTCCTTACAACAAGGGTGACGAGGTCACATGGTCCAAAGAAGAATCTTGCCAACACGCTTTCCATCGTGAA
TGTATCGTACCTTGGTTGGCAAAAAAGAATGAATCAAAGTGCCCTTGTTGCTGGCAAGATTTTTGTACAGTGGAATCGGT
GACAGCCACAGACTTATCAATTTTGACGCCCTTTGGTTTGATTCCTGCATCACTGGCTGCATCGACGGGTGGGTCGCCAT
TCTTTGTCGGTGACGAGGGTATGCTATCTACTCGCGAGGTGAGGCAGGGCCATATGGAATCTGTTTCATTACAACAAGAA
CACTTCGGGAGGCGCAACAATGTTGTCGGCAACATTGAAGTGCCCAATATGGACTTTGAGAAATTCCTTTTGGAAGAAGC
CCTTGATGGATTCCAGGCTCTTGAGCATATTCACCAGGACTGGGCACTCTCAGCGGCGCAACCAGACATGGATCTCCTGC
AAGACATTCACGCCCGGCTTGCCCAATCTCCGCTCAACTGGTCCTTCCGTTGGGTGGAAGGTCATCAAGACGATCGTTCC
TCCACCCTGGACCACTGGGCACGCAAGAACATCCTGGACAACAGTGTTGCCAAGGCATTCTGGAACTTCAAAACACTGCA
AGGGGAAACGGAGGAGCTTCAGGTACACTTTCGGTATGAAACTTGGTCACTTTGGATGGAACAAGAGAAGCTATGCTGTA
TTGATTGCTCCGCACCCTATAGTGCAATTACAGGCCCAGCAACCGATCAGTATTAGGCAAAGAAACAAGGGGCTTCTCAC
GATCTAATCCGTTCCATTGACTGGGACATCTGCGGGGCGGCTGTTCAGGAACTACCGTGGGGGAAACATAGGTGGCTCAC
CAAGCATGCCTCGGGTCACTTTGGCAACGGGCGCATGGCCAAGATCAGGCAAAATCAGGACCACGCCGACTGCCCACAAT
GCCAATTCCAGGACGAGGGGACAGAGCACATTGTCATGTGCCCAGACCCAAGAGTAGGAGAGATCTGGAACTTGGCTCTG
ACGAACCTCAACCTGTGGATGCGAAAGGTCCAAACAGCTCCAACCCTCCGACGGGCGATTACCTGTCATTTACGCTCATG
GCGGAATGGGGAGCCAACCACACTGCTGAGCTCAAAAAGTTGGGGAGCACAAGCAGCGGCTATGGCTCAGTCCGCCATAG
GCTGGTACCCCTAACTTCTTGGCCGTTTGAACACCGGATGTGCTGAAGGCCAGCAGAGATATCTCCAGCACCTCGGCAAG
CGGCGGACGGGCAGGAGGTGGGCTATTGCGCTCGTCCATAAACTTTGGACAGTGATCTGGGACATGTGGATGCATAGGAA
CCATATCCTGCACAACACGTTTCACCCTCGGCGGCAGGCGGTCCTCGACAACCTCAACCAGCGCATCCAGGATGAATATT
CGGTCGGCAAGGAGGACCTCCTCAGGCGTGGCATAGGTCTCTTCCGACACTCCCAGACGACATTGACTGACCCAGCGGAC
AAATTACCGAAGCAACAATGGCTCGCTTCGGTCAAATTGGCCAAGGCCAGAGCAATTGATGATACTAACCAACAGCATGA
CTCCCTCCAACGGTCTCGCGACTTCTTTACAAGATGGCGTTTGAGTGCACCATTGGGGGAGAACCCAATTTCCTCATGAA
CAGCGACAACAATAATTTACCATATCGTTCCAGCTAACGGTCTCTACGAGGAGCCGGGCAGTAGACGAAGTAAAAGCCTA
CCACAGGCACTTGATCTAGATAATATACAAAGTAATCTTTGAGTTAATAATAATAATAATCTCCCTATGAACGATGTATC
AAATTAAATGAAAATGAATTTTAAATAATAGAATAGACTATTTCTGTGACACATTTGTAATGATGCAAATAAATATTGAC
ATGTTGTGCCACTAAAAGCCGGCATGAAGTGCTGTCTTATACGATTCCCACCTTGGCCGAGGAACTCTCGTCTGCTCCAT
TGTTTTCTTCCGTTTGTAGTGACAACTCATGCACCTCTTCAGTAATCGGTGCTTTGGTGACCATGAAAGGCTCTCGTCGC
TTTCGCTTCTCCGTCGTCACAGCATACATAGCCACAATTAACGCCAATGTGATAGGAATCATGATGGACAATGCCAAAAT
TTTCGTGGTATTCTTGTCCTCGTCCTCAGTTGTATTTTGAATTGGATTTGAAGTCTGAGCATTCGCGCTATCACCCAATC
CATCTGGGCCACCCACAGGTACGTCTTGATTGATCCCACCGTCGGGAATCCCTCCTTTACCCGACACGGAAGATGCCAAA
TCGTTGACACCCGTATCCTTGGCCATGTCCAACATGATTACATCGCTCATTCCTTGAAAGATATTTTGAGAATTGAACAA
GACATTGACATCATCAAAGGGATTGACTTCAATGCCGACGATTTGATCCCGACGTTTTTCTCCGAAAAAGGAGGTCGAAT
CCAATTTGACGGCCCATAGCTCGTTTTCCAATTGAGAATCAAAGGCCATCACAAATATGCTTTGATCGGAATCGAAGACA
GTTTGATCAAACACATCGTGACCAGCCACGTAGACGTCTTCGTTTCCACAGGCTATCTTCATTCCACTCCGATTGGAACC
AGGTAATTGCCGGCGGGTAATGATTTTTCGTTTAGCGACGTCAATCAAAAAGACAAAGGTTCCACCAACAAAGATACTCC
CATCGACAAGGCCTTCGGTACTGCCCACGACGTACAATTGATTGGTACCAATCAAGCACATATCGTTCAAATACTCATTC
TTGCCGAGTTGAGTGGAGATCCGAATGTTTCCTCGATCGACTATCTGACTGGTTTGCGGATCTATAAATTTCGTGTCCAC
TTTTCCCGTCACTGGATTGATAAAGGCAATGTAGCCATCCCAATCAGTACTAGGCGCTCCTTCTGAAGGACTTCCAAAGG
CATCGCCTCGTCCATTCGTCGATCCAGCCACAATCAGGGTAAAGTCGGTATAGATCATGGTCGCAATCGTCGAGGACGAG
GTAGTGGCGAGACTCCCATCCACATTTTCCGTTTCAAACAAACCCAACCAGCCTACGCCACCAGTCGAAGGATCCACTTT
AATGATCTGAGGGTTGTGTGCGGGATCCTTCAAGGTCCGAGGATTGGTATAGTCACTCCAGAAGGTTTCGACTGCCTTCA
TCGCCGACGCTGGATCAGTACCTCCCCCCTGATAGGTAGCGCCACCCAAATCGTGCATGGCAATAAACAAATAGGGATCC
GCCGGATCTCCCTTGTCAATCGCAACGGGCAATTTGCCCAGGGACAAGGAGACTACATTTCCCATTTTCGGAATATCGGT
GCCGATATTTAGGACATTCATCAAGGTCGTTTGATTTCCCTCCAATCCCAAGACGATTGCGACGCCTGCTTCCTCAAATT
CATCTACCATAATGGCACCACCGACGCACAAACTAGGGGTTTCCAAAACCGTTTTGACCCAATGACCACTTCCATCGGCA
ACCAAAATCGAGCAATCCGTATCCTTTCGGTTGTTGACTAGCCCGTTTTGAGCCGCATTGGCTGCTGCATCTTCTCCGTC
CCAATGAAAACGGGTCGCGACGGTTACGATGCGTCGCAAGGGAACCAATCGAGTCAAACCCGTCGCCCATTCATGTACAT
TCACAGATTGGACCAGCCATGCATGGGATGACTCTGGTGCACACAGCAACAATACTGCCGACAGCAAACCAGCAACGCTC
GATCTCATTGTTTATGATAATTTGATTTTGTGTGTCTCCTCTGACAACAATAATAAATAACACGGACGGAACCAAAGTTT
CTGAAATTAAGAGACGCTTATACAGCACAGAATAAGAATTATGTGAGATGATGCAAGGGCGAAACGCAGCTATTATTCAA
CCTATGAATCATTAGTATTACGTAGAGGTTCTTGACGGCACTTTCGCGACCAGACGAGACCTAATCGTGCTTGTCGTAGT
TTCTCGCTCGGGAGCCCCTCTACTGTACTCGTATGCTATCCTGGACCGTCGGAGCAATTGGAATTTCACCGTGATTTCAT
AGCACAGAAACGCGCTAAACCGTATCTACGTTTGTGCTTTTGGTCCTGTCCTCGACGTTGTGTGATGGACTTTTGGGAGA
CACAGCGATGCGAGCAATTAGGACACAACATAATGAATCAATCGAATTTTCGATCGCGAGATGGGCAGTCCCGCGATCGA
TGAGCGATCGATATCTGACTCAGATGATTAATCTTCTGACGGGGATCCCCAAATGAATCTGCGACTGTGTCTCGGCAAAC
TTCTCGCGCAGACCTTACTTTCCAAGAATTGTCACGACACAGACTACTATTTTGGGGAGCGCACTCAAGTAAAGCGGGTA
GTGCCACATCATGACTCAGGACCAAAATCGATCGATCGAATTTTCGATCGCGGGAAGGCAGTCCCGCAATCGAAAACCTC
ACAGGCAGCGATAGACTTTGACTTCATTGACTACAACTTTTCGTGTATCAAAATATTCATTAAATAGAGTCCTATCGGAA
TATCGGAAAAGGCGCGTTAAATCTCGCGTCCACTAGTGGAGGTGGAAATTCGAATTGCTCCGGTGGTCCTGAGCGCTGGC
GTGCATGCATTCAAACCGTTCCGACACGCCTGCCAGCACAGTCTGGTCATGTACGGGAAGCCATTCTATAGAGATATAAA
AGGCAATTAGAGAATGACAAAAATGAAGACCTTTGCGACAGAGCGATATGCGAGTCAACTGGACGGCACCGGAATTCTGT
TCGAGGCCCGATCCTGACGTAAATCTCAGATCGTGTGCATTTAACAAGGTATAGGGTTTGAAGAGTGTTTCAAGTGAAAG
TTCTCGGAGTTATTCGAAAACAACTTATTTGTCCGGAGTTGTGCGCGCACAACTCCATTTGTTCGGAGTTGTTCTCGAAC
AACTCCATTTGTTCGCGAACAACTTTTTCGATCTCTTCGACTCGAGTGGCCACGACTAGAGTGAACCTACAATATCTAGG
TAAACGATGGTTTCGTACCTGGATAGGTAGGGTTGGTGTGATTTCGG
>k141_3409692
GGTCAATCCATAATGACCACAATTGACCACAATTGGTCACAATTGACCACAACCACATCAATTGCCCCCGAATCCAGGAG
CTAGCTAAGGGCTATTCCTCCATAATACATGAGCACACGGCTCGCCCAGCCCACCCCCATACTAATATATACATTGACCA
CACTTTACCACACTTTACCATAAATGACCATAAATGACCATAAATGACCATAAATGACCACAATTGACCTTAAATGACCA
CGGTCAATTATGACCAGAACTGACCATGGTCGATTATGGCTCACAATAAATGACCATGGTCAAACAAGCCTAATTATTGA
CCACAATCAACCACAAACCAATATACTAGTACATTAGTGGTGAAATGCAACCCACGTTGCATTTCCTAAAGTATTTGTGC
GTAGACCCCCCTAATGGAGTCTACGCAGGAACGAATACTCCACTAATTTCAGTCATGTATAGCTACGAGAAGCTGCACGC
AGACCACAGTATATTTGCAACTTTACTTAGCAAAAAGAGTCAAGTTTTGGATAGTGAAATGCAACTCACTCGCAAGACCC
CGTGCAGCTGAGACATGCGTGTGGTCAAAAAATGCAACTCACGGGTGCATCCTATCTCTACGTAGCAGATCAGCGAGATA
GAGTCCAGTCACCAGACCTTTGATATCGCAAGATATTGTGTGATACTAAATGACACGTAGAATTGGTACCAAGGTTTGAG
ACCTTACATGGTGTTGCTAGTAATAACTCACTTTCCAGAGCTTTTCATGCTCTTGACACAAATAACGCACACATCATTGT
CATTATTGTCGTCATTCTTTACGATGGGGCACCCTCCTCAACAACGTGGACAAAAGTTGCATGCTCTCTGTCAGAGTTAT
ATGTTCACAGTCGGGACTATATATGTACTACAAGAGTACTGCCATGCATACATATATACATAAGGTCATTGTAACACAAG
CACAGCAACGCGAATGACTCTTGGCTCTACAAGAGACAAGTGCCCATCGATTTGCTGTGCAGCAACAGCACCTTATACTT
CTAATTTACCAAGTAGTAGTATCAGATTGGATTTCATTACTACATTCTACTTCAATAGTTTATCAGACCCAATAGACTTG
AAGAAGCATCAGCTTAGTACTACAAGGTAGAGATTCGTCTTGCAGCAACAGCAGCACTTTGAACAGGTCAAATTTGTTAC
GGGGCTTTTGCTATCCAGCTTACCGCTCGTGCTGCAAAAGGAGCCGCGGTGTCCCCACTTCCCTTCCGATACGCCAGCAA
TTCAAACAATCCATACGCCCTCCAACCACCAGGCAACAACTTGGAAGGAGGATCCTCCTCAGACTACTATCCTCGTTGCC
GGCAATTGCCGATCAGCAGCAGCAAAAGCTCGGTGGGACCTTTTTTGATCATTCTGTGTCTCTCCTTTTTGTAGCTGTCT
TTAGTGGATCCTTGGTTGGAGGTGTCGTGAGTGGGGATCCCTCCAATGGCTTTTTCATTACCATTATTGCTGCATCCGGC
TTTGCCATTCTGGTAGCGGCCATTGTCTCCCTTCGTTATCATTGTCAACAACAAGGGGAGTGCTGTGCTGCTTCGCAATT
GGAAGAATTCAACAAGAAGGGACAATATATTCGTGAAGCTTTTACGCCCAGCAAAGAAGTAGATGATGAAGAATCTCCAC
CCTCCTATCCGTGTGATCAAGGTCGTCATCAACGACCACCTCTTTCCTTGTGAACTCCCGTCGAATCTTGGATCAAAGGT
CATCGGAATATATAGATCTAGTAGTATTTCATTGAAATGCAAAATAGTTCTTTTTCTACTAGTTAGTCGACTAGTAAAAT
ATCTCCTGAGGACTTGAAGTATTTTGACGGGAAGGACTTAGTATCTGCACCGCCGTGCACGTACAACTTGTACTAGACCC
TACACTGTTGCACATAAGGTTGCTGCCTTTGACATATATTATCACAGTATGCAGGAGGAATACTAATGTGAGTCCACATA
ATGCAGGGACAGCCGGTGTAATAATGTGGAACTTACCACATTAAGGAATTATAGGCCCAACAATTATGGGGACTCCCCGA
GTTTTTCTTCTTAAAGAATTGTGCCACAAACCAAGACGGAATCTTACTTAAAGGATTTTTGTGGAATTTTTCACCGCTTT
GTGGAATGTGGAAAGATGTGGATTCTCCACATTACACAAAACGTTTCCACATTACACAAAACTTTCCACATTCCGCATTC
TCCACAAAACCTAAGTAACCAGTATTGACCTAAGTAACAAAAGAATCAATATTAACCTAAGTAACAAACAAATCAATATG
CTGTAGGTCCCATTTACCAATTATACTAGGCTGACATACATGACATTCTCAGCTGCTGCTGCATCATCATCGTTGGAGTC
ACCCCCACCGCGCTTCTTTCTCTTTGTCTCTTCTCTCTTCAACTCCATGCAGTGAAGGAACTTCTTGCGTCTAATATCTT
GGTAAATGCACCCTTTCAATTCATCTGGTCTAAACATCAAGTATTCTGCTCTGCTTCTTGCCTGGAATTGACTAAGTGCC
ATCGTATCGTGTACTCCGTTTATGAGGTCATCCCGTAGCAATAGCTTCGCAGGATGCATATTGAAAACAAGCTTGCCACG
ATTGTTGCGTTGGCTTCTTGGATGCAGGAGCCTGTCTCATTGAAAAGCGGCCTCCTCCACTCCCGATCGGTTCACGCGTA
GTCTGTGTTGCTCTCAATGAGCACGCAGTTGTTTCTTAGACTGCTCGGATGGTACTTCTACAAAGTTGGCTATTTTTTTG
TAGAGTTCTTGCCATGCATCCTCTGCTGATGGTGCATCATGATCAAGCACTCCATCTTCCAGATCACCAATGATGATGCT
CTTGGGGTCACTGTTTCACCAGTTGATGAAATTAGTGGGATTTGGTGCCATTCTCCTTCTCGACAACGATGCGCAATGAT
GCCAGTTTTGTACAAGCAACATGTGTCACTATGCAGAGACCCCCAGCAGGACAACCCAGATTTTCTTGAAGCTACAGTAT
GCAAATTTTAAGAGACAACTACATAGGATAGTTCCCACTTTGGCAATATTTTTGTTACCTGAATTTGTTATTTAATACTG
ACAAGTAGTTCCCACTTAGGCAATATTTGTGTTAGTTGAATTTGTTAGTCAATACGAACGATTGGAGTCCTAAGTAAGTG
CAAATGTACAAGCAATATTTCACATGCTCGACTTCTTTGTGTATCTTCACCGCAGCAATATCTTATTACGTCTCTTTTCG
AGCCTTTTCTTACATTTTTGCCCTTGTGGTTTATTGTGAGATGGCTGACATAAACCCGAATAAAGGGGAACAGAAATCGC
TCACAAGAGCGCAAGTAAGATTCATGTTGCAACAAATCGATATATCAGAACAACGCAGGAAAGACTTTGACCTAGTACTA
GATTCTTGTAAGCTTCACTTACAGATCTTTGGATTCAGAGTTACAAAGCAACGTCATCTCTTTTGGTACAAATTCAAGTA
CTTCAAGTCTCTATTGATTGAAAAATACTTTGCTTGGCTCAAAAACTTCAACGTGGAACCGCTAGAACTATTCCCTGACA
CAACAAACTTGGCTTTTCAAAACCTTACCCTTACTTTTGCAGAACACGGCAACATTACCGTAGACAGCCCCAACAAAGAC
AAGGCACCTGACGCCACCAAGTACAGCGACATGCCTGAGACACCACTCAGAAGACATTCTCCCCCTGCGTGGGATTACAT
GCCAGGGCTCGGTTCTCCCACCGGAGCAATACCACCACCAATCATGGTATTGCTACTCCATCGCTCTGACCGACTTCTTC
TTACGTTGACCGGTACTTGTCTGGGAGGGCCACGACTATTGGCTCCTCCAAGTTTGGTGAGAAGACTGAGATCGCTGAGA
TCTGGAGCGAGCCCGAACAAGGCACCATCAAAGACCCGTACAAAATCATGGTAGATATTGAGTTCCCTGAGAGAAATAGG
GAGTTCGATATTTCGTTCATCCCGATGAAGAATGTCAAGGGATACATGCGCAACGTATACCATATTAGAATTGATTGTGC
CCCTGGGGATCACAAATTCTGGGAAATGACGGTTCCTTCTGGATTGTTGCATCAAGCGCTTGTACGTGGCCCATCCCATT
CACTGAATTACAGGGATCCAGCCAAGTTTCATCGCAACATGAGTTGTCAGGTGACCTTGGGGATCCATGATCAGGATGTC
GAGGAGATTTCTAAACAAGTCGGCCACCAATTCTCCTACTGGCGTATCCAGTTTTCTCCTGCGGTTATTCTTGACAATCT
TGTCTTCTCTGACTTTCAGGTGCTGGAAGTCCTCAATAATTACGTTGGAGTGCAATACGATGCAGACAAAGTGGGAATAG
ACGGCGTTAACAATAACTGCATGTTTGTCTACTGGGAGATTGCAGAGGAAACGTGCCGGTTTCCGCGTCGCAGAAAAATA
GAAAGGGCGCAAAGAATGATGCTAGTTTTTTCACCTGAAGACCTAGTATGAAATGGCGTTGATTTGAATCTTATGACAAA
CCAGTCGAATCTTATAAACTAGTTGATCTATTATTTTATTCTTCTAGCTCTAGGTGTCATGCTTTATAGCTCGTTGTCAA
AGTCTAGAAACCTAAATCTAGCCTTGGCACCTTTGGCATCTTGCTTTTACATGGCATCATGAAACTTTTCAACAATGATC
TGGCCAATGTTGTGCTGGATGCTGCTTTCAACGATGGAACCCATGGCAAGCTGCTTGGCCATCTTGTTGGCTGATGAGGC
CTTCAATGTTGCCGTGCTGATCAATGATGGCTCGCGCATAGGAAGTTGACTTCTTTCGTATCGCTGGTACGATATTTTCA
ATCGCTGCCCAGGTTTTGCACAGATGCCGGTCATTTCTCAAATCCACTAGCACGTATACATATGCCATGCCTCGATCGCG
CTTTGTGTGGCGAAGCTGTCCTGTCTTCCCACAGTACTTCCCTCCGCAGAAGCGCATGGCGTCAGCTTTGTCAATTTTGT
CCATTTCGACATTGCTTGATTGTTGCGCAGATTGTTGCTACTGCTTCTTGAGAAGGGGATTGGTGACAGTAGAATGGGAT
TGGTGGCAGTAGAATGGGATTGGTGGCAGTTTTTTTTTATTATGAGGACCCGAGGCCCGATCCGGGTTATTTTTTTTTCT
TGGGGGGGGGGGGGTTGTTGACCGTTAACTGTCAATCCTGCGGTCTGTTGGCGATGATTGTTGTATGTGCGTTGGCGATG
ATTGTTGTGTGGCAGGTGGTGGGTGGTTTGGTGTTGGCAGTGGGCAGCGGCAATAATGTTTATTGTTGTGTGCGTCTTTG
TGCCCAATCTGGATGATTGTGGTGTGGTTTTCGGGTTTTTTCGTCGACCGTTGATTGTCGATGCTCGTCATCGATGATTA
TTGTGTTGTTGTGTGGTAGGTGGGTTGGTGGGTGGATTGATGGGCGTTGGCAGTAGGCAGTTGGCAATCTGGTTGATTCT
TGTGTGTGTGTCTGTGGTGGAGCGTGGTGAAGAAGGTACAAGAAAATTCGAAGAAGAGGATTTGAAGAAGAGTAGCAAGG
TACAAAACAAAACAAAAAGAGTCAGAAACAGAACAATCGACGATCAACAATCAACACAACAAATCTACTTGATCGGGGCA
TTGGCCTCCTTGTATCGGAGCCCATGGTCACAGCTTACAAACACAAAAAAATCACTTGCACAAGCACTAGAGCTCGAGGT
CGCTCGACCTGGCTGAGATGTGGTACAACCTTACGGTCACTGCAATCCCGGAGGCAGCGTTAACAGAGCACGGAAAATCA
GCAGAAGGCCTCAAGCAATTTTTCATAGCGCACTTCTTCCTCTGGACTTACCCAAAAAGCTCCGAGATGTGGGCCTCACG
ATTCAAAATCTACGAGAAATACGCCAGAGGAAAGATGCTGTGGGGCTGGGCGGCCAATATTGCTGCATTGAAGGTCAGGA
AGATTATGTGACTGCCTCGACTGAACAATCCCATCTCGGAAACCTTCATTGTGTCAGTTGGTGGAGCTGACTTCCGCATT
TGGGAGAAAAATCACCCCAGATGCCCAATTGAGCAGGGCACAAACTCCCCTCGGTACAATCACGTCGCCGTCAAGTACGA
AATTGTGATCTTGAGTGTCGAGTCGAAAGTTGTCTGGATCAGCAGTCCACATCGTGGAGAAAAGCATGACTTAACGATTT
TTCACGAAGGCCTTAAATACAAAATTAAGGTTGGGAAAATGTACAATGTTGATCGTGGCTACAGGTCAAGGGCACCCGAT
GAGAAGATGCTGTCAATCCCAAGCCTCGCTGACAGTAAAGAGCTGCACAATTATAAGAGCCGGGGTAGACTGCGACAAGA
AACATGGAATGGAAGGTGTAAGTATGCCGCGTCATATCGTCTCCTTTCCAGAACCTCACACCTACTATTTATGCATAGTC
ACCTTTGCATATTGCCCGTCGCAAATGACTGGTTAGTCTACTGTGTCAAGCAATTAGTGAGTGAAGCTCTCGAGGCCTGA
AAATTAGATGTACGTGTCCAGCCATCTGAAAATGTTTGTCTCAATTTTTTGTTACCCTGTGGTTTCACTCTTGATCCTGC
CAAATTTCATCACAGGAGATCATGTCCGTTTTTTTCAGTTGGACCTTTTGTTGGACCTTGTAGTGCTGAACCTGCTCCTG
GACCTTCTTCTGAACTATCTGTTCAGCCTTTGGATGGACCAAGCGCTGGGCCATCATTGGAACTCCCACCCTTCTTTTAA
TTGGCAGGCACTTATCCTCTGTTGATCAGGCGGATTTGACTTCATTGGAGGGTTGTTGTTGGGCATTTTTTGCCAAGTTG
GGGTGCCCTCCCCCGATCTCCTCGAGCGGATTTGGATTATTTTGGAGGGTCATTGTAACATCATTAATAGTAAACTTTTA
AATGACACACTAGAGATAATTTATTTTTTATTTTTGTCTTAAGCTAGATTGCCTCGGAAGCTAGCTACTGCCACCAGTAC
CACTCAAATAGGTTACTACACAACGAGCTGAAGTGGCTCTGTAGCTAGCTCTATTACTTGTAGAGGGGTGACTCAACTTG
TGGAAAGTTGGAAACTCCCACATGCGTCGCGGTAGTTAGAACCCTGCTAGAAATGGAGGGGGGACACCTGCATGAGCAAG
CCTGACAGATATTTGAGATTTGAGGGGGCAGCGATACAGGTCTCCCCGAAACTAGGAAAAAGAAGAAGATAAATGACTGA
AGATGGCTGGCAAAAATGACCGTTATAATCGTGTGGACTCACATTCGACCTGAATTATGTGGACCTCGTATACAGACCTT
GCTACCATACAGTTATAACAATAATATCTGCTTGTACTAATTGTAATAACACTACTAAACGTAAATTGGGTCTCTGACAA
GAAGGGCACTACTACTCACGCAGAGGTGACAACACAGCCATTGTCAAAACATAGATTATAGTTAGCTGCCTACTAATATT
AATAGTGCCCCCTTTCCAATCTCATTTTCAATTTGCACGTCATTTTGGTTTGTGTCTCCGGATGAAATAATCTTTTATGT
TTCGATTTTGAGCTGTGTCCTAACTACTGTATCCTCAAATTAAAAAAATGTAAATGCTGAAAGGATGTATCTAGCACTTC
AGGACTGCTAATTATTATGCTCGCAACAAGTGTAGGCTGGTGCCGGGGGTTGATCGTTCCACTAATCACAAGAATCATTG
ATTCATAAAAGGTGCAGCAATTGGCTTTGTTTTACTAGCTGTAGCGTGCAAAATAATTTGCTCTTGTATCAAACAAAGAT
TGGTTGCTATATTGAGAGTAAACACTCCTTTTTTTCCCTGAATTGCTATCTAATTTACCCAATTAGACATGGTTGCAAGG
GCTGGGCTACTGATTAAACAACGCAGAAATAATTAGATTGATGGACAACTGTGATTTTATCTGCAATCGACCATTGTTGC
AAAATAATAATTCATCGGGTTTGGGGGTTTTCGAGTTTGAGAAAATCACAAAAAGAAATAGTTTCCTACTGATTATTGAA
AGGTGAACTGTTAAATATGCTGATTGGCTTAGTAGGAAGCATGCGGGCGTTCTCGCGCCTAGTTGCCCATGCACAAGGTT
GGCAACCTGTACCGCCCGACAGTTTGGCGACAGGCCCATGTGTGCCTGCTGAGTAGCCAACAGGCCCTGCTCCTCCTGTG
CATTAGGAGGAACTGCCTGAATATTCATGGGTCCGAAAGGACCAGAAATTCAGGCAACAGGGGCCGCGGCACGGCGGAGC
CAGGCCAACGACGGATCAACTCACTTTTTGTTCCGCCGAGCCTGGCTGCTGCGCTCCACCAAGGCCCCACCGCCCCACCA
CCAGCCCCCACATTCCCTCCACCGACCCCAGCCCCTGC
>k141_3409781
AGTCATGACCGTGATTGGCAGTTTTGTGCATCAAGCGAAACATGTCTCAACAGAAAATGAGGAGTCTCCCTCATTTAGTA
ATCGTGGACTTCTTATGTCCACGATATTCAAAAGTTGGTTGCTGTGGGATTGTCCCCACGATCAAAACAAACCATTCTTA
TGTTGGAATGGTACAAAAGAAGTCCCGTTTAGAAAACCAGAGATACGGTTTTCTAAACAGGATTCCAACCGAATCTCAGA
AAGTGAAATATCAAGCAAAATAGTCTAACTAAACTAGCTCACAATTCAGGAATCTAAAAGGCCATCAAACAATCGATCCT
GACAAAAAAAGGAAGCTCAAGATTGCACTTTGAGAGAAAAAGGTCAGCGCGTATTGCACACACACCGACTATTTCAGCTG
TGTGGGGCCAATGCAGTGAAGCAATGAAGGCTAAGCTCACTTCAGCCGACGACTATGAAGTCCACGATCAAAATGGTGAT
TGTGTGTGGCTTCTCAAGGAAATAAAGGGAATATGCATCAATTCGAGGGACAGAGGCACATTTTTCTTTCCCTCGAAGAC
ACATGAGCCAACTGCTATGCTTACAAGCAAGGCAATGAGACAGTCTCAAGGTATTTCGAGCATTTTCGCCTACTAGTTGA
GGTTCTCGAGCAGTACGGAGGGAGTGTTGGCGAACACCAAACTCTCCTTGACGTGGTCGAAGACCTTGTCTCCGTGTATG
ACCCGGGACCGACAGGCACCGCCACCGAAAAAGATGAGTACGTGGCGAAAAGGGTCAAACTGGCACGTGACCGCACTTTG
GCCCTAGCTTTCCTAAAAGGAGCGGACAAAAGGCGCTATGGTATCCTTTGGACTGATCTGGAGAATCAGTTTTCCAGAGG
AAACAACCAGTACCCAACTGACTTAACTGCCGCTTACAGCCTATTGGTCAATTTTAAGCCACCAGTAACTACGGGACAGA
ATGGTGGGAACAACCGGCGGGCCCAAACAGCTCAGACGGAAGTGACCGGAATGACTTTTGCACAATCTGCTGGTGCAACT
GCGGCACCAGCTGTCGGGACTGACAGAATCACGCACCCACGAATGTTGTGCTACAACTGTAGTGTGAAAGGGCACTACGC
TAGTGAGTGCCCTGACAGAAACACAGCTGCAGTACAGTTACTACAAGCTGAGGAGTGTGACGAAGAGACAATGCCAGTTG
TGGATGACAACGACGAGCTACAAACTTTTAGCTTCGCCTACGCACAGGTTGCCACCCGCCGCATGCCATTGATCCCTACT
AACTGGGTCCTGCTTGATAGCCATCTCTGTTTTTAACAACCAAAGTTTTCTCTCTAACATCCGACAAAGCAAGACCAAGC
TCAAAGTATACACTGATGGTGGAACACAAGTGTTGTCTTTTGTTGGAGTAGTAAAGAATTTTGGTACCGTGTGGTACAAC
CCATGCCCACTTGCCAATATCCAGTCACTCGCCAGCGTTCGAAAAATATGCTGCATCACGATGGACACCGATGTCAAGGC
GGCTATGTGCGTTCACAAAGCCGATGGCCCTGTGATGAAATTCCTTGAGTTTCAAACCGGTTTTTACTATTACGATGCCT
CCGTTGATAATACTAAACCAACTGTCATTGCCTACACTTTTGTGAACACAGTATCGGACAATTATAAACTTTTTCATCAA
CGCGGAATTCTAGGAGCGGATAAAGCGCGAGAACTCTACCGCAAAATTGGACGCCCTTCACAAGAGCATTTTGAGCATAT
CCTGGCACAAATTATTATTCGAAACTGCCCTGTAACTACTAATATACGGTCCCGAAGTCTCCGCTTTAAAGGGCAAAACC
ACCAAAGGACCATCCCAGCACGTGCCAAATTTCAGGAACATTGAAGTACCGGCACCAGTGCTGAGACACCACAGTGATGT
CACACTATGTGTGGACATTTTTTATGTACAGGGCAATCCATTTTTTCACACGATCTCCCGAAAATTACAATTTCGCACCG
TGTCGTAGGTTCAAAATAGAACAAAGGCTGCCCTTCTTGGGGAAACCAAGGCTGTCATGGATCTATACCTAGCCAGGGGC
TTTAATATACCGGACATTCATTCAGATAATGAATTCCCAGGCATCCGGAATGATATATTCCCTACTTTCCTAAACGTGAC
AGCACAAGATGACCACGTTGGGGAGGTCGAAAGATCCAGCCACACCATTAAGGAGTGAGTCCGATCGCACATACATGGGC
TACCTTTTAAAAGGCTACCTAAGCTCCTTATCACAGAGTTGGTGTATTGGGCAGTTCGGGAACTGAATCAATTCCCGGCA
AGAGATGGCATATCAGACACCATCAGCCCACTCACCATCATGACGGGTCAACCACTTCCTGACTATAACAACATGAAAAT
TGAATTTGGGTCATACGTACAGGTTTTCGAGGACAATGACCCTACGAATACCACCAAGACCAGGAATACAGAAGCAATTG
CTTTAAACCCAACTGGAAGCGCACAAGGCAACTTCCATTTTATGTCTTTGGTGACGGGAAGGCGACTTTCCAAACACCAA
TGGACACCATTACCCATGCCAAATGCAATCATTGCAGCCGTGGAAGCGAGGGCAGAAGCGGAAGGCCAACCACTAATTGT
GGGAGGCTGCCCACTTTTTGAATGGGGACCAAACATACCAATAGTAGACATCGAGGGCGATGATAATGAACACGTCGGAG
AAGTTGACATAGTTAACGACTATGTCAATGACGCCGATGATCATCTGGGTGATGAAGGTAACCAGGTTGCCGACATCGAA
CAGAATGAACATGTTGAGGGTGATCGGTACGAGGATTTTGAACCAATCACCGATCTTGTGGAAGAACAGGTACAAGACAT
TGTTGAGAATGAAGGCGATGATGAACAGGAGGAGGATGAGAAAGACCAAGCTGAAGATGACGGCAAGACTTTAATCCATG
AGGATCAAAGGAGCAAACAGGAAGGAGAGCTTCCTGAAACTGAGTAAGAACCCGTACCCATGATTGACAGCGCAGGCACT
TGGTACAACCTCTGGAGCAACAGAGGACGGACGTACACCCACTGGCTCTACCACCAGATGGATACACCATCTGGCACCAT
TAGCTACAGCGATGATTTTCAAATGTCACAACAGGTGGCTGATAGGATGGACAGTTCACCGAACGAAAGGTTCAAGTACA
TTTATGGTCATATCATGACCCAAATGACTGCAACAACCGGAATCAAGAAACATGGACAGGTCGCAGTAGATGCACTGTTC
AGCAAACTGTGTCAACTAGATAGCAAAACTATCTTTCAACCACTTGATGCTGAGATACTGACATCCGCTCAAAAAAGAGG
GGCTCTACGGGCCGTAAACATCATTAAAGAGAAAAGGTGTGGAAAACTAAAAGGTAGGACAGTGGCTGATGGACGCGCAC
AAAAGAATTTGTACACGAAAGAGGAGACATCATCACCCACCACATCGACAGACGCATTAATGCTGTCTTTGATTGTCAAC
GCTTTGGAGCGAAGAGATGTTGCCACAGCCAACGTTGAGGGCGCATACCTGCACACCGATATGGTGGATTTCACTATCCT
AAAGTTAGTTGGGGAAACCGTTGACATAATGTGTTGGGTGAACCCGAAATATGAGAAATTTGTTGTGAAAGAAAACGGAA
AGAAGGTTTTATAACTCAAGTTACTAAAAGCGCTGTATGGTTGCCTTCAGTCTGCACTTCTGTGGTACAACCTGTTTTCG
GGGACATTGAAGAGCATGGGTTTTAAACTGAACCCATATGATCCATGTGTGGCAAACAAAATGGTTAACGGGAAGCAATG
CACACTAACATGGTACGTTGATGACACAAAAATTTCGCACATCAACAGCAAAGTAGTTGATGAGGTTATTCAAAAGAGTG
AGGAGAGATTTGGAAAAATAACCGTGACCCGAGGTAATACTAGTCACACATTTTTGGGAATGAACATCGATTTTGATCCT
GCCAATGGCACGGTACAAATTAGAATGCAGGACTACGTAAAGGAAGCCATTCGAGACTTTGGGGAAGACATCTCCAAGCC
GGTGGTAACACCGGCCAAAAAGAACTTATTTGACATTGACGACAAGTCAGAGAGACTAAACAAGGAAGATGGCGAGTTGT
TTCACAGCGTCGTGGCGAAGCTACTGTACATTTCTAAAAGAGGACAACTCAGTATACAGCTTGCGGTCGCTTTTCTCTGT
ACCGGAGTTGGATGCAGCACAGACCAAGATTGGGCAAAATTGAAGCGTTTGTTGCAGTACTTAAATGGTACTCTCAACAA
GTACCTCACGCTTGGCACCGACAGCCTCACTATTATGAAGACATGGGTTGAGGCATCCTACGGTGTCCACTACGACATGA
AGAGTCACACTGGAGGTGTGATGTCTCTGGGTCGTGGGGCCATATTATGTAAATCATCAAAACAAAAGCTTAACACAAAA
AGCTCGACAGAAGCCGAGTTGGTTGGAGCAAGCGATTACCTACCAAATACTATTTGGACTAAGATGTTCCTGGAAGCACA
AGGCTACGACATCCAAGAAAACACCTACGCTCAAGACAACCAAAGCGCCATGAAGCTCAAGATAAATGGTAGAGCTTCCT
GTGGACAGAAGTCCAGACACATTGACATACAATATTTCTTTATGAAAGACCGTATCAAGACTGAAGGCATCAACATCGTG
TACTGTCTTACCAAACAAATGCTCGCCGATTTTTAACCAAGCCACTTCAAGGGAGTCTTTTCCAAAAGTTCAAAAAGGTT
CTTATGGGTCACGAACACATCAATACACTGAAGGAAGATCCACCATTCACAGCGAGCGAGGAGCGTGTTAGAAATCATGT
GACTCAACAGAAGGTAAACGAACCAGGAAGTATGATACGACTTGATGTGAACGGACAAACGGGAGTAAACGGACAGACCG
AAATGAAGGAAGAACGTTGACACAAGATCTTTGATATCTTCAAGATCATATGCGTAAGTAGTAAAGAACGGGAAGAGCGG
ACGAGATACGAAGTGAACAAGAAAGTGAAGAGATGAATAGCATCTCTTACTTTTTGATTTTAATCCCATCGTAAAGACAG
TTTCATTGACTTTCTCTACAGATCTATTTCGGAAGTAACCAATCACTGACAACTGCGAGTTAACGATTCGGAGCGTGACT
GGAAAATCCCGTTTTATCGACAAAGATACCTCTTTCGCTAGAACGCTAGAATAATAGGGAAAACGGCTGGATGTTCGGTT
CTCTTTTTGCTGGGTCGACAGTACAAGTAGTACTCGTACTATACCGCCGCTATGTGTGTTGTTTGTTGCGTGTTTGTTTT
ATTGTACTGGACGCGCTGGACGCACACACGATCTTTCCTTTTGCTAATACAGACTACGTACCTATATACTTTCTTATTCC
TGTACTCTCTAGCAATTTGTAGTAGTGCAGTATTTGAAGGGGCTGCAACACACACTTCCACTGTTGATACAGTAGAGTTA
GAGTAGCTGGTTACAGAATTGACAGAGTTCACTGACCCGCCTATATGGTCTGACCGTTGCGAGAGAGGTTGATAGTGACA
GTGCATCCGTTCGCCACGAAGCAGCCAGGAACTGCAACCAACAAAGACCACCTCCAGGACGAGGAGAAGGACGAGGACGC
CATGGAAGACAAAGGAGGACACCACCAACACCAGCAACACCAGCAACACCAGCAACACCAGCAACAACGCCACCACCACC
AACGACAGTGCGCCGAATTGACCTTGGAATACGCCCCCGGATTGGAATCCTTTGTCGACATCGAACCGCATCATACCTTA
CAGGATGTCCGACGACTGGTCCAGGACGAATTCGATGAGGACATGTTGCCGCCTGCCGACCAAGAGTGGATCTTTTTCAA
GGGAAATGTCCGCATTCCTACCAAACAAGAAGGTCGTCAGCGGGCCTGGGAGTACCTCGTCACACCAGCAGCACCATCAG
CGCCATCAGCGCCAACACGTTCAGCAGCACCAGCGGAATCAACCACAGCGACCTTGTCATGGACAAAGACAAGAACGCCC
CTATTGGCCATTCGATCCAAACATGCACCTCCACCATTTCTGTCACAACAGAAACGACCGCCAGCGCCAGCAGCAGGAAC
AGGAACAGGAACAGAAGCAGCAGAATTGGGCGTGGCCTCGAAACGGATCAAACGGACGGTGGCATCTACATCTACATCTG
CATTTGCATCTGCATCTACGGCAACGATGACGACTCCTCTCCACAGATCTCTCATCACCCCGGCGGAGACCACGGACAAC
GACGATCGTCCTCATCAGCGAGAGTCCTCGTCTTTGGAACCACTATCCTTGGAATCCAAGCTACAAACGCCACCACGCTC
AACTATTACTGCGACTGCGACTACTAGCTCGCGTACGACAAATGACAATGAAAATGGCAACGATCATTCTAATTTCGATT
TCGATTCTGATGCGACCTGTGACATGTCGATGGACGACGACGCGGCATTTTCTACGCCATTGAATGTCGATGAAGACGAC
GAGGATGAGGATGAGGATGAGGATTTGCTCTCGGATGACGATCAAGCTGTAGTCAAGACAACCAATCGTAGTCGACGAGC
ACGTAGCAAGGCCGATGACGATGATGATGATGATGAAGATGAAGACTGGGTCGATCTGGAGGAGGAGGATGGAAAGCCAA
AGGCGAAAAGGTCTGCTTCTGCTGATGATGATGATGATGATGACGGCCACGACCACGACCACGACCACGATGATGCTGAC
GATCATGATGATAATGATAATGATGCTGATGAAGGGGATAATGCAAGTGGCGAGGGTATTTTGGACGTCACTGTCCCGGC
CAATCCCCACGCCCAAGCCGACCAAGCTATGGACAAGACACGGACGGCCTTGCACCGCATTGAGGACCTGCTCAAGGAAA
ATGAACTCTTTTGTACGCCCCATCGACGTACCGAGTGGACGGCCGAATTAGCCACACTCTTCCAATCTGACAGACCCCAA
ACCATCATTGGTGTTTTGGGAAATACTGGAGTGTACGTTGTCACTGTATGATTGTTGTGAAGGTCGTGAAGGTCGTGGAG
GTTGTCTCTTTTTAAAAGTGATGTCATGCTCACTGTCTTGGTTGTTCGCTCATAGAGGCAAATCCTCGTTGTTGAATGCA
CTCTTAGACGAAGCGGCTGTCTTGCCCACTTCAGGGAGTCGGGGATGCACTGCCGCCGTAGTGGAGTTGGTCTACAATAC
GGCGCTGTTGACGGCGCCCGAGGAAGCTATCACCAGGGCACCAAAAAACAAAGAAGTGGCGGTGTATCGGGGGGGAGTGG
AGTTTATGAAAAAAGAGGATTGGAACAAGGAGCTTCGAGTCTTGCTAGAAGAGTGCAGTACCCAGGAACAAAAGATTCAT
GCAGTCCCGCCCAATGGGGATACCGCGGCAGATGCAGCCGAAGCCTGGGCCAAGATCAATCAAGGTACGTCCATCTAGCA
CCGTAGCTAGGCATTCATCCTCGATTGCGATCACTTTCTGACAATGTGCCATTTTTTATTTCCTGTTTTATTATCCGTCA
GTGTATGGTGCTGGGACCATGGAAGGCTTCAAAAAGTGGGCTACCCAGCTTGTCTTTACTCGTCTATCTATAGATCGGCG
TGTCACACAATTACTCACTCCCACTGTTCCAGGCTCCGACTATAATATTATTCCGGTCGAAGAAGGAATGGTAGTACCGG
GATCGGATCAGGCCAAGGCCTTGTTGTTGCCCTTTGCTCAAACTAGAGCTCGCGAACGACGGACCAAGAAACGATGGGCA
ACGGCCTTTCGCAAAAAGATTAATGATTACGTCTATCGCAAGGGCAATGGAAATCAACCCCAGACCTGGCCACTGATTCG
CAAAGTCCGCCTGTTGGGCCCGTGGGATGTCCTCAAGACGGGTGCATGTTTGGTGGATTTGCCCGGTGTCCGCGATGCCA
ATGCGGCTCGGGCCAAAGTGGCGCAGACCTATCTACAGAATTGTTCCAACATTTGGATTGTGGCTCCCATCAAACGAGCC
GTGGATGATGGAACTGCCAAAGAACTTTTGGGAGAACAATTTAAACGGAGATTGCTCATGGACGGGCAGTATGGCAATGT
CTCCTTTATTTGTACGCAAACGGATGACCTGGAGGCCACGGAAACGATGCGGGATCATGCCGATGTCGCACAGAAAGTCC
CCGGACGATGGGAACAAATGCAGGAGTTGTCGGAGGATATTTCGGACGGCGAAAAGCAACGCAGCGACAAACTCATGGAA
GAAGAAGATTTGAAGGTGGATCTAGCGGATACCATCTCCTGGGTCAAGGTGGCCAAGGCAGAACTGCGCGAATTTCGGGA
AGGTGCCCAGGACTCCAATGCCGACATGGACGACGAGGAGCACAACCAGCTCAAGCACACTCTCCGCCGTGCCAAATCAA
AACGACAAAAAGCCCAGGATAAGCTGAAGACATGGCAAGAGGACCATCATACGTCCCTAGAGGTTGCTATGGAAAACTCT
GGAAAGTTGCAACGGAAACTCAAGTCTATTTGTGCCGCAGTCCGAAACGAGTATAGCAAAGGGTGTCTTCAAGTGGATTT
TCGTGAAGGACTTAAAGAAATGTATCGAAAGGACGGCGATGACGGTGACAATGCCGATGAAGGCTCCAATAGCGTCCAAA
CAGTAGCGGAAAATCAAGCGGCGCTCCCTGACGACTTTGATATGGACGTTTTCTGTATCAGTTCGAATGACTACCTCAAG
CTTATGGCAGTCAAAACCCAGAGTGATGGTCCCCCCAACACCTTTTGCAATCCGAGTGATACTCAGATTCCCATGCTTCG
GTCTTATGTCCATGAAACCACGAGTCGCTGCTGCAATTTATTTGCCCGGAACTTTGTCGAAACAGCCAATGACCTGCTGG
ATCGGGTCAAGCTGGTGGCGTCAGATGCCAAGGATGTTCCTACAGGGCGTGCTGCTTTCAGACTGAAGCAATCCTTTGAT
CACGAGATTAAAAAGGTCGATGCCAAGGTAGCCACCATTGCGGAAGAATTTCACAAGCAGCTCCAAAAGCGAGTGGAACA
CATTTTGATGCCTTCCTTATCCAGTGGCGCCAAAAAGGGCAGCGTAGTCGCCGTGACAACGGTGAATTCCTGGGGATCCA
CGAATCGTCGCACCAAAAACGAGCGGAACCCGAACCAAAATGGTGTGTGCTAAATGAGGTGTTGATGGTCACTAGCCTTG
TCATCCTTGTCTGTTTTGGATCTCATAAATGTTCTGTCTTTTGCAGGTCTCCATTGGGGTACCTACCAAGCCAGCGTGCG
TCGAGACGGAGAATACAACTCCACAGCGGCCGGGGCGATCAATATGAACCAGGAATTGTATGATCCAATGGAGAAGACCT
TTTCAGCCGATTGGCAACGCATCATGGATGCCAGCACTCGCCATCTCCTTGCAAAAGCGCAAGCAGAAATCGCCTTAGTG
GCGAACGCATTGACAAAAGATTTGGCTACCGAATTGACCCGCGGTGGCTTGGAAGCTGGACGACTAACGACTATGATGAG
TACTGCCAAGCGTGGGAGCGATGCGGCGGTCAGTGCCGTCTTTGCCCAGATTGCACAGTTGTCCACAGACTCCCAGCGCG
AACTTTCACGCTCGATGCTTCCGCAAATCCAAGAGCAAATGAAGGAAAGCTACTCTGCGGCGATGGGAGTCCAGCGCGGA
CCGGGCTCATTCAATCGAATGAAGCATGCTATGAGTACCACTTCCCACACTGCCTTCCAATCCATGTTCGATAAGGCCAT
GGCAAGAATGAAGAAAGATGTTGCCATTATGATCAAACAATTAGCGGGGGCAATTTCTGCAGCTTCTAGCACCATGAGAA
GAAGCTTTGAAAGCGTGTTCAGCATCTGCTGGGATACCCAAACGAACAAAACAGCCCTCGTTGACCCAGTCATGGAGCTA
AAAGTTCGTGAGTGCCAAGATGCGCTCTTACCAGAGCTGAATCATGTCTTGGCACTTCAGAATGAAGCCAGTGAGCTCCT
AGGAATAGTGAGAGAAGAGTTGGAGCTTGATGTAATGCAAGTGGAAAGCTTCGAACATGGTCTGAAACGCAAGGAAGAGG
AGGCCAAGAAGAAGGGAAATGCATTCAATTTGTGTGATTCTGACACAGAGATTGTTGTTGTTCCGCCGAAACCAGTCAAG
GGTGAGCCGACCCCAGATCGCCCTCGAGTGGCCTCTCGCCCATCGCCGTTGAGTCAGCGATGTGAGCAAGTGATCAATTT
GTGCGACTCTGATGATGACGGTTGGGTGGCTCCCCGCCCCAGTGGGCTTTCCAAGTCGGCTCGAAAACAAGTCCGGGTCA
AGTCGGATCCAAATAATGAGGGTATGATATAGCTTCGGCTTGCATCTTACACAGATAGTCAATGTACCTACTATCCCTTG
GAATAGTATAATGCCTAACCCTCGAGTGCAAGAATCTCGCCTATCGCTGGATATGATTCCACAAATCTGGCCGAGATCTC
AAAGAGTAGTATAAGACTTGATGATCACGAGAATGTTTTTCCAGCACCAGTGGCCACAATACCGGGGTGACGGTGTTCGC
CTCGAGGACCTCTTTCCGATGAAATCGATTCAGACGTAGCCAGAAATTCGAAGTATACGTTTCTTTCTTTGTCGTGATAC
AATCGCGCCGCACTTGATGTAGTGTCATGTTTGTCGTTGATATAATGCCGTCAAGCAATTCGGCGCAACTCTTGTCTCAA
TGGTTAGTATACAGATTCAAATTTGCGAGTGTAGTGTTGTGACGGAGTGACTCCAGGATAACAGCATTTTGAGGTGAGGG
GGTCCAATTTGAAGTCAAGATATAGGGACGATGAGATCAAACTTGACTCGATGAAGGCTTGGGAGGTTGTTTATTCATTA
TGGGATAGGATGTGAGGAGAGATGAGCCAACTCCCCATTCTTTTCAAGCAAGGCTTGTTGTACTTCCGACAGATAAGGCT
TTGTTTTGAGGTCAAGGGGTCCAATTCGAAGTCGAGATATGGGGACGATGAGATCAAACTTGACTCGATGAAGGCTTGGG
AGGTTGTTTATTCATTGTGGGATAGGATATGAGGAGAGATGAGCTAACTCCCCATTCTTTTCAAGCAAGGCTTGTTGTAT
GTCTGAAGGACAAGGCTTTGTTTTGGGGTGAGGGGGTCCAATTTGAAGTCAATAGAGTGGGAAGTCAAGAATGAGCTTAA
GAAGGGGGATGGCTAGGGTGGTTGCAAATTGGTTTTGAAATCGGGTTTGGATTGGAATGATCAACTCCGAATAATATGCA
GCATTGCCTTGGTGTGTTTTGAGGGTGAAAGAAGTTCATTCAAATTGAGGGGGGCAGGATAAAACTTGGATATGTGAACT
AGTGATATTCAGAGCACGGTAGTTACTGGAGGGAAGTGGTTGTTCATGTGGTAAGAAATTAGTGGTTGTATTGATTGATG
TTGGAAGGAATGACTCGTACAATGGGTGCTGGAATGATCAGTTTACTTGGATGAATAGGTATTGCTTTTCATAATAATAA
CGAGCCTTGAAGTGGTAGTAAGTCATTTAATGTACAACCATAGTCGGAAAACAAACTAGTGTATTGTAAAGAGGTCAAAT
ATTGTCACCGGCAAGAAAGTAAGTATAGCAATGGAAAACGTCTATGCATGTTATCAAATCCATCTACCCGGGATCTATAA
CTAAGTTTTCAATTCTCTATTATGTGGCAACATATAGCTAGTGATTGACTGGTGTCTGTGATTGGATTCAAGAAATAAGA
TACGCTGTGCAAGAGGGTGTGCAGGATGGAAGACAGGCCAGATGCATGCGTTGTATTTTGTTACAGTAGCAACAACTTGT
AGAAGAGGGAGATTGCGCCGCCCTAGGTTGAATGCTGACCATGCAGTCATTAATAGCTTGGTTGCAATGCCGTTGAGCAA
GAATAACAATCCAAAAGCACACACCCCACGCTCCTAGCTAGGTGGATCTCACAGTCGTTGTCGTCGTTGTCATCGTTGTC
GTCGTCATTGTCATTGTCATTGTCATCTTGTCAATCGCCTTGTTCATCACCATCTTGTCCATCGCCTTGTTCATTGCCTT
GTTCATCGCCTTGTTCATTGCCTTTGTCATCATCCTTATACCGGAGCTTCGCTTGTCTCAATATTAGTGTGGAAAGGCAA
GTGCCTTGTTCCGCGCATGTCAAAGTAATCAAAGATCTCTCCAGCACCTTCCAGGTTGTCGGGGTGCATGTAAAGTTATC
CAAAACAAGAGGAGCATGCAAGGATGAGCGACAATGTATCAAAATGGAATCAGCCAATTCTTCAGCTGCATTCTATTCCA
AAAATCCACCAACAAGGGTGAAATGAAAATAATGCTGACGATGAGGGTTCGATCGTAGCTGCAGCGTGTACTGTCGAATT
CTATCTATCGCGAGATATCGGGACCACACTTGGGCCTCGATCGAGTGTAACATGATAAAATTAGGAGAAAGGAGCAGTGT
GTTGTTGTGGTCGTCTCAACAAAATTGTAAGCTCGACGCGGAGGTTCTTCTTAAAAATGGAATGCTATCGCCATGTGGAG
AAACCATGGAAATTGACTCGAGGTAACAAGGAATCTCATCAGGACGAACGAAACAATGATTGTGGAGCTGCGAAGGATGA
CGATGATGATGGAGAGAGCTGCGCAGAGTGCAGATCTTTCAATCTGATATGAGACGCCATGAGAAAGATCCGAGATCAGT
CGTATTGGTCGTATTTCGACCCATTCGATTTCTGATGTCGCACGTCATGGAAACCAAATAATAACGATGATGAGAAACGC
AAATCGCCTCATATGCCAATATATAATGTATACGTAATACACCGGAACGATCTCTGTTTCATCACTCTCTCAGCAGCAGC
TGCTGCTTGTTGTACCCTGGCATCCCTCGTCGATAGTCTCACAACAAGAATAAGAACAACCAAACCCTTTTTTTCGTATA
GCCTTTTACATGTCACCCAAACTGGAAGAGCAAGAGACGTTGCCAATCGAGTCGTTCAGCGACGCTGGCGACAACGAACC
CAAGGCCATCGTGTATTCCAATGAGGAACTCGAGGCGATGCGCCAAGTAAAGACCACACTGATGGAGGAACACGGAATAG
AAGAATCTCGGATCGGACTCTGCTTCCTCGCCGTGGCGACGGTCAATTGTAAATTGCGAGTAGATGAAACGGCCAACAAG
ATCAAGAAAGTATTGGATATTTTGGAAACTCTAGAATGTCCTGACGGCATTGACGACGACCTGTGGAAGCCAGACGCCGC
ACATGAGTTGGCTCCGTATGCACCCTGTGGAAAGGACAACAACGGGGCCGCTTGTATTTGGATTACTGGCGGCAGAAAGG
TTCCCAAGGAGGAAGAGCGTCATCATACCCACGCAAGCATTATGCATTTCATGGCGGTACACGCCGATGCCATTTCCCTG
CGAGATGGCATTACCTTTGTGATTGATGTCAGCGAATCTCCCAAGCCGCCAAAGATTGGTAACGAAAAGGTTCTTCAGAA
GTTCTACCAGTCGTTCCCGCAGCGTCCTCAGGTGATCATGATTGCTGGAACCAGTGCCTTTACCCGAGTCCTTGTGAACG
CATCGATCAAGCTTGCCAGTTTGTTCACGAAACAAAAGGTCCTTGACAGAATCAAATTCGTTACTGTGGAGCAGGCGAAG
GATAGCGTTCCACTTGATAGCGCCCCAAAGTATGTTGGCGGGAATGGCGGGGGCGTTGAGAATATTGCCGACTGGGTGAA
AGAACGATTGGAAATGTTCCCGAAGCCCGACCTGTAGACTAGAGACTACTATAGAGTCTACTGCATACGATATGGTGCAC
TCGTTATTTAGTCCAGTAAACAGTTTCGATCCGTCCTTATGTCTATCTTGCCCTTTGCTGCTAGAAAAACTCATTTTCAG
ATAACGTGATCGATCGAACACCGGGACCCACTCTATGGAATCGACTCGTCCGATCCATTCAAATCTGGTACTCGTACTCG
TACTCGAGTACCGAGTATTGGCAGCGCAGCAAGCAAAATGTGCACCAAAGCATTGTAATAGCAGAGTGCATGTGTGGACG
GGACTGCTTCCGGGTTGATCAGAGGCATCAGGCGAGAGAACAGCGGACGACGACGATGGCGGGATATGTACAGCTGATGA
GATAATATGTCATGCCCGAAACTGTCATCAGGCATCCACAATCATAAAGCATCTTACATCATCATTATAATATTTGACAA
TGGTACAGTCTTCCTTCTGGCTGGCAACAGCGCTAGCAGTCTTTTGGCAAGCAGCAGTCGCTGCCGAAGAAGGACCCGCT
TGGACGATTTACCATTCTTGGAATGGAGGTCAAGACTACACACGCCGCGGCGTATTGGAGTGGAAGGGCGAAGACGAGGG
CGGCCTGGTGGTCACCAACGATGAAAACGCCTTGAGGAAAGCCGACGTAGACGCCATGCTGGACTTTGGCTGGTACCAAG
TCAAAATCGATACCGTGGACAATGATTTTGTCCTGGCGACGGTCCCAGCGTGCAATCTCCGAAGAGCCAACTTCAAGGAC
GCATTTGCCGTCACCTTGCCTCGGTTTAGTGGAAACGAACGGCAAATCACGAGTCTGGCGTATACTCCCTTGGTCAACGC
TTTGGCGCCGAAAACCTGTGACGAAACCTTGGAGACTCCCGAGACCATCCAACTCACTTCGAAAGTGGAGGCGACGTTGG
ATACCCCTGGCATGACTCTGAGAACCGTTTTGCCGAGTGTCAAACCTCCTCCAGGTATGACCTGGTTGGCTCATCCGAAT
AATCGAAAAGGATCTGCTAGTAAGGCCCCTGGCGGTGATCCAGCTGGCAGTGGTGGTGGCAGTGGTGGTGGTGGTGTTCC
TCCGCCAGGAGCAGAAGAAGAGCAAGATGCTAAGCCATGGTTCATGAAATATTGGTATGTCTTGCTTCCACTGGCATTGG
CGAATTTTATGCCAGCGGCCGATAGTAGCAAGCAACAAGAGGGCGAAGGAACTGAAGGCGGTGCGGCGGGGGATGCTGCC
CCCGCGGCTGTCGCGGCAGCGCCAGCGGCTGGTGGTGTCTCCAAGCGAGCTCGTCGAGGAAAACGCAGTTAAAAAGGCTA
GGTCCTGCGGAGGCTTCTAGTACAAGCGTGTGTCTAGCAAATGCAGAGTAAGTAAAACGTGGCTCGGTCGATGTGATGCT
GTCGGGTGGAAGCAAGGTCAGGATGTAAGCGAAATAATGACTTGACAGAAATACTTCCTGGCGTTGTGTCGTTTTGAGAT
TGACATTCTGCAACAGTATCCACCTATAAACTAATTTCGAATTACAGATGTAATGCTAGGTTTCGTATGCATCAGTGCGG
ATGAGACAGCTGCTGCCAAGGTCTAAAAGGATCAAAAGTGTTAGTCTACTTTGCCAATTTGGCATTCCCCGTGTTCTATA
CATATGGATATTCCGCTGTACCACTATGTACATATTGAAATAGATGAAACTGTATGTGTTTGTTGACAGCACTGTTTTCC
TTTCAAGTCTAATCCACATACGAGTATGTCTTTTCAGTAGGGAAATGAATATACGTCTTGTTACCTCAAATTCTAATCAT
CTGACAAACCACCACCACAACAATGGAGTTGTCTATGGATGGAACCTATGAGCAACCACCTACACTGGTGGACAATGCAA
TAGTCAATGCAACAGTTGTCTCCTGTTTGACAACAAACATACAGTGTTGCTGGTGTTTGTTAGCCTATTTTTGTCTTAAC
AGGAGCTGTTTTTATCATATTGTGTAGTGGCAGCAGAAGTGTAGTCAGTAAAAAGAGGCGTGGAAAATAGACAGGATTGT
CCAAGATTGTCCGGTCAGATGAATTAGATCCCAATTAGAGCTGAAAACCTATCTAGAAATTGAAGTCTGCCAGTACTTTG
ACTGGTTTAAATGAAGATAAAAGTATACGTGACATAGGTATATTTTCTTCAATTGAATTGTATCCTTTTAGATCTTGATA
GGCAGCAGAGGTCTGACTCTGAACTGGAAAATCCATCTCACAAATCCAGATTGACATCAATCATGACTGAGAAGGATGAG
AGGAACAACAAGGATGTTGTAGAAGAAATTGAGTATGAAGGAATTGAGAGTTGTTGTCAGGATGGCGTCACTGTTGAGGG
AAAAGGTTCAAAAGAAGAAAAGAAAGGCACCAAAAAGGACGAAGCATCCACTGCAGCGGATCCTTCGCCTGGGGCCAAGG
CTGTGAGTGGTGGGGATGAGGATGAGGATACTGAATCGTCTCCATCAGACGAAGAGTCTACTTCATTGGTTGGTGCAGAT
GGCAGTGTTAGGGAAAATATTATTAACAAGGCTGAGTTGGAAGAAATTTTTGGAAAAGTTCAAACAAGAACTGACTGCAG
CAACTGAGGTGTCCCAAAAACCAAGTGGTGGACTCGGCACCCCAAGTTGGAACATGTTGAAATAACAAGATTACAGTGGT
CATATTTTTATTGGCCAGGGCCACCTTTGCTGCAATTGTGAGAGTTCTCTTGCCCAACGCCAACGCCAAAGCCAAGGATC
TATCCAACAAAGGGACCAATCAGCTGTCTCAATCCAGCAATCTAAAGGACAAGATCAGGTCGGTCTATGGCAACAACTTG
AGTGTCTCCAAGTTAATCAAAGCCATAGTGAGAGATAAGGACGATGGAGGCCATCCAAACCCTCGGATTGGCCCAGTCTA
GTAGTGTTTCATTGAAATGTGAAATAGTGCTTTTTCTACTAGTTAATTCGCCTGTGGACTAGGAGTATTTTGATACGAAG
GACTCGAAGTTTGCATGGCCAAAGGCCGTGCACGTACAACTTGTACTACACCCTACACGGTTGCACTTAAAGTTGCTGCC
TTTTACGTATATTATCATAGTACTGTAAAATAGATACATAAGAGTATATCTACCTACTCTCTCTAGAGCTCTAACGGTCG
AAGCACGAGCTCTTGGCTGGCGCCAGCTCGGCGATGAGAAGTCGAAGGTGCGATCTAGAGATGACCTTCGTTCTCTGATG
GGTCAGGATAACAACGAAGCACCTTGAAACCTTTCGTTTCGCCACGAAGAACGCTCTCCAACATATCACATTACTGACTT
TGAGAAACATCAACCATAATTTACATTCCAAAGGATCACCATGAAGCTCCTTCCGGTAGTATTGTCACTTCTCGCCAGTG
CCTCGTCGGCATTTCAGGTTGGGAACCCTTCTGGGTCCAGAAAGATCCGCTCCTCGCTGAGTTCTACAGTAGATACAGGT
ATGGCTCCTCCGATCGATATCGCGATGACGCTCGCCAAGACGGAAGTACTCGACACTGCTAATACTCTGAAGGATGAATT
TGGCTGCCTATTGATTGATACAAACGCTCAAGATAAACTCCGAAACTCGGTTGAAAAGCTAGAGGCTGTATCGGAACCTC
CCTCTGCGTCTACCGAATTGATTGGGGAATGGACTCTTTTGTGCAGCACTGCATCGGCTTCTTTGCAAAATGGACCTCTG
GAGAAAATTAACGGAATCGACACGAGCAAAATACCATTCTTCAACGACGGTCCGTTGAAGGATATCCGAAATGCCCTGAA
CAAATCCTTGAAGGTTGAACAAATTATCAAGGCAGAAACTACCCCAGGAATTGTCAGCCGCGTCGACCATGTCCTTGAGT
ACATGCCGCCTGACACTCTTTCCGAATTCTTGGGAAATCTTCCTGATGCTCTCAAGAGTCTTAACATCAATCCTCTCCAG
GTCAGCGAGAGTAAAGTTTCGTTGATCCACAAGGCTGAAGTTGAGAGCATTACCCCGGTGATTAAAACCAAACTTAGCCT
CAGCAGCATTGTCGGTAGGTGCATCGCTTCCATTTCCCACTTCGTTGTGTGGGTTGTTTATTTTCAATTCTCACAATCAC
TTCCTTTCTACTCTCCTTTCCTGTTCAGTGAATGTCGCTGGCAAATCCCAAGTTTTGGATCCCCTAGGAGCAGATGTCCT
TGGAGTCAATGTTCCATTTGGAGAATTCCTGAATGCTGGCTCTTTTGAAACGACGTATATGGATGACAAGCTTCGAATCA
GCCGCAGCAAAGTTGGCATTGTCGACCAGCTCAGAGTGTTTATTCGGTCCGACTTAAGCGACCTAATCGTCACCCCCGAA
CCTGTTGCGGAAACCCCAAGTGACGAAGACGAAGACGAAGTTCCCGATGCAGAAATTGTCTTTGAGGAAGAGGAAACGGA
GATGGAAGAAGATGAGACGAGCGGTAATGGCGACGATGACATCTCCCCTTCCGACTACTAGAATATTTAATTCCGTTCCA
CTCATTCATCGGCCATCTTGATTCATGACTATAGTACCCTTCAGCATAAGACAAGTAATAGGAAGGAACATGACCTTCAT
ATGGGCTGGGCGACACTGATAGGAGTACCTACTTCGCTTATGCCTTGGGGGAGATATTGAATTAGATAGAACTTACCAAC
CATTCTCCCACATGAGTCTAAAAATAAAGTGTATGTTACTCCAGTCTTCACTTTTAGATTCCCATCTCGTATGATTCCTT
TCTAGTCGCTTTGAGCGGCTATCTTCTCTAAATTATGTCTGAAGCAAAAGCTATTCTTCTTTAGATGACCCCGCATCAAT
TCATGAAAAACTCGATCGTATCCTTCACCAGACAAGTGATCCATGACCATCGTCCGGGAAACCTCAATCTCATTGAAAAA
GGCGCTGAAGCAGAAGTAGAAAGGGCATCGAAGTAGAAAGGGTGTCAAAAGTTATGGTCAGTGTAATTGTTGATTCAGAG
AAAGGTGCGCCCCGATACGGTATCTTTGCAAGACTCACCAGGGCACGTAGGCTCCCGAGATTCCGCTACCATTTCGATAC
AAGTGAATACACTTTCCAGGAGGGAAAAGTTTCACCTCCACCGGATCGGGGATAACCTTGTTCTTTTCATAGGCTTCATC
ACTGCCCTTTCGAATGTATTCTAAGAGCGCTTTCTTTTGCTCCTCGTTGGGCTTGAGAAAAATATTATTTTCCACTGTCT
CGAGAATTTGTTGGACGTCTAGAACGGCCATTTCAGTGTATGGTTGTGACATGACAGTCATAACCACATTCGAAATGGTA
GCACCGCTCAGTCGGGGAACAACGTCTGAGTCGCAAATCACTGTGGTGATATAGTCCTTTGTAGACTCCGATAGGTTCTC
AGAGAGACATGGAGGACACCCGAAGCCAATCGCTTTGGCATCCACATAGTCCAATTTATTGAACTCCATGGCAGCAATCG
CCGCAGCACCTGCACCAAGAGAGTGGCCGATCAAGGAGAGGCGAATCTTGTCACGCTTCGATTCATCCAAGAGCTTCTTC
AACAACTCAGTATGTTTCTCGACAAGGTAGCTTCCAGATTTCTGAATCCCTCCATGTGATAAACCATCTCGAAAAGGTTC
CGTCTCAATGAGCGCGTCGCTGAGAATGTCATTGATATCCTTGGTTCCACGCACTACTAGAAGAACGTCCAGTACGGAAC
GTTCTTGCCATGGGAATTTGAAACCACCCCCATTGCCAATATTTTCCTGTTCCTTTTTAAGACAGATGAAGTGTGCTGGC
TCTCGAGGCCTGGTGGAAAGAGCGCAGTAAACCATAACCCAAGGAGATCCGTTGAAGTCATTCAAGGCTTCGTTGATTGC
ATCCTTAGTAGGGAGATAGCTGATTGCGGCAAGATATAAAGCGTCATGCAAATCATAGAGAGTGTCCACTTCTAACGAAG
GGCAGAATCGGTGCGACCGGCGTTTGTGCGACGGGGTATCCTTGCATTCGGCGTGTCCGATGTAATAGAGGAACGCAAAC
AGATCCATTTTTTTAACCTTGGAATCTGCTGCCACATTTTCCCACTGACCCTTTGCCTCCTGCAGTAGATTCCAAAACAA
CTCCAGTTCCTTGTGGCTGTCCGATTCGTTGAGTGTAGAGTTGCTGTTTTGGGTGAAATCCCTCGCAATGTCGAGAATGG
AGTCGGCCTTGGAGGCGTCATCTTTAGAATTATCAAACAGCCCCTGAAGGACTGATTCAAACTTGAAAATTCTGTTTTGA
TTCTGGTCTGAATAGGATGGCTCCGTTTTGTGGGTGAGACGGTTCACAGCCTCAGTGTCTTCTTCAATTTGTTGTTGACC
AAATATCTCATTCTTGAAAAAGTCCGAGACACTTCCGCCCGATTCGTTGCGCTCCGAGAAAAAGTCGAAGGGAGACTGGC
TATCGTCGGACATGGTGAGGTTGTGAGTTGCCGACAACTCTGCGAGCGCGCTTGACTATACTACATTACCGACATGGATG
CAACTTTCACTTCCGATGGGTTCTTGAGAATTATTGTCGACTTTGAGCCCCCCAAATCATTTACGGTCAATCTAGAGTCC
ATAAAAAGTTGCAACGGTCAATTCGAATCACGAACTCGGATCATCAACTACTTTGTTTTGATATTCCATAACTTCTTGAG
AATTGTCCCAAACTGACCAAGATTGACTCGCACCACTGTCCCACACGGACCAAGAATAACTCGTGAATAGTCCCAACTAA
GCAATTCGTGAACTGTACCACATGGACCAAGACATTGCTATTCTCATCTACTGGTTTTACGACAATGAACAATACGTTCG
AGCAATTCTATAACAGTTTTGACTCTTCCATCGTGGATGAGTTCTCACATCTGTCGGGACAGGCCCTGCAGGATAAGCTC
GAAATTGACATCAAAGCAAAGAAGCAGTTCATCTTGCAGAACCTCGAAGAGTCCAGGGATCATATTGCCCAGCTTCAACA
AGAAAAGTTAGAGTCAAAGTTGGAGAAGGAGAAGGCCCATTCGAAATTTGAGGACGAGGAAAGAGATACAGAAGCCCGCA
AGTGCAAGGCTCTATCAGATTTTACCAATGCTGCAGCAATCTGTGAAGCCAACATCAATCACCACATGAAGGCAAGCCAA
GATTGGCAGAGCCAGGATGATGTTGTTGAGAAGGAAAGATCTTTCATGGAACAGATATGTTTCCCAGGGAAAGACCACAA
GATGCATTCCGTTGTCCCAGTGGTGGAGGTCTGCAGTGACATGAAGGCCTCCTCAAAGACAACCATTCGCACCTTCTTTA
GTAGCTATTGAGAGTGTACTGCTAAACTTTACTGTATGCAGAATCTTGGGTATGATGGTCACACAGCCTTTCTTTCCCTC
TGGAATGACGCTGCATTTGTCAAGAAATATGGAAGGGCTAAGATGATGATGAAATGGAAGGACCCAGTCTTGTATTGCTT
AGTATACACTTTGAATGAATTACGATAGGTGAATCCTTGGCCATGTGTGCGGAGGGGCTGCATTCACTCTAGAAGTCAAC
TTTGTTTCATATGTATCCCGGCTGGCTGATCACTTGTTGCTCTAAGCCTATATGATCCCCACAATACCCCCATCAACCTT
GACAAAACTGACCAACTGAGGCTCATCTTCAAATCTCTCTTTGAACGTGTTCACTTTGTCCTCACCAGCTTTATCCACCA
CTTGGATTGTGGGCAAATGTTGTCGGCCAAAACAATTCCATCCTCCTTGCAATTTTGTGCCAGCTATAGATGACATAATG
GAGTGGCTTGGAGTGTCTGAATCAAAAAAATTAATAGACTGAGTAAATGTAGATTCATCCGGCGATCTTCTCATTGTGAC
CTCAGCCGGCAATCTTCCTGCCTAACTTCTCGAATTTGACCCTGCTCTATATGACTTTAATATGATATCAGTCAATACAA
AACAAAACAATCTCTTTATCCTTCCTTGCCACTACAAATCAGCGTCAACTTGAAGAACTTAAGAAGATCAAGCATACAAT
CACTGCCTACTGCAAGATTAAGCAGCTTGAACAATGGGCCGCTTGGATGCGTAATCAAGTTGATCGATCTGAAGAAGAAC
TCATTTTCAATTGCCGGTCCTTTATGAATTTGGTGACTATCAAATTCACCAAGATTAAGTTGCCTGACAATCCCTTTCTT
GGAAAGAGTTCCACTGCTATCCAGGAGGATATTGTTGCCATGATTGCCAGTACTGCTTCTCTCAAGCGCAAATCATCTCC
ACTTGCACTGAAAGCTACTACTAAAGCAAAGACTGGCTCTGATGACACCAATGACCGCAATACAAAACCACCTTTCCTTT
CCCACCACGAAAGCTCTCCTGATCTTGGTGCACCTTCGTTCGAAGTTGGCCATTTGAAGCCATTTGGCGGGGGGACCTGG
TACTGTTACGACTGCCCTACCCATTGTAATTGTGTTAAATGACATACCTTGCCTGCTGCAGAGTGTCAAACTTGAAAGAA
ATTGCTCAACTACAAAGGCAACTCCACCTCTGACAAACGAGATCCTCCTCTGCTGGCTCATATCTCTGACGGAGACAATG
CCACTGAATGCACTGAACCAACTGGAAGTACTGATTCATCCAGCTGGGAAGCCACCGCTGTAGTATTGGCTCACACCTAC
TACTCCCAAGTCTTGGACAAACGTGTCCTGACCCTCATTGCGGATGGCATGGGTTGTGCTACCCAAGACCTCTGAAGGCC
TGGCTGTGGCATTCCATTCGCTGTATGTAACCACATACTAGCAAGATTTTATTTGTTCTGTGCATGGCCGCTTTCTTCTT
TAATCGTTCCTTATTGTCCTCTCCTTCCATGCTCTCAGAAGCCAAAGGAGATTCAACTCAAGCATCTTCAAAATCCTCCA
TACCTCTCTCCGCTCCTTTTTTATATCTTGGACTCTTGTATTGATTCCTCTTCTTCATACATGGTCCTTTCTACTGTCCA
TATCCCAGTCTAGTGGTGCCACGGGAACGTCCAACATTTGCACAAATCCTCTGGCCAATCTTGCTGTGGAACTCAATGCT
GGGGCAGTGTCCTTGGCTTCTTCAGACTCCTTCTTCTTTCTGTGACATGATATACGGCTGGGGACACAGTCAAATAGAGA
AGATAAGATTGGACTGGATAGACGCGGCGTTGGAATTCAATGCAAGGTGAATACTGGCAATACTTTTGTAATCAGGCGCT
CCTGCAATGTTGATAATAATTAAATGAACACAAGAGAGAGCTCAGCATTGGCATTTTATTTGTGATTGACTACGTTCTGT
GACTATACTAGGGACGGGGATCTTCAAGGTTATCTGGGTACTCAATTCACTGATCACCTGGATGGATTCATCAAGCTTTC
CCCTCCTTGCATGATTGAGCAAACCCTCTCGATGGTTGGAGTACTAGCTAGTAGAGGAGTCTGATTCTAACGGCACGACA
CGCCTACATGTGACAACAAAATGCTCAATAATGACTCGGATGGATGTTTCATGAATCTGAATCTGGAAGTACAGATCTGG
TGCCATCGGCCCTCCCTTAAGTTACCTCCAAGCCATGGTACTGCCTGATATAACGATGACAGCACAACTATACTAATGTG
TGGGGGTTGTAATAAACCCAGGAAACAGCACAAAGAAGCAGTCAATCAGATTTGTTGCTGCCTGTTGTTGGCCACAAAGG
ACAAATACCTGGTTCTCAAACCTAATCATTCCTCTTGTGGGCTCGAGGGCTACGTGGTACGTGGATGCAGATTGGGTAGG
GTCCTGGCAAAATTGTACTTGGCATGACCCTCTAGCTAGTGCATTATTGTGAACGCGAGGATGCCGAGCCTGGCGATCCT
CCGGGTCCCTGGATCGTTCCTCCGAGACTCCGAAAGAGCCCAACTCGCAACCCGAACTTCGCAAAGAGGGCCATCATCCA
GACGCGAACACTGACCCCAAAGCAGCCAGCACAAATCCAAAGGGCGGATCACAGCAAAGACCTTATTACTGTGGCACTTC
ACTCAAACAAAAAACAATTGAAGAAAAATAAAAAAGCTCGACTGGCCTCTCCCTTCACAATCAATACCATTGGAGCAAGC
AACATATAGTTGGAGCTCCACGATGTCATCGGCAAGAGTGCTTTCGTCTTCCTTTCGACGACTGCCGCGAATACGACATT
CTTTGGCAGCCACACGGCAAAGCGAACACCGTGTGGTTCGGCTCGGACTACGATACCAATCGGCAGCCCTGCCCACGACC
GTCCAACAATGGGAGAAGCTGGCTGAAAAGGAGCTCTCCCGGGCCAAGAATGTTTCGGTTGACACTCTGCGGACCGAACG
GGTGACACCTGAAGGCGTCGCTGTCCAGCCTGTGTATTGGGATCTCAACAACCCTGAAGATCCAGAAATGCCCGGAGTCT
TTCCCTTCAAAAGAGGGCCATATGCTACTATGTACACACATCGACCATGGACAGTCCGGCAGTATGCTGGGTTCTCGACG
GCAGAAGAATCCAACGCTTTTTACAGAAGGAACTTGGCTGCCGGGCAGCAAGGATTGAGTGTGGCCTTTGACTTGCCGAC
CCATCGAGGATACGATAGCGATCATGAACGTGTCGTGGGAGATGTTGGCATGGCGGGTGTTGCGATCGACACCCTGCGAG
ATATGGAAATTCTCTTTGATCAGATTGACCTCACTCAGGTCTCGGTCAGTATGACTATGAATGGAGCTGTGCTCCCTTGT
CTGGTAGGTGAAGTTGACAAAAATGACTATCCATGTGGCACAATTATCCGCTTACGAATCGTTGTTTTCTCTCTTTCTCT
TTCAAGGCATTCTATGTCCAAGCTGCTATTGAGCAAGACCCTGATAGAGATCCAGCAGAAGTCATGGCGAATCTCAAAGG
TACCATTCAGAACGACATTCTCAAGGAATTCATGGTCCGAAACACCTACATTTATCCACCTGAGCCTTCGGTCAATCGAA
TTGTAGCAGACATTATGGGATTTACGGCCAAGCACATGACCAAGTTCAATTCCATTTCCATCTCGGGTTACCACATGCAA
GAAGCTGGGGCCGACGCCGCCTTGGAAATGGCCTTCACTATTGCAGATGGTCTGGAATACATCCGCACTGCCGTCGATGT
GGCTGGATTGGAGGTAGACGACGTGGCTCCTCGACTTTCATTCTTCTGGGGAATTTCTGAACAATTTTACACGGAAATTG
CCAAGATGCGGGCGGCACGAAAGCTATGGGCAGAATTGGTACAGGAAAGATTCTCTCCCAAGAACCCGAAATCTCTGTTA
TTGCGAACGCATTGCCAGACCTCTGGATACTCGCTCACAGAAGCTCAGCCCATGAACAATATTATTCGAACCACAATCGA
AGCTATGGCCGCCGTGCAAGGAGGTACCCAGAGTCTTCACACAAACTCGTACGACGAAGCTGTTGGTAAGTCTGATACAC
CACCTCGTATGCATTCAATTATAGCGGCCACATCGCAATCTCACACATAATTCCTTCTTCTTACCTACTCGGACTCTGCA
ACTACAGGATTGCCCACGGACCAGTCTGCTCGTGTAGCTCGTAATACGCAACTAATTCTACAAGAAGAGACCGGAATGTG
CGACGTCGCCGATCCTTGGGGTGGAAGTTACATGATGGAGTCGTTGACCGACGAGCTATACGAAAAAGCAAAAACTATCA
TCAATGAAGTGGATGAAAAGGGAGGCATGACTGCCTATATTGAAAGTGGAACCGCCAAATTGATGATTGAAGAAAGTGCT
ACGAAGAAGCAAGGTAGAATCGATTCTAGTCAAGACACGGTCGTTGGTGTGAACAAATACCGATTGTCCGAGGACGAAGC
AAAGAAGGATATGATTGACGTGCTTCAAATTGACAATAGCGAAGTCCGAGAAAAGCAGATTGCCAGAATGAATGAGATCA
AGGCCAATCGCGACGAGCCGGCCGCAAAGAAGTCGTTGGAACGATTGGAAGCCAGTGCTCGCAAGACGACGTCTACTAGT
CAAGGAAACGATCCGGACAATCTTATGGTACTCTGTATTGAATGCGCACGATTACGATGTACTTTGGGCGAGATGTCGTT
GGCCCTCGAAAACGCCTGGGGCAGACACGTTCCAGCCACTGGTATGGTACAAGGGGCGTACAATGCGTCCTTCAATTCAG
GCTCTGGCGATGTTGATGCCCGAAAAAAAGAGTATCAAGCCGTTTTAGACCGCGTCATAGCATTCGAAGACCGTGAAGGC
CGCCGACCTCGAATCTTGGTGGCCAAGATGGGCCAAGATGGGCATGACCGTGGAGCCAAAGTGATTGCTAGTGGCTTCGC
GGATTTGGGCTTTGATGTCGACATAGGTCCTCTCTTCCAAACACCCAAAGAAGTTGCCCTGCAAGCCATCGATTCCGATG
TCCATGTGATTGGCGTATCGTCCCAGGCGGCAGGCCACAAGACACTCCTTCCAGCTCTTAAGAAGGAACTGGCCGAAATG
GGAGCAAGCAACATATTGGTGGTCGCTGGTGGCGTCATCCCTCCACAAGACTACGACTTTTTGCTGAAGGAAAGCAAGAG
CTGTGGCGCAATCTTTGGTCCAGGAACACGAATCACGGAAGCTGCCACAAAGACTCTTAGCTTGATTCCACGACAAGACG
AAGACAGTTTGAAAAGAGCATAGATAAAGGAAATAAAATACATTCGGCTAATCGGTAAGACAAATAATGTCTCTACTTAA
GAAATAATGAGGAAAGCATGTGTTAGAATACAGGAGAATCGCTAATCTTAAAGAATGCAGGTAGTTCTAACTAAACTGTG
GTGCGAAGAGGATACTAAATACAAGGGGTTTGGGACGAATCTATAGCGAGAAAGATGGATAGATATATAGTGTGGTCTTT
GAGGATCAGGGTGGAAACAAAAGTTTCCGGTTGGTTTTGGTTTGGATGATCCACATGTCACATTACATGGAATGTGAATT
ACTCCAAAAGATATTTAAGAGCGCTCTCCGCGGATACGGCGGGCCAATTGAATATCCTTGGGCATGATGGTCACACGCTT
GGCGTGGATAGCACACAAGTTGGTGTCCTCGAAGAGACCCACCAAGTAAGCTTCGGCGGCTTCTTGGAGGGCCAAGACGG
CGGATCCTTGGAATCGAAGATCAGACTTGAAATCTTGGGCAATCTCACGGACCAAACGTTGGAAAGGAAGCTTGCGGATG
AGCAAGTCAGTCGACTTTTGGTACCGACGGATCTCACGAAGAGCGACGGTTCCGGGTCGGTAACGATGAGGCTTCTTGAC
TCCT
>k141_2273671
GAAGAGAGTCCTTGTGTCTGGTCAGAACACAAGGACTCCATGCTTACCTGGGACTTGGCGACAAACGATTCAAGTGTCGA
GACGAAGATCCGTCGTAAAGGGATCTACCGTCAGATGGCGTTGATCATCAACGACAGACCCATGGGCAGGGGAGTTAGGA
TGCAACTCCCTTGTTGCGTTGTTGAGGGAGTTTGTGCCCTTTTCCCCGATCCAAACGCAATGTACATGGGCCACAAGGAC
AAGTGAGGAAGTGCGGCGGGAAATAAACTAAAAAATTAATTAGTTGCCGTGACATCAACTTACTAATGTCCTATCAGACT
CGGATCAGATCATGTTTGCATACAGACATGCAACTGGATATAACCGTTGGCGCCTTTCTGGTGAAGGAATCCGACTCATG
CAAAATTTTGGGTAGCGAAAAAGAACAAGAAAATGTCGCAGGGGCGGCCGGCGAAAATGGAAATAAAAAGTAGAATAAAT
ACCTGACCCTTATATTACTACCTTAAGGTAGTTGACAATGTTCTGGTTTTAGAAAATTATGAACCCTAAAGTAGCACCAG
GTCGTTATTGTAATAGACAACAATATATTGACGAGAGTACTAAGGGGAATGTACTGGTCGTACAGGGATTGTAGCCCTTG
ATGGCAAAGTAATCACCTGTACACCATTCCGAGTAGCTGTGTAGACAACTTTTGAATGTATGTTGGTGTCAAACACCAAG
TTGCACTGTGATAATAAGTCATTCACGGTGCCGATTTAGTTCTTCCGACTCGTGTCAGGAGTCGACCCGTCTGTCATCCC
CACGTCTGCGATCTACCGGTACAATGTCACACATCAAGATCCATTCTCGAGGTTCCACCATGGTGGATGATATTATGTGG
ACGATGCCAAACCCCTCATACGAACACCCAATAACAAATAACCACTCAGAAGACATCAGTCATCCAAAAGTAGACGACTA
TTGGATGCTGAACGTGGACGCATGACACCCCCACCGCTCATTTCCTCAACGTTGATCCATTGAACCATCGTGTGTGCGAT
TCAAAACAAAGCTCGAGAAAGACGCCAGCTCAATTCTCACCAGCGTACGAGGTAGGACCAGTAGGTACTACTTATCAGAG
CATGAGATCGATTCGCTGCTTCCCGAAAGGCCCATTTTTCGCGAGGCGACCAATCGCCAGTGCTTTACAGAACATCCAAC
CACGCTGTACCGCCACGAACTATTCCACATCATCAACGTCACAATCGAATCCGTGGGAATTCTATTCAGCCCTTCGATTT
CGGCAAAGACGGCACACCGTGGATCCAAGAAACGAATGCCATCGTCGTGCAACCACTCATAGAAGATTTCTCCACCCAAT
CCCCGCATCCAATCATTCGAAGACCGCCACCACAATGCTGAGCAGCAGTGAGTCTGATCCTTACAATGAGTATCGACAGA
CGGGCGAGATTTCCGCGCATATTTTGGGAGAATTGCAGCTCGAAACGCTGCATACGCAGCGACGGATAGACCAGGAGCTC
TACGAGGAACTGCTGGAGGAGGTTCAAAGTGCTTGGGGGCAACAGCAGCATGCAACGTCTGTGGCCCCTGCAGAAGAAGG
TCCCACAGGAATGTGGCTATACCGATTTACAATAGAGGAAACAACAGGGAAGCGAATATATCAACGGACATGGAAGGATG
ATAGTGAAGTGACAACACAAGTTGTTCTGGAGTTGGAACCGAGTGATGAAGTCTTAGCCATGTCTGTCACTGTCGATGAA
TCATGTATTGCTTGTTTAGTGGAAGGCGCTCACTCTGGTAGGCGCGAGATTCGGCTGAGGCACATCGACACAGACCGACA
AAATACTCTGCAGTATATGCTGGACCATGAAGACAATTGTACCGTCGTTGGTCTAGAATGGGGCCCCGTACAGCCGGAAG
GAGATCATTCGATATATCTTGTGGGCGCAGACGAACAAGGACGACCCAACCGTATTTTTGTATCCCTCGTCAACCCTGCA
GTTCTTCATGTCACCAAACCAGAGCTATTGATCCAATCCAACGAGCCTTCAGAAATTGTCGATGTACAACGCACCAAGGG
ATGTCACTACGTTGCAATCCAAGCCATGACAAAGACAAGCAACGAAATATATCTAAGTTCTGGTGCAACTTCAATAGACC
TGGTTCTACCGCGGCATGAAGGCATACAGTACCATCTGGATATCGGGGAGCAAGACGATCTTGCTATACTACTTTCAGAG
AATGGAGGCGAATACAAACTGATTGAGACTACTCTTTCGTCGCTTCCGATGCGACATGAGGAGCTGAGGTTGGGTTCTCA
AAGACCGGCTGAATCTTTTCAGGGCCAGGTGATAACAGATATGGACCTATTTCGTGATCATTTGGTGCTCTATGAGAACT
CTACCCCAACTGGATATCCTCAGATCACGATTCGTCGGCGTGGATCATCGGAGACCAGTCATTCTGTGACAATTCCGCTC
GCAGCCAACGACACCGCATGCACTACTATATCACCAGTTGGAAACACCTATTTTGGTGCGACCTCTCTACGATGCATGGT
CGAGAACCCTTTCTTTCCTCCATCAATCCACGAGCTGGATTTCCTGACAAGTGAGATATCACCCATCCATCCACCCTTTG
AACCGTCGATTTCATTCAAACAAGAGAGAGTATTTGTGCCAAGCAAGGACGGAAGTGAGGTACCTTTGAGTCTGATTTAT
CGTGAAAACCAAGACCCCCCGTCGTGGTCCTCTTGGTTTGCTTCTAGTGAGAATTCCAGGCCCGTGGTGCTCATCGGGTA
TGGGGCATATGGTGAGTCCGTGAATATGGGATATGATCCTACTCTATTGCCACTGCTTCAGCGGGGATATGTTCTAGCTT
TTGCTCATACTAGAGGCGGGGGTGAGCTTGGGAAGGCGTGGTATCATGCTGGGCGTAAAGACAACAAACCAAATGCTATT
GATGATTTTGAGGTATGCGCAGAATATTTGAAAGGGCGCTGGGCTGGGCCACTTACAGCAAAAGGATTCTCAGCAGCTGG
GGTCATAATTGGAGCCACAGTGAATCGCCAGCCAGAACTTTTTGATAGCGTGGTTCTGACAAATGCGTTCGTGGACGTCC
ATGCCACGATGACCAATCCAAACTTATTCTTGACAGCACACGAGTGGGATGAATATGGCAATCCACTAGAAGATCCAGAC
ATGGATGCTACCATTCGATCGTACTGCCCAATCTCGAATGTGGCGACTACAACGGACAATTACCCGCATTGCCTCTTGAT
CGGGACTTTGAATGATCAGAATGCACCTATTTGGAATGCTGCAATCTTCGCAAAAAAGATCCGCGATCGAATGAAGGACA
AAGATGGTATATTTTTGCACATGGAGGAGACCGGTGGCCATCATCTAGGAGCACAAAGACTCCAAGTTGCTGCATTGGAG
CTAACATTCATTCTTCAATGTGAAAAGTCTCCGCTTTTAAGAAGTATAGCGAATAAGTGACATACACTTCTATTCCATCT
ACGTTGATGCGGTAAGAAGAGAATTTCTGTATTTCAGGCACCAGTACGGCCAGTCAAGAATAAAGTAAGGGATTTCAACA
GCAGATCTGTTCTGTTGTTTCGTATATAATTTAGGATGCTGGGTGGATATGAGTCCTCTGGAAAGATCGACTGGCATCGT
TGTTGTTGTTGTTGTTGTTGTTGTTATTGTAGTATATCAGATGCCCTCCGCATGGAAATTTTCGCAACCTACGAAAATCT
GGTTGGGAGAAAGAATTGACGAAGGCCAGTTGATATATTATTGATTCACGTCTGCGATAATGTTTCGGGACCGATGACGA
CTGACTGACTCACGACTGAGAAAACCCATCTGCTTTACCATCATGCGGATATGTTCACGATAGCTAATAATATTTACTGT
TGTGGTTGAAGGCTCTCTTCAAACGTGAGGAAAGGGCAGACCTGTCCGTTGTCATTTTATGGAATAGGCCCCACAACGCA
CCAACACACAATCTTTGTTACTAGAATTCAAGCTCAGTGAAGGGTGCATTTCAATCATGCCGAAAGCGGAAAAGGGGACG
CCCAAAGACATCGCCAATCGCATGAAAGCGAAGGGACTGCAGAAGCTCAAGTTTTACTGCCAAATGTGCGAAAAGCAATG
TCGGGATGCCAATGGCTTCAAATGTCACTTGACGAGTGAATCGCATTTGCGACAAATGAAGATTTTCAGCGACAATGCCG
GCGGAATTTTGGATACGTACAGCAAGGACTTCGAACGATCGTATATTCAGACGTTACGAATGCGCCACGGTACTAAAAAG
GTGAATGCCAACAATATCTATCAAGAAGTGATTGCAGACAAAGAACACGTGCATATGAACGCGACGCACTGGACGACCTT
GACAGAATTTGTTCAATATCTGGGGAAGACAGGCAAATGTGTAGTTGAGGAAACGGAACGGGGGTGGTTTGTCTCGTATA
TTGAGCGGGATGCTTCGATTCTTGCACGGAAAGAATCGCTACAACGACGAGAGGAAGTTGAAAAGGCTGCAGAAGAAGCG
CAGGCCCAACGCATGAAGATTCAGCGGGTGGAAGCAGCCAAGGCTCTGGATCGAGCGGGGGGGACCGTCCACACAGAAGC
TACCAAATTGGAACGAAAGGACGACGACCAGCCGATCAAGGTACTATTTTCAACTGGCGCATCCAGTCTGGGTGATAAAA
AGAAGTCTTCAAAGGCAAAAGTTTCAGCCATATTTGACGACGATGACGAGGATGATGACGGAGCGGCAACACAAGCTCCA
AAGCTAGATATACCTACACAGGTGGAGTCCAAGCCTCAATCGCAACAGCCTCCTAAACGAATGAACGCCCATTCATTAGA
CACCAACCCGCGCGATTCAAAGCGACAAAAAGAAACGAAGGATCGCGATAGAAATGACTACTGGCTCTATCGGGACATCG
TTGTTAGGGTGATTTCCAAGAAATTATCAAACGGGAAATACTTCAAGCGAAAAGCTATTGTCGACCAGGTTTTGGAGGAC
AGGTATACGGCTCGGGTAGAGGTACTAGACTCAGGTCCTGGCCACAGCGATGGGGGTGATATTCTACGACTGGATCAGGA
CGATTTAGAAACTGTGATTCCAAAGGAAGTTGGAAAGAAAGTGAGACTTCTAAATGGAATATATAGAGGAGAAAAGGCCA
AAGTGGAAGAACTAGACAAGAAGCGGTATGAAGCAATTCTCAGGTTGAAGGACGGTAGAATACTTGAAAGAATCCCCTTT
GAAGACTTTTCCAAGCTAGCGTAAATTTAAACATACTAATACATTCGTCAGCTGAGAAAGGAAACTGTGTTGTGGCTTCA
GACTAGTATGCTCTTCGGTGACGATTGGAGCGTGCTGGCAGTTCGCAATGCTCTTCGTCGAAGCTGACTCGTGGACCCAC
GCTGCTCCGATCATCGACATCCTTGCTGTATCTGGTGGGACCACGGTGGGCTAGCACCGACATCGAGTCAATTAGGGAAT
TCTGGATGAAGCTTGTTGGGTGGTCTCCAAGGCGGCTTGTAGAACACTCCGAAACTTCTTCTTCATAGGTTCTGCAAGCA
TCCATATAGACCCGCTAAGGTCTAAATCGTGCCCCGTTGTGAGCTGGATTCCTCTGGAAATATCAATGGACATGTCCATA
GTGCTGTTTTGGAGCATATGCATCGTTCCCATGGAGGCGTCGCTCGTTCCCCGTTGAACTCATTTTAATCGACTGTTCCA
TCCTTTTCGTATAGTTTTGACAGTACGCTCGCATCTCCCCCGTTGGCCGCGCCTGTTGAACTTTGCTGCCTGTGCGTCGA
CTTTGGTTTGATCTCTCTGGATGCTGACAATTCCGATGCCCTCTGTCTTGGACTGTGTTCAATCCTCGACTGAAACTTCT
GCCATTATGGTTGCTACAACCGTTACCGCCTAGCACTCGTCGTTTCGAAAGGTGCCCTTCGCGGTCGATAGGAATATGTT
TTTGTTGATTTTCGCATCTCGAATTTGGAATATTTCTCTCAGAGGATCGCTGATCTATCTCGGATTCGTTTGCATCTAAT
TTTGGGCCGCCAATTGAAAAATCAATGGTACACAGAGGATATCTTCTCCAAGTTTTTGCTTCTTGCGCGGGATCACCATG
CCTGCAAAGGTAACAGATTCAGTCGAGTGCAGTTCAGAACTCGGTTGCCTTTCTAGAGACTGTATTGGAGCCTGCTGGAA
TCGAAGAGGGGATGCAGACGTGACAGTGCGAGCAGACAGACAAGTCTGGGGTACCGATAGTACTTCTACTACTTGTGACA
TTGAAGCTGGCGACTGGCTCCACATTGGCTCACCCCTCGTATCTTGTGGCGGCTCAATTATACGAAGATGTTCATCTAAA
GAGGATGTCCATGCATCAATTACCATCGGAGATGTTGATTCGATTCCGTTCTCCTTGTTTCGGCTGCAACTTGGGCGACT
ATCATCTGACAATTTGCTTCTGGACACGCGGAATTTCGACTCCAATTCGATTGGAAAGAGCAGATTGACTTCTTTCTGTG
GAGCCATCGGGTCGCTTTGCCCAGTGGGAAGTTGGTGGCTTCTGTTCTCGGCGATTGTCGCCGACATGGCCCAATAATCC
TCGGACACCTTTGAGTGTAACATAGCTCCGTTTCGACTGCTAGCCGGACCATTCTCTCCAAGCTCATGCTCGAACAGTTC
AAGGTACCATCGACTCTTCTCTATATCTGGGTGTATAGTACGGATATGAGGGAGCAAAAACTTGGAGGATTTCAACAAGT
CTAAATCAAATGCGTGCTTGAAGAGTATTGGCATATTGCAACTTTTTGATTCCGACTTATAAAATTCAAACAACTCCTGG
GTGGCTGGTGTCAATAGCTCATCGATCTCCTTTAATGTGTGATCGTGCAATGAGCAGCTGTAGCGTTCCTCCGAAGGAAG
GAAGATATCAATTAAATTTGACAGCAGTCCCAACTGCGCACGATGGAACTGATGAAGGTGCTTTTGAGATGGTAATACAA
CGGTTATCCCTGTTGTTGCGCCCACCTCCTCATCGTCCCTGTACAGGGCCACCCCTCCAACTCGTATCTTTAGCTGTGGT
ATCGTCGCCGTTTTGGAACAAGGATTACCTAGCCAATACCTGGCCTTTGAAGTAGCTACCCAGAAACCTCGATACCCTCG
AGTTCCGTCGATAGTGTAAAAGTCCATGTCGTCTAGCTCCATTTTGATGGGCTCTTGTTGTGGATGCTGTGGCTTCAAAG
TTCCAACTAGGATGTAGTCTTGCATCTCTTGACTGTCTACTGGCAACGACACTCGGCGGTTGGGAAAGGACGATAGGTCG
TCGCGAGTGAAGTAGTGGAGAGGCTTCGGCTTCGCTAAGAGAAACCAATTTTCAAGTACACGGCAAGGTAGATAGGAATA
CACATCGTCGGAATCCAGATAAATATCAGCTCTAGGATTCGGCCTGGTAAGGTTAAAAGCTGTGAAAGGGAGTTGGGAAT
CGATCTGAATGGAGCAGTAGACAAAAACAGAATATTAGTGCGTGAGAGGGCGTTAGTTCGCCGATCGGAGTAAAATGGCA
GGACACTCTCACAAATAGTGTTGTCTCACCTCAGCTTCACTCCAACATTCTGACAGCCTACACCGAGTAGTCCAATACAT
GGTTTCTCCTCAGTGGTGATCGAAATGGTGATGCCCACAGCTTTGCAGAGACTTCACGCCTGCTATTGCTTCTTCTGCCA
GTTCGGTTCTCTCACAAAAGATTGATGTGAACGAGTTCTCATGTGCTTTTTGTGTGTGTTGGAGAATACTGCCTTTATTC
TCAGTGGCGGTGATGGTTCTCGGGCGACATGGGGAAACTGTCTGAACGGCGAAACCACCCTCTATTTTGTCCGAACGCGC
TCGACGTTATCTACTTCATTGAAGGTGTGCTAGCTGTTTACCAATCCTGATGAGGTACCGTGTTCCTCGAACTCTACCCC
TTTAGTTGGTTGCGTATGCCACTTGATCCGAGTGACGGCCAAATACCTTCCTTTGGCCAGCATGATTGCTGGAAGACGCC
GGCTTTCGCAACATGCACGTCTTCAAAACCTTTGAGTTCCCCGAGTCGAAGACAAGGTACAAAACAATACTCTGCCGGGA
TAGGGATTACAGAGTTCACCTCACGAACCAAATCCGATAATCGTGACTCCCCTCGAGTCGCGCAATCCGGCATGACAACC
CCCTTGGCCTCTTCATCTCTCCTAGCCCAACACAAGGAACATACTCGCCATGGTCAAGCAGGGACATCTTGAGCTGGATG
TTTACTATTACAGCGAGCGGGAGAACCGAAGGTATCGCTTCAACGCCTGCGAGACCTCCATGTAGTGCTCCCGCATTCCC
AAATTGGGGGCCCTTCCTTGGGCTCTCTCCACCTTTCTCCATTGGCAGATCATGTCAATGATTTCAGCAGGGACCTTCTG
GTCCCCCGCTTCCGTGCTTGCACCTCTTCCACAGGATCTACCAGTACCAAAATCACTCTCAATGTCTACATTTGGAGGGA
ACAGATCGGGAAATCTCAACCTAACCCAATTTAAAGCATCGAAAAATATTGGCTCCAACGTTGATACTTTTGCTTGTTTT
CCTCTTCCAGTCCTGAAAACGAAGCCGTTCCTGATGCTCCTCTCTGTCAACGATTCTACCATTCTAGTGGACCAGACTCC
AGCTTCTATCCCTGATTGAGTGCGCCAAGCAATCGGCAACAAATGCCACCTTTCACCTGTCTTCCCCTTGAACCTTCCGA
CCAATGGGATCATGACATGTTGCAATGTGGGGTGGTGTCTGCCGACGTTGAAATACATCAGGAAACCAGAGACGTCCAAT
TTCACCACCTCCTCACCTCGCAGTGCCCAACAATAGCCACACACAAAGGACATGGCAATTTCCACCACAGCCTGTCTCTG
TGCAACTGTTCCCGCCGCTTGGTGGGACCCTTCCAGATGTGCCAATACCTTTTTAAACACTTGGATGGACAAAGCAAAAT
CGGACCGAATCTCTTCACCCATACGTTTGTGCATCCCTTGCATAAACCTCTGGAACCAGTATCCATAGGATGGACAGTCA
GTGGACCACACCTTTGTGGCCTGGTGCGCCATGATAGCCAAGCCCTTTTCCTGGCGTGCGGATGCATGGTAGACATTCGA
GAACACGCTTCTCGAATATCTGACCGTAGCGAACTGCACCAGATCTGAGGTGCGTCCAGGATCCAAAGAGCGCATCAAGA
TACAGACCGCCAATCCCATGCCCACACCATCCTCTGTTGCCCATGGTCCCATTTTTGGACAGACTACTCTCATGCCAAGT
GTTGACCCAATGGCTTCTAGTCTGATGGCCCCACACAAATTCGCATTCACTGTTGAAGGTTCCCGGCTCCAGAAAGCATC
CAGCGTAGCTCGCCGGATACAAGTCAACAGCAGATTGTAAATTGGCCCGTCCAAACAGTGGGTGTCGCCCCTGTATATTT
CTGAAATGACAGAGATCGCACTGAAACGGGCACATCAGGTTGTCCCCTTTGCGACCGCACTTAAACCGTTCTTCATCCCC
CACAAGAGTTTGATCGTATCCCTCGTCATCCTCGGCCAACCTAATTGGGAACGGGCTGGTTGCGGGTACTTTGTAACATT
CTCCGCACCAACCTTTCTGGCATGAGCTCCAATTTCCGCGCTTTGACGAGAAGTTCGCGCAAA
>k141_3409821
GGGAAAGTTGAGAATCTACGTTAAGTATTTCTTGGGCTTTCTAATAACGTGTTTCGAAAGCCCTGAATCCACGTGGCTGA
TTGCCATGCTGATAAATAGAAAAATAGGAAGAAAATCTCTATTAATTAAAACAATTCCATGAAAGCGTCAGATTTTCAAT
GTTTTTCTGCAATATGTCCGGATTCCGGCAGGCTCATTATAGTACGATTCCCTGGATTGGATTGTTATTAGTCCCACGAT
GTGTCTCGAAGAAACAATAAACAATAATGTACGTGAGCCGTCATATCCAATATCTCGTTCTTGTGTGCGCATGCTTCCTC
GCGGATGCCTTTGTTCTATTTTAATCACGAACAGGACTAAATTATTTGACTGTAAGACGGACAGGCGTGTGGCGTTGACC
ACCAAGCAAAAAAAAAGATTGGAGTGAGAAAGAAAAGGAGCATCGGCATACGCAATAACAGTTTCAGATCACCTCTCATA
AAAATATCAGCCTTCGTGTTATCACACCTTCTGTACTTGTCCTCCACATCAGATATACAGCGACTAGACCTATCAGTATC
AGTATCCGTATCCGTACCAATATCATTCAACATGCCTACAGCAGCTGGTAGTGCAAGGAAAAAGAGTCGGGGCTCGTCCA
AAAGTCCCAAACGGACCAAAACCCCAACAAAGAAGAAAGTACAAGAGCCAGCAGCAGCAGCAGCAACAACAACAACAACA
CCTCCTACATCTGCCACGCCTATATCTCCAAAGCGTCGTCGAACTCGAGCTGCTGCCTCAGGTGGTGCGGATGACGAGTC
GGTCATGAGCATCGAATTTGGTGGTCTACCTCCGACCACTGTTGGTAATACCAGCACACCACCCCGAAGCAGTCAAACGA
AGCAGACCACTTCTGCTCGTAGAGGACGAGCCGACTCAACTACGTCCAACACCTCCTCCTCTTCAAAGAAGAATCCTCAT
CGTCGCCAACGTGCTTCCTCTACAGTAAGTGAAACGCCGACCTTCGAATCCACCAAGTCTGCTACAGCCACGACTGCTGG
TAGTAATACTAAGAAGACCAAGGCGTCCAAGTTCACGGCCAAGTCGTCTACCCTGATTTCTGAGGAGGTGCTCCCACCAC
CCGCTGCTCCCACCATGGATGCCAGGGTCCATCGATTGCGGCACTTGGCGTATCGTCCCACGGAAGTGCTGGCCATGACG
TCGGCGATGAATGGCCATCATGTTGCCGTGTCCAGGGCAGATGGGAGTGTGGAATTGCTTGAAGCGACGTCCATTCCGGA
ATATGTTGATCGAAAGAAGTGGACGACGCACTTGTTCCCTCTCGCCAAGATTGCTGGTTCGAAACGAGTCGTTGCCCAGT
CCCTTTGTTGGGTTGGTAGTAGTGGCAATAGCAACAACGGTTCCAGAAGCACACCATCGGCTTGTGTCGCGGCCAGTCCC
GATGGGACGCTGTGGACGGTCCATTTCGATCAGGCCCAACTCCAGAATCGTATCACCAGTGGAGGAGGGGGTGTCTTTGA
TTTGACCACTTGCTGCGGCCAAGGTACCACCATCCCTTCTCCCTCACTCCCGCTCGTGGCGGGAGCCTGTCAAGATGGTT
CAATCAGGATTTGGCAGGTTTCGACGTCCAAGGGGACACTGCAAGATCCACCTGTAGCGACGCTGACCACGGCCGGAGCA
CCTGTGCTTTCCGTCGCATGGCGATGCGTGTCGCAACCAAATGCCAATACCTACAATACTGAAGTGTATGCAGGTGTGGC
AGATGGAACAATTCGCAAGTACCAATTGAATCTTCAAGTGACAACTACTTCGACGACCTTGGGAAACGACGACGACGAAG
GTACCACCACTTCGGTCCAAGTACTAGCGCAATCGTCTGTGTTGCGCATGACAGTGGAATCCCGAGGCCGTCGTACCCCT
ACCAAGGTATGGACGATGCAAGCCTTATCGGATGGGACACTTGCGACGGGAAACTCGTTGGGACAAGTTCAATTTTGGAA
TACGTATACTGGAACTTTGATACAGACGGTCAATCAAACAGAGACTAAGGCCGATGTCTTGCAATTGGTCGTCAATCCGA
CGCATACCAAGCTGTTTGCATCTGGAGTCGATGCTCGAGTCGTGTGTTTAGAACGCCAAAGAACAGCGAATGTTGGAACC
AACAACGAGTTTGGGCCATGGAAATTTACGACGGCGCAACGTCCCCATACTCATGATGTCAAGAGCATGGTCTTGGTCCA
CGCCCCACCATCGGGTGAACTGCTGATGCGCCCAAAGAAGAAGGAGAAAGACGAGGCAAACGATGTTGCTGTGACGCTTC
CAGAACCCCTCGAGGTCTTAATTACAGGTGGCGTCGATACAAAATTGTGTTCCTATGTGGTATCGAACTTTTCGAAAGGT
CGTCCGCATGTCTGGTACCCATGGCCCTGCCAATCTCCTGTCTCAACTACAAAGAGCAGTGAAAGTGGCGGCAGTCGTCT
GTTGTCCATGCAACGTGACGATAACGTAGAACTCTATCGACTGGACAATGCTGGCGATCGCGGCGGCGGCATTGTCAAGA
AAAAATCGAGTGATTTGGTGAGCGAAATCGCCTTGGAAACGCCCTCGAATTTAGTAACGTCAACCCTAAGCCCCAATGGA
CATTGGTTGGCCGTTTGCAACGCGACGTCGGTCTTTTTGTTTCGCATGACAGTTGCTACTGAAGAAGAGGATGGTATGGA
CATTGAACCAGAGAAAATTCGGCTGCCCAAGAGTTTGGAACGTACCACGGCTGTTGCCATTCATTTCCATCAAGATACCC
TCTTTGTTGCCGATTCCTCGCGCAAGATTCATGTCGTTGATTTGAGCTCCTCGGAGGATTTGACGGTGTCTACTGTCATG
TCGCCGGCAGCCTCTTCCAAGAGTTCTCCTGAAACTCTCCCCATTCTGTGCCTGCAGACGAGCGAGTCAGGCCAATATTT
GGTCGCCATGAGTAAGGATGTCATCAATGGCATTCACGTCTTTCAACGACAATCAGATCAGAGCGGATACCTTTACTACT
GGACAATTCCAGGATTGGCAGGGGCTCGACCAGCGGCATGCTGTTTGATCCAAGATGATCGGCTGGCTGTTGCCACCGTA
TCCTTCCAAGTCTATGTCTTTCACCTGAACGAACGGAAACTCAGTCCATGGAGTGAACAATATGGCTTCCCTATTGATAA
CTGGCCTTCCGAATTGTCCAATCGCAAAGATTATCCTGTTCGATTGGCATGCAATCCCTCGAATTCTTCCCAACTTCTCA
TGGTACGTAGTATCCCGTGTTGGAATTGTTCTATGCAGGATTTATTACCGGCCCTTGCTCCTGTCATGGATGGTCTTCGG
TCGGCTTGTCATCCTTTTGCTATATCACTTTTGGCTCTACTTTCGCCCGTCCCCATGCCATGCTGTTTTTTACATCAAAG
ATGGGGATGGTATAGATCGGAGCCACATCTCCTATTCCTTGGTTCAACACAATTTTCATTGTTCTGACGTTTGCCTTTTT
ATCTCTGGAATGTAAAGTCGTCATTTGGTGCCTTTGTTGTCTTGAATTTGGACGCCCCCCTGCCCAAACACTGTCGCATG
GTTCCGGAGCGGCACGTCCGACGCCGTCGCAAGCGTGCACGTGAAAACGAGGTGGCCGACAAGGCCAATCCCATCATATT
TTCCCTGCCAAAGCATCCGACCAATGGTCGACCTCAATACTCGCCGGATCCAAATGCCCATAATTGCACCGTCTGTTTGC
ATTACAATAGCATGTTGCATTTAGATTTCATGGGAGCCAATGACATGGTCGTCGTGGAACAACCATGGCTGGAAGTGATT
GCTACCTTCCCCGAAGCCTTGCAACGCCGTGTGTATGGCGTCAGTTAGAAAGGCTTGCAGTCGTATGCAAATGCTGACGC
AGAAATATTATGGTACGTTATGCTTCTTTCCGTCATTGTCCTTCGGACTCTTTTTCACGCAAGATGCAGCGACTCTTGGA
CCTATCTTTGTCCTAGACGTCTCCTTTTTTAATCCTTGCCAGAGCAAATCCTAATCTCATGTTTGAGCTGATTCCGCCTT
GATCGTGGCGTAATCGGTATAGATTGAGCATACAATTTCATCATTTTTGTTTCTCACACGAATTGCTTCATATTCTTTGG
CAAACAGCCTTGTTTGCGTCTATCTCTAGATTTTCTATCTACTACCAATAAAGATAAAGCTCCTGATACTTGGCTATCGA
AACTGCTGTATTCTATTATGTCGAGCTCAATATCAGTAGAGTAATTACTTAAAAGCACGGGTTATGATGATCATGACAAA
ACTATCACATTATCTCAGCGCTAATCGTTTCCAAGCAAATCAAATTCTCAGATTTTTCGTTGGGAGCCCGAAATATCAGC
CTCCGCTACTCGCTCAAAAAACCGATTTGAACGTACTTGTTCAAGAAATGCGTGTCAAGCTTAAATCCGCTGAAAAGTAC
AACCTACCGCGGGTTGACTTCAAAAGGGGTATAATGGCATTAACACTTTCAACAGCGGATGAATTGATTTGGAGGCTGTT
AGCAAATGTTATTCGGACAAAGACAGAAGGAGGCCAACATAAGGAGATGGAGGAGCCTTTACAGCGAAATAGGGCAAGTA
GAGCGAGAAAAAACAAATCATTTCTCAAAATAAGACACATGTTGCAGGTCATGTTTAAGTCATGACCGTGATTGGCAGTT
TCGTGTATCAAGCGAAACGTGTCTCAACAGAAAATGAGGAGTCTCCCTCATTTAGTAATCGTGGACTTCTTATGTCCACT
ATATTCAAAAGTTGGTCGTCATGGGATTGTCCCCACAATCGAAACAAACCATTCTTATGTTGGAATGGTTCAAAAGAAGT
CCCGTGATGAAAACCAAAGACACGGTTTTCTAAACGGGATTCTAACCAAATCTCAGAAAGTGAAATATCAAGCAAAATAG
TCTAACTAAATTAGCTCACAATTAGTTCCGTCGGCGTTTTTGTCGGCGTTTTTGCTGTGTTTTTGTAAGGAACTTCAATA
GCACATGTGCCTATCAAAATTTACCCTCCAGTTGTTCTGAACTGGAAACTATAACTCAATGTCATACATTTTGGCACTGA
GTACCTCCATTATGTCAACCATATCGGCGGAAATTGTTGCTTTTCCTCCAGGTCTTGAATATAAATCATGGGCAAATGTC
GTGAAACCAAAAGCCGGCCTACCGGCTAGTGTCCAAAAGACCACAACCCAGTGAGGTCACAGCACCATCAATTGCACACT
CTCCGTTGACTCTACCAGGAAGTACAGCCAATTCTTAAGTCTCCTTGCTAGCCGAATTCTAAAGAAGACTCGAAGAAACT
CATTTGGTCAATGAAGAATTGAGAAAAAAAACTGAAGAAAAGAGAAGAGGAATCCCGTCGTTATTAAGTGACAAGGTCGA
TACATGCACGAGCAAGCAGTGAGCATGTATCCAGGGGACCAAGTCAATCCCGCCACGAACGGATATGGTGTTTGGAACTA
TATTTCGAGTCTTATAATGTTTGGTCATGAGTCAGTCAGTCATGAGTGCCAATAGGGAAAAGGGAGCAAGCCAGGAGCGA
ATGTAGCAATAGTCCGCGAAGTAGTAAATAAAGTGATGCAGAACATCCGTTTGAGCCAAATCACATCTCGGGTTTTATGA
ATTCGTGTCGTTATTGGATCCCACATTTCGTAACAAACAATCGGCCTCGTGATCTATCGCGGGTCCAACGTACATGCAAT
GTACCCCTCGATCGTCGACCTTTGGTGTGCTCTTAGTTTTGAGTTTCACCGTCCCTGCCATTCCCCAGGTATGAAAATGA
TTGACGAACCGAGGATTCGATCCTTTCCAGTGGACATATTGTGTTGCGATTAGTCCATTTAATTTGATAACGGCAAGTTT
ATCCAGCATTGTTGCAACCTTGAATGCTTTTGGAAATAATTTGCATCTCATGTTGTGAGGTACGTTAGCTCGATGCATAA
GAGCTCTTCCTCGATGGTCGCAAATCCGAGTTCCGCCAAATGGTTTTGCTGCGGAGTGTCTCGGGCTGTGTATTCAAATT
CGATCGCAAATTTCCAGTCGCTGCTTCCACATCTCTGTTGAAGCTTCACGTTCTCGCCAGCATTATCCATCCTGATCTGC
TTGACGATGATGTTTTGCTCCTTCCACCTGTTGATTCTCTCACACGTTGGGTCAATCATTCCCCTTTTTGTTTAATAGAA
ATCGGAGAACTTGATTTGCGTTCTTTCATCAACGATGATGCGCCAGTGTCGTTTGGCGGCCACTTTCGGACCGTCTTTCT
GCTGTTTTACCGATGAGATGTCAAGAAAAATCCGTTCACCAATGTGTGTTGCTGG
>k141_2273842
GGTGTGTTTTGTTGAAAGATTCAGCGAGTACACATTCGGTGTCTAGACACAAAATTCCGTTAGAACCCTATTTGTGTTCT
AACGGGTTTGTGTCTTTTGTACACATTTTGTGTACAAAAGACACATAATATTTGTGTCTAAATACAAATTATGTGTTTTT
TGGAGTGCTCCATTAGCTCCACTGATGCGAATTTTGGAAAGCCTGCTCCCAAAAGCGAAGCGAAGCCAAGCGAAGCCAAG
CGAAGCCAAGCGCAAACCATCGGATTTAGCAGTCGATCTAGTCATTATTGGTAGCGTGTACGTCGTCCGTGCAGGGATGC
TGGGCGCCAAGATCCGGATGGCGCGAGTCAGTCAAGCTGACCCCTTTTCCGATCGCCTGCAGGATGATGAGCTTACAGTA
GGAAAATTATTGTAAAAAGAGAAAACAAACAAGCTAGAGTAGAGTTACCAGAAGTTCATACTTTTACTGTAGTTTAGTAC
AGTATTGTAGGCTTTGGGAATCCCAGCAAGTACTACAGTAGGTCACCTCACACGAAAGTATTGCCTTCGGCACATTGAAC
GCAAAAGCGGCCGACAGCATCGCATACAAAGCCCATTTTCAGGGAGCGATCATCATGGTGATTCCACTTTTTGATCTTGT
CCTACTCAGCTGCATGACCCTGCGCTCATCGAGCTTTGCTTGGCAGTCGAATTCCTGTAGTGGGCCTCTGAGTCGTGTAT
GTGCCAATAGCGGGAGGAGTCCTGAGGTAGCGTCCCAAGCTATAGACGATGTGGTATGGAAGCGGCTCCTCACTTGCTTC
CAAGGGGACTTTGACAACTACAACCAAGTAGTAGAAGATCGTCGCATGGGGATGCTGCCGCGAGAGGGGGGCGGACACGA
GAACTTTCATTGCACTCTCGTTCCTGTTTCTGAAACTGGGAGATTAGCAGCCTTTTACTTCGATGGCAACCCGCAAAGAA
TATTTCGATTCCGATTCTATGAGTTACTTCGATTCGGTACTCACGACGATGGCGGTTCGTCCTCTGGAGTGGAAATGAAG
CTCTACACTCTACAGCCAGACTTGGAACGTCTCCTTCGGGAGCATTCAGAACAACCACTGGAATGGCCAGCTCTGTTTTC
TTCTTTCAAGGCGGAAAATAAAATTGATTATCTCCCGAATTGTGAAATTACATGGTCTCTTGACATGGATCCGATCCAGC
ACTCGTATGCGGTTGAAAACTCAGAAGGCGATGGTCTACATGCAGTGATGGTCCACGGAGAGGCCATTGTTGACTCTACG
CTTATCCCTGGAGTCCAAATTCGGATTCTTGATCAGCTGTCTTTGTACGAGGACACATTTTACATCAATGACCGTGGACT
AGACCCTGCAACTGGGGCATTTATATATGGAAACCAAAACGGCGTTCCGTATCGGCTGGAACGGGTGTCTCGCGTTGTGG
GAGGTGAGCGTGAGGTGGTTGATGGCGATCTCAAGTGGACGATGGGGCCTGCTTGGCGAGAAGAGGCAGATTATCAAAAT
AGACTCGATGCGATCGGTGGCCCGTCAGCTCAAATGAGCAGGGGCCCTAAGATACCTAAAGACTAACTGACTTGGTGACC
ATTATCTTGCCTCCCTGTCTCGTCTGTATAGTGTATTGCTTACTTTAGCGACAGCAAGTTCTCTCATCTTCATAGAGGCA
CGAGCTACAGCAACTTTCAAGTCATGATACTTACATTCCGAGTCTTCTCTTCCATTTCAGGCGAGACAAATCCCGTTTCG
ACTGCTTGAGTTCTGCTCGCATCTCATCATGATCTCTCGTGCAACTCGGATCGCGTAGATTCTTTCCCAGCTCTTCGACT
GTGTACTCCAATCTCAAGCGATCGATATCGTTATTGTTGGCTGTATTCGATGACTGCGATTGTTCTTGTTGTGCCACATG
ATGGTAGTACCACGTTGAGAACGTATGCGTCTCCTCAAGCAAGCCTCTACTAGGAAGATTGCTCTCCCCTATATCTGTCG
TCCCAAAGTCGACGAGGTCACTGCTTGTTCCGTTGCTGCTCATCGAAACATATTCATCCTCTTCAAAATCAACGGCGACG
TTTGCTGAATCGTTGGATCCAACCAATTGAGCCAGAACTTGCGAGTTAGCCTTGGTAGATCCAGGAACCTGTTTCGTTTC
TTGAACTTGACCGTCCCCCAACAAGTATACATTGGCCGTGATAGTTTCGCGTTCATTGTTCTCAATCTTGGTCTGTTGGA
GCCTCACTCGAAGGGGGTCTTCCATAGGGAATTGATAGTAGGCATCACTCGAATTTTCCTCCTCTACAGCATCGGTAAAA
CTCCGAACATCCCACTCTTCGATGCCAAAGTGAGACCGAATTCGCTCCATGGGGAGGTATGGACCGAACCAATCTCGAAG
GGTAGGATTCGAAGTTATCACCCAGACAGAGGTGTATGGGATAAAGATTCCGCCTGCAACGACAGCAGCGATTTGAAAGT
TGCGTGGCCATGGCTTATCTTCAGGTTTTTCAATTTTCAGCTTTGGTTTCTTAGGTACTGTCTTTTCATGAGCTTGCCAG
GCACGTCGGGATATGACAAGACGCTGTTGCGTTGGTGACGCCGTCGTCGACAGCAGTCTTTGAGATTTTGGTATAAATCT
ACATGTCCGCATGGCAATCGTATTCGTAATCATTTTGGGCGTGTGGAGGTTGTTTCGTTCGCGTTGCTAGAATGCAGGTG
GGGATATCGATAGAGCAGGGATTTTACGGATGAGGTAGCATCAAACTGTGGGGAGAGCAATTCAACATAAATATCAACAT
TATCACAACAGACAATCACCGACTAATATATACCGTCAACACCCAGCACTCTTGGCTTTTCACTCGTCACTTCATGACAG
CGATCACGCTGAAAGACAACGACGCACATAGGGACGGACTTATTCGTACCGCGTACAGAAGACTACAAGGTACCAGTACT
GATACATGCTGGTACCGTTTGTGAGTATATGTACGTAGTAACATAGACACTCTTAACGTATCTAGCCTAATATCTACACG
TTCCAGAGTCTTGACCATTTGCAGAATCGCTAGTAGGCTGGAGGCCGTTCTAGCAATGTCTTCCTTGACTGTCTTCATTA
CGTCGTCTTCTAGCTCTCGTCTCTTAAGTCGCATGAGATTGGTGACTTTCTTCTCAAGGAAGTGTTTACGTTCCTCTTGT
TCAAACGTTTGTTTGTTGCGCGTTTGTTGAAGGGAAAGAGGATAGATTTTTGTTATCCTTCCTGAGTTGTTGGATTGACT
CGTTCTGTTCTTGAAGCAGAAGAACCGATTGGTTCAAGACCGTTTCAAGTTCTTGAAGCTTGATCTGGGTTTGTTCGGGG
GTGAGGATGGAGACCAGGTTGACGGTCGCATGCAGGATGTCCTTTGGGATGTTTTGGTCCTCGCTCTTGATGGTGCTTGG
TGCAGGGGTTTTCTTGGTATCGTAGTGGTCGTCGTCATCGTAGTGCTCTTAGAGTTCTTCAACTTTAGACAATTGAGCAG
TCTCTTGTGTTGATTCTATCAGGAGTGTGGCGTCGTTGGCGTAAGTGTCCTTGTCCGTATCACTGTTCTTGTCGTCGTCG
TATTTTTGTCTTCGTTGTCCATTTCGTAGTTGCCTTCGTCAACATCGAGGATGATGGAGATGAGATGGTGGCTGTATTTT
AACCCGTGCTTTGCTGTGTGCTGAAACTCATCGATTTTTAGAGTGTCACGTGCTAAATTGACAACTTGGTTTGTTTTGGC
GGCGTTCGTTTCGAGGGCCATTATCTAAAGCTTGATGTTTTGTTGGACAGTGAGATCCCTTAAAATGTCGTGGGGGTCAT
TCTTGAGGGCTCATAGGATTGTCTTGATAAGCAATGTGTTCTTGCTGGCCTTATCTCCAGGGAATGACTCCCAATTTATT
TGGGTTCCAATGATATTTTTGTTGGTAGTCGCCGTCTCACGTTTCTCCGCGGTCTTCTTTATGTTATTTTTCTTATCTAT
TTTCTTGTCGGACCTCTTGTCGTTCTTCTTCACATTCTCGTCATGACTTTCCAGGTTTCGTTGTTAGAGTGAGGGTCAGT
GTCCATTTGTGGTGTTTCTATTTTTCCTTGGAGAGTGTCTTTATATGTTGGCGTTGGTGCTGGCATTGTTGCTGCTGTGT
GTAGGGTCCGGTAGGAAGTCTACGTGTGGCGCGCCGGCGATGCTCTTGTTTTTCTGTTGTCGTTTCTTTTGCTATTCTTG
TTGTAGCTATGCTTCACCACTTCTTTGTCAAATTGTTTTCTGTTGATTGTAAGACACCAATTGAGTGACTCCTGTTAATA
TGATATAAGAGGAAGTGTCAAATTGATTCTCATTCCCTGCAAATGCTGTAGACTCTGTAACGTGTAGATATTAGGCTAGA
TCCATTAAGAGTGGCTATGTTACTACATACATATACTGACAGGGAACATGGACAAAAATGAGGATTTTTATATATATCAA
AGATGGCACGGTTGAGCAAGGAATATTCTGATGGGTATCTATCCAACAATGAGAACAAGGGTGGTGCAGCGCAGAAATAA
AATGGTTTGGTGTGGAGGATGAACGCGGAGTTAGACAAAAATGAATTGAAGAAGAAGGAATGCAAATCAGAATTGAAAGC
ATGATATGAAATCCTCTTCAGTTCTCCAATCCGAGCACTCCTTGCGTTTATTGTACTCCGACTTTACCAACAAATGGTAT
TGGAGGCAAACTGTTTTGTATTGCAGGTCATTGAGACTGGGACTAGCAATTCATTGATCAGTGGGGCAAGGTGGAGTCAT
CCCATCACATTCCCATCACATTGAAAGAAATGATGACCTTCTGGGATGCTAATCAAAATGGTTCTGTGGTCGACTCCTGG
GCAAGATTGCACAAGATGTTGGGACAACAATGGATGGCATCCATACACTACTACCATGTCACTGCGTCGATTCCAGCAGA
TACGAGCAGTGTTGCATCTGCACAACAATGAGGGAATGGTCAGATCTAATGACTCGTTTTACAAAATCCGCTCATTGTTG
AATTGTATCAAGGGGGCGTTCTTGGCGTATATGGAGGTTGGAAGTGACTTGGCGCTGGATGAAGCCAGTGTTGCCGCACA
ATCCAAATACGGCACATTCTCAATCTTTTACAACCCAACAAAGCCAACAGGAAAGTATCATTTTCGTGTTTACCTTATGT
GCTGCTCATCATCATATGCAATTCTACGTATTTCCATGCACACAAGGGACACATGCAATGTTGGCGATGGTTTCAACCCC
GTGGCGCAACAGAAGCATCTTTTCCAGCATGCTAAGAACAGCAGTTACGCACAAGATGAAAGCGATGACGCCAATGACAG
CAAGGAAGCTGTTGCTGTCAATCCCAGTGATAAGGTGGAACCTGACAACAAACTGCTGTCACTTGTTCTTGACATGTTCA
AGCCATGGTCTGATACAGGCGTAGTTGCCAACATGGACAATTATTACACGAGTCCGGAAGCAGCGCAATAGTATTAGCAA
AGAAGGGTGTGTTTGTACGTGGAGCAGTGCGCTCCAATTGCCGTAATTTCCCCAAGTGCATTCAATACAAGATGACAGAG
AAACATACGTACAAAAGAGGCTCCATCAAGACTGCGGTAAATACAGAAATACAGAAAATAGATTGGCGGCCTTCGGTTGA
CTTGATGAAAATCCAGTCCATTTCCCTACTAGTTAAAATTGGTAGGTTTCTTGGCAATGTTCCTGTACCAGCGTCCATGG
CAAAATACAACCAAGGTATGCAAGCTGTTGATTTTAATGATCAGAAGTTCTCTCTTGCTGATTGGCACCAATAAAAGAAA
TATTATATCAAAATGATTTTGGCACTGATTGATATGTCAATCGTCAATGC
>k141_3410023
GAATATGATGTCTACTCATTGTTTTGTTGATGCAAATCATGGCGGGAACAAAGTTACCAGACGATCTCAGACGGGAATAT
TGATATTCTGTTGTATGGCGCCGATCATAATGTTCAGCCAGCGGCAGAATACGGTGGAGACCAGCACGTTTGGTAGTGAG
TTTACGGCGTTGAAGAATGCTGTTGAGTTGGTTGAAGCATTGAGGTATGAACTCCGGATGTTTGGGGTACCAATTGAGGG
CCCAACAAATGTATTCTGCAATAACGAATCGGTCTATAAGAATGTGTTGACCCCGGAGTCCGTTCTCAAGAAGAAGCATC
ACAGTATTTCTTACCATTGCTGCAGGGAAGCGGTGGCTGCCGGGACAGTTAGATTGGCCAAGGAGCCAACGGCGTCGAAC
TTGGCCGACCTATTCACAAAGGTACTACCACGGGTCGTGAGAGAGAAGCTGTTGGACTGGTTCACTTACTAAATTTCGGG
CTGAGGTTGCGAGAGGGTTGTGCGTTGCGTTGGCTGAGGTTTTCACTGGAGGTTCCAGTTTCCTCAGGGCGTAGAACGCA
TCCCTCGCCGCATGTTGAGTTGAATTGCTGTGCTGGTTGCACGAGTGATTAAAGGGGACCGAGTTGATTCTGTCATATTT
GGTCAGCTTGACGGAGTTATTAGTTTATCCGTGTGACACGGATAAGGAGCTCATTTGGCAAGCACTTTTAGGTGATTGTT
GGGCAGCAGGATGCTGCAGCGGGAGAGTTGCCGGGCAGCTTGGCGCTGCGGCACACACACAATTAGGAAGCTATCTAATT
AGGATCTGTTGTAACACTACAGACTACCGACTTACCTGTTAACTTCGTAAGTCAGCTCAGCTATCATTAGCATTGCTGCT
AATATTAACTCGATATTGGGTCTCCAATATGGGGGAAAATGTTTTTTTTTTTCATATAGCTTAAGCTTCCTCTCCATATT
GGAGATTTGGCTCTAGACGCAGCGTTGCAGGCAATCTCCAATATGGGAAAAACTACCTGGTATTGAGCTCCTATATGGGG
CATTCTTGTTTCTAGTGTATCAAGTCCAGTGTGAAGATGAGGAAAGTGCAATTCGCAAAGGACGTTCAACTAACAACACC
AGGATGCCAAAGCAAATGTTCCTGGCAGCTGCTGGGAGACCGCGTCATGACATGAGTAGGAATCAGCATTTTGATGGGAA
GTTGGGCCTGTGGCCTTTGGTAACCCGGGTACCAGCACAAAGGACCAGCGCAAATAGAGCCAAAGGGACTTTGGAGTGGA
AGAAGATAAAGAAGATCAATCGGGGAGTGTACGAGGATTATCTGTTTTCGAAGGTGGTCCCATCGATACTGACGAAGTGG
CCACGGACAAACAGAAGGGCGCTCATTCACCAGGACAATACCAGTGCGCATTGTTCCCAGAGAGATTTGCAGAACTTTGG
GAGGAGAAAAAAGTGGTGCTTCATGCTGAATACTCGCCTGGTTTTGAATTTGAGATCATCCTATATTACCAGCCACCAAA
CTCACCGGATCTAAATGTGCTCGACCTTTGCGTTTTCAGAGCGTTACAGAGCATACAATGGATTGAGGAGGCACATAATA
TGAACAAAATGGTGCAAAGAGTGCTCAATGTTTTTCATAATTGGCCTTGCAGAGCTTGGACAACACTTTTTTAACTTTAC
AGTGTGTGATGAATCAAGTGATTGAATGCCTGGGTAACAACAACTACAAGCTGGAGCATATGAACAAGCAACGACTTGAG
AGACTAGGTGAGTTTCCAAGACCAATTAGAGTGACAGATGACTCTGATGTTAAATCCACTGGAATTTCGAACACACTGAG
AACCATTAACTCTCAGCTGTATGGTATTCGGACTCCTCAGAAGACAATCTAAACAATACAGTCAATCAAACTGTTTATAA
AGATGGGATTAATCAAAAGGACTGAGGTTAAAACCTCATTCCTGAAACTGTTTGTTGCCTTGAGGCTCCTTTCTTCACTA
CCGACGCGTACGTGGTTGGGGCCTTGTCAGCTTTCTTCCTTTCTGACTCACTTTTTTTTGTACATGTACTGCCCGTCTGT
CCGTTAGATCCAGATCGATAACCTTTAAATACCCGATTCTCAACAGGCTCCTCGGATGGAGCTAATGGTTTCTTGACAAG
TGTAGTAACATGTTCGTGTACCAAAAGGACAGCCCTGAACTTCCGAAATAGATTACCTGGTAGAGGCTTGGTAAAAAAAT
CCGCGAGCATATCTTTGGTGGGGCAATATTCAACATCAATCCCTTCAGCCATGAACCTGTCCCTCATGGAAAAGAACCGG
ATGTCAATGTGTCAGGACTTCTGTCCACACGGCGCTCTACCGTTTAATTCGAGCCGCATATCACTTTGATTGTCTTGCCC
AAACGCATTCATTTTTAAAATGTAACCCTGTTCTTGCATGATCATACCCACCCAAATCGTATTTGGTAGGTAGTCACTGG
CGCCCACAACTTCTGCCTCTGTGGAACCTTTCGTATTCAACTTCTGTTTCTGAGACTTGCACACGATGGCTCCAAGGCCT
AAAGACAACGCTCCGCCAGTGTGGCTTTTCATGTCTTGATGCACTGCGTAAGACGCATCTGCCCAAGTCTTGATACTCGT
CAAGCTATTGGCACCGAGTATCAATGGCAAGTCTAACGTACTGTCTAGGTACTGCAGAACCAGTTTCACTTTCTCCCAGT
CTTGTTGTGTACTGCAAGATACACATGTGCAAAGAAAAGCTACTGGAAGCTGTATGTCCACTCTCACTCTCTTCAAAACA
TACAGGAGCTTGCCACAATACTGTGAAAAAGGTCAGTGTCACGCGCTCCTAATCTCTCTGACTCTTCATTAATCTTGAAC
AGATCCTTCCCGGTGGAGTGCTCACACCTGAGTCTGTGATGGCCTCTTTTAGGTAGTCTTTCATTCAAAGTTCAACTGTT
CCATCTCCTTTGAAAGTGATGTCCATACCCAGGAAAACGTGATGGTTCCCTCTGGTTACAGTCATTTTCCCAAATCTTTC
CTCAATCTTGTTGATGATACAAGTCACTATAGCTGCGTCCACATGCAAGATTTTGTTGTCATCAACGTACCATGCAATGG
TGCACTGGTTTCCTTCAATGAGGCTCTTTGCAACACAAGGGTCATACGGGTTGAACTCAAAACCCATATCGATCAAAGTA
CCTGAGAACAGTTTGTACCACAATAGCCCCAATTGCACACAACCATAAAGCGCTTTCAACAATCTGAGGTACAAAACTTT
TTTACCGTTCTCTATCACCACAAAACTCTTGTATTTTGGGTTTACTTGACACATGATGTCAACCGTCTCTTCAATTAACT
TTAGAACAAGGAACTCAACCATGTTGGCATGGAGGTATGCCCCAACCACGTCCGATGTAGCAACGTCGCGTCCTTCATTA
TCATCAATCATCAGAGTGAGCATCAATGCATCTATAGACACCGTTGGGGACGTGGTTTGTCCTTGGTGTAGTTTGCTTTT
TGAGAGCTTCCGTCCGCACACATCCTTCATTTTAACTTTCCACATCGTATCTCTTTGATGAGATTTATGGCCCGGAGTGC
TTTCCTTTTTTAGTTGTGCTTAACTCCAATGCATCAAGGGGCCCAAAAACGTTTTTGTCATCAAGTTGACAGAACTCTTG
TAGTGAGACGACAAGTGCTGCTTGCCAATGCTTCCTAATACCTGCGTTTGCGGTCATCTGAGTCATTACCTGCCCTTAAA
TGTATATGTGAATGTCGTTGGGCGAACTTTGGACTTCATTGACAGCGTTTTGCAGAAGTTGTGTTCCTTTGTAACTTTGT
CTACTCCCAGGCTCATCCATCTGGTGATCCAATCTGTGGCTGTAACCCCTATTTCTGTCACTCCTCAAGCTGTAACTGGG
AACAAAAACTCCTTCAATGTTGTCACTGGTGTCCGGAGATCCACCATTCACGTCCACATCCTCTGTATTGTTGGGTGATA
AATCTTCACTGATGTCCTCCATACTGTCCAAATTGACCTCGTTGGTAATTAAAATAGAAGGTATGGGGTCGGTATCATTT
TCTTCCCCGTCGTCGTCGTTACTGTTGGTTTCTGGCTCAGTGTCCCCAGGACCGTCCGGCACTGTGTCGATGTCCGCTAA
TTCATAATTGCAATAGTTGTCGCCTTCTTCACGAACGTTGTTCCCAGGGTCCGTTTCATATCCGTTAGCATTGTTGGAAT
CCACTACGTCATCCTCAATGTGTTTGCCAAAATGTTCTCCATTGTCTTCGCCTTCCTCGGGATCCTTTTTCTTCCAAATC
AACTATTGGTAGGTTTGGTTGCCATTCGAAAAGTGGGACTACCCCTGCAATGATCAGTTGTCCTTGCTTTTCTGCCATGG
CTTCTACCTCAGCCATCACAGTGTTGAGCATCGGAAGCTCGGTCCACTGTTGCCTAGAAAGCCGATGACCGGTAACAAGT
GACATAAAAAAGTAGTCCCCTTGGGCGTTCCCTGTCTGATTGAGGGTGATTGCCCCTGTGTTGCGAGACTTGGTCGTGTT
TGTGGGATCGTTATCTTCAAATATCTCAACGTAGGACCCAAACTCCAGCTTCAAGTTGTTGTAATCGGGGTTTCCTCACC
TTGTTATAATGGTGAGGGGGCTCATGGTCTCCGATACCCCATTTTTTGCTGGGAACTGGTTCAGTCCTCTGGTTGCGTAA
AACACAAGCTCTTTGATTAGTAATCTTGGTAGGCGCCTAAAGGGGAGTCCGTGTATAGTTGCAGGTACTTGCTCCTTGAT
AGTCCAGATGGATCTTTACACTTTGCCCACATGGTCATCCGCAGCAGTGATGTTCAGTCTTGAAGGTAGGACATCGTTCT
GGATGCATTCAACCTCCATGTCGGCATGTAGGTCCGGAAGTTCAAAACCCGGAGACTTGTATGAGTTCATGACTGCCTTG
GTTTCTCGGACTAGGGTTGCTTTGTTCCTGTTGAGTATTGGAGCAACCGTGCGGAACTGTATTTTCCTTGAGATAGTGCG
GTAGAAAGGTTGTCCTTGGACATAGAAAATATCCAAGTAAAGTGTCAGGTTGTTGTGATGTTCCAGGATGGGAGATGGGA
GTTCAGTGGGGATGAAAGTAGGAACATGTTTGAATCCCCTTTTGGTTGTCTTCCCCTTTACTGCGCCAATGTCTGGGCCA
TAGACCAGGAGGGCTCGTTTCACGTTGTCGACACTTATGGGACAGTTCTAGATGAGGTTCTTGGAGAGGAGGTCTTCAAT
TTTTTTTGACAGGGTCGTCCGAGTTTCCTGTACAGGGCTCTTGCTTGATCCGCTCCTTCAATTTTGCAGTGGGGAAAACA
ATTCTTGTTTGCTGCTACGGTATTGATGAAAGAGTAGTTGGAGACGGCAAGCTTACTAGAGTTGGAGGTGGAGGAGGCAT
CGTGGTAGTATAGGCCAGTGGCATAATCCTGGAATTTCATAATTGACCCATCCGATCGATGAACACAAAGGGCAGCTTCA
ACTGCAGTGTCCATCATGATGCGACAGAGTTTCCTGACTGCTGCGAGAGAAAAGATGTTTGCAAGGGAGTCAGGGTTGTA
CCAGACGCTCCCAAAGTTCTTGATATCACCAATGAGAGAGGAAATTTGGGTTCCCCCATTGGTGTAAACTTTGAGGTGCG
TTTTGCTATTTCGAATGTTTGAAAGGAACTTGGAGTTACTGAAAACTGACACAGTGGACTGGCTATCCAACAGCACCCAT
GAAGATGGGATGAGTTGGTGGTGGCTGATCAACTGGGCAAAGGTAAAGTCCGAAATAGTTTCAGGAGAGTCATCAAGTTG
CACAAGGGTTACACTGGAGTTCCCGGGACAGAGGTCCGCATAAAGACCTTGGCTATCACACTTGAAGCATGTGATGCGTT
CGTGGGTGGTACCATCAGTTCCAGGCAGAGGTGCACCGGTCTGCACAAAAACCATAGTGTTGATGTCAGGTGTCAAAGGA
ACTTCAGGGGCAGACGCACAATTGGGAGCCTTCACAACTTTGTAGTTCACCAGCAAGCTGTAAGCTGCTGTTAGGTCAAT
GGGGTACTGGTCATTTCCCCTGGAGACTTGGTTCTCTAGAGGTCAGACCACAGTCCGGCAAAACGGCGCCGGTCAGCACG
CTTCAGGAAAGCAAGAGCAAGTGTACGGTCTCGTGCCGCCTTCACTAGTTTCTTGGGGTCTTCTGTTGACTGAGAGAGGA
CAGAGAGGAGTGCTGGGTCTTCCCCAATCGCACCCCCATAATGCTCAAGGACTGTAACCAGGGACCTAAAATGTTCAAGA
TAAGAGGAGATGGAGTCTTCGTGCCCTTGTTTATATATGCGTAGTAACTGGAGCGGGCGTCGTCAAGGGGCAGGAAGAGG
TATCCTTGTCCCTTAAATCGGAAAGTGATGCCTTTGATTTCCTTTAAGATCCAGACACAGTCACTGTTGCGACTCTTGGC
GTCAAAATCATCTAGTGACGTCAGCTTGGCCTTCATGTGCTCACTGCACTGTCCCCAAATCACTGCGTCTCAGTCTTCAA
ATTACTCTCATGGTAGTCTGTACGCGTACAGAAAGCATAGACCTTCTTTTCTCAGACAGCAATTTTAAGTCTGTTGGTCT
CAGACGCTTCAAGGTCAGGGAGGGCTGCAACCACGGGCTCGACAAGGTCTTTGGTGAGTGACATCATGTCACCTGGATAT
TTCCTCTTCTTTGCGAGAAACACTGGAAAACGTGTCTGTTCATTTCTTCCATATTCCCTTTAAAAATGGATAGAGTTTGG
GGAGTTCCGCGGCCACGTTGGTTGCCACGTCCTCGGTAGTTGTTTCATCCGCTTCTGCGTCCGTGTCCTCTTCCGGACTG
TCCGGCACTGGATGTTCCGGCACTGGATGTCGCGTTGGGTGGACTGTTCGTGCTCATGTTTTTTTTGGCGGCTTGGCTTA
TTCTTCGTTGATGATGTGCTTGAGTTTACGAGGGATCCGGTAGGCAGTCAATCCGTTGGCTGTTTTTAGGTAGACTCTTG
ATTGGGTGAGCTGCGTCATGATACCTTTGCGGTCGTTGATGTTTGTAGATTGCCTGATTGGTTTTCTGATTGCGTTTGTG
ATGTTGACTTGATCCCCAATTTGGAAGGCTTCTGTTGTGAAGGCTTCTGTTGTGTTGGTGTTTTGACTTTTCACACGTGC
TTCACTTACTCGTGTGACAATCAGTCTTTGGATGACTGCCGTTTCCTGAACCTTGAGGTCTTCGAGTTGTCTGATTAGCT
TTTCAACTGAGTCTCCAGACATAGATACTTATCTTTAATTTCCCTTTTGATTAGTGATAGATCCACTGGAATTTCGAACA
CACTGAGAACCATTAACTCTCAGCTATATGGTATTCGGACTCCTCAGAAGACAATCTAAACAATACAGTCAATCAAACTG
TTTATAAAGATGGGATTAATAAAAAAGAATGAGGATGAAACCTCATTCCTGAAACTGTTTGTTGCCTTGGGGCTCCTTTC
TTCACTACCAACGCGTACGTGGTTGGGGCCTCGTCGGCTTTTTTCCTTTCTGACTCACTTTTTTTTGTACATGTACTGCC
CGTCTGTCCGTTAGATCCAGATCGATAACCTTTAAATACCCAATTCTCAACATCTGAGAGGTTCATTGAGGAGGAGGATG
GTGCATAAATGGATGTAGCTTTATTAGAATACCGGGAGCATCTAAAAGGAAACGGCCGATGAGTCTTCAATTTTAGTTAT
TTTCATTGATCAAAAATTGAAAGAGATACACTCATTTTTAGGGTGACTCGGAAGGGGTCGTTTTCATCATCAATGTCATT
TTCATCATCATCGCAGGTTTCAAAATGCAGGAGTAGAGTTTCTTGTGTCAACCCGACCCTAAAAACCCAGCCACTGTGTA
TTTCCATAAGTAGAAATTTTACGCAAAGAAAGCCTATTTATACTGGGTTCAGGCAGGGACTAATAATACAGGGATAGGCA
GTGTAGTGCGATTATCTCCGTCTACGTGTGCGCCCTTTGTTGTCCCTTGAAACTATTTCCTGGTACAACTCTACTTACGT
TAAATCTCACGTTGTTTTCTACCATGAAGTAGAATCTAGAACGTGAGTCAACTTTCTAACACAAGACTGACGATGGATCC
AAATGTAACACACCACAACACCTACCATTTTTGTTGACGATGCTGTCATTAAGTTAAAAAAAATACTCCAACACTTGTCA
TTCTGTTGAAGACGTTCATAGAAGACGGGTACCTTACCTCCCTCATGGTATCACATGAATTTTTGGCTTTTCAGCACATT
AAGTTCGTCGAGTTTGAGAGTGGCAGCCTTTGCCTGTTCATTGTTGGTCCTTGTCCATTGTGTTCCACCAAACACGCTCG
CAACGTCTGCAGTCTTCAGTTCATCCAAGAGTGTCTGTTCCCCTTAGTCACCCACCGATTTCCACAAGTCAGATTTATTG
TACCTCTTCTTTCACAGGACTCCGATTTCGAGTCTGTGGTTTCTGCCTGTGGAGGCACGGTCACACTTCTTCACCCAGTT
GATGACCGGCATACTTTTCAAGAGCAAGAATGACGAGCAGAGTAGGGTTTTGGGTGAGACTGTGCGAGACCTTCCAATAT
CATACGCTGGTGTGCTCGTATTGCTGCTCGTATACGAACCTTGATGGGAAGACTGGCTTCCTGGGCACAAAAGACAAAGG
CAAGGTCGGCCCCAGCGGTCAAGGCGGCCATACTGGCATAGTAAGGAGCTCCTGTGTACCGCACCAATCCTCCCAGTACT
CCGATGCAACCCGCACTTTCCTTGTGACTGTGTTCGGACAACAAGGAAGGAATGCATACTTTTAAGGCATGTGTCCACCA
CTTCTTGGACTTGGGACTGGCCCAGACAGAGTCGGTGTAGGGGATGTAGATTGGTGTGTTGTCGCCAGCGTCCTCCTCCT
TCTCCTCCTCGTTGTCGTGATTACTGGCCTGGAGGCTGCTCATTTTTCTTTGGGTGTTGCGTAGGCGAAGGGTTGAGGTG
GTGGTGGTTGCTTTTGCTTTTGCTTTTTGGTGGAAAAGGAATGCAGGAGTAAACGTGGGAGCAGTATTCAGAGGAGGAGT
CCATGCTGCAGCGAAGGTTGGGACTGACAATGATGTAGGTGCCAATGCCATCAACGTTAATGAAAATGACGATGGCAATC
TCAACGAAGAGGATAATAAAGTCGAGGAGGAGACGAAGGATTTTGTCACTCCTACCGGCACGCCCCGCCCACCACAGAGT
ACTACTAGTGCCGGTCGCCTGTTGGTTGATATTCTTCTTTGAAAGAACTGACAATTGCTGCTGGTATTTGGCATATAAGG
ATCAACAGTGTTACTACCACTACTACTACTACTTTTACTAGAGTAGTACAGCAGCAACAATACGTATCGGGGAGGGAAAG
GATGTGTCAATACGATGGTAGCAACGATGCCAAAACTGCCTACACTGATTATGTGTGTTGATCCGGGTCCCACACGGGAC
CGTATCCATGACTCAACAATCCACAGAAAGCACTAAGAGCCACACATTTGCACAGCACCAAGCCAACAAGCATAGCTCAT
TAACTTAGTAACGCCATTGGTTTACTGACAACGTTTGCTCTCATTGACAGACGCTACTAGTGATCCTATACTTCAGCCGA
CAACACCAAAGTATTAAAACGTATCAACAATACGTAATAGAAAAAACAGCAAAACAAACTGCGCCAAATTCGGGAATAAA
AACCAAATCAACGCATTATCATGGGCATATTGGTAGATGACATCATCGCTAGAGTTCCGGTCAAAACCCTACCGCTCATC
GAAGGCGAACCCAACTATGAGAATATTAACAACATGGTTCAAATGTTGTCTGGCAACGTGGCGTCACTCCAGTCCCCACT
TGGAGGAGGTCGACACGGTCATATTGGCCTCATCATGACCACAGTCCTTTATGCTACGCTGTCCAACCAGCAATATCAGA
CTCCCGCCAATCCTGGCCTACCTCCTGTACCTCCACCACGTGCAACTGGAGCTGTAGTCGAAGAAAATCTAATCTTCTAC
GCAGAAGACAGCAAGGTTTTCGATAATCACACGGATATGGACGACGCACTCAAATCGTAAATTATCGACGCCATCAGCAA
CGTCTATTTGTCCGAAGTGCGCAATAAATATATAGGCTACCTTGGAGTCACCACACGTGACCTTACCGACCATTTACTGG
ACCGCTACGGCAAAATCACTCCTTTGGACATTGAAGAATGCAAACGCCGCATGAATGAACCGATCGACTTGACCCAGCTG
ATCGACATTTATTTTCAAAAGATTGACAACTGCGTCCAATATGCAGCCGATGGCCACGTGATTTACACTACCGACCAAAT
CCTTCAAATCGTTTACCACGGCGTGAGTACCTCAGGCATGTACAACGATGCCTGCAAAGAATGGAGAAAGAAGAACCAAG
TCAACAAGACTTGGCCCCATTTTAGAATTTTTTTGCCGCAGAATATCACGATTTGAAAGAGCAGCAAAAGGTCAATGGCG
GCCAAGTCAATTTCCATGGCGCCAACCACGTCCATGAAGCCAATCATACATTGGAAATCTCCAATGCCTTGGACAACTTG
GCCTTGGTTGCCACCGCCGACAGCACCATTGTTGCCCAACTCACGCAAACCAACGCAGAATTGGTGAAAGCCGTCGGCGT
CCTCACCACGCAGCTTCAAAAAGCGCTTGACAACCACGCCATCCTTCTTCAAAAGATGAGCAACACCACCAACAGTAACA
AGAAAGCTGCTACCACCAACGATAGTAAATTCGACCCCAACGGGTACTGCCACACACGTGGCTACCGCGTCATCCATGGC
CACAGCGCCACTTGCAACTTGAAGCTACAGGGCCACCAGGACACTGCCACACGCACCAATATCACGGGCGGCAGTACCCG
CCACAAGCCCACCTGACAAGGAGGGGCCATCATTAACACAGCAGATAAAATAAATTATCAAGCCAACACAATGATCCGAT
CCCCAACCCCACTTCAACCACAACTGGCAATCGCCGATAGTGGAGCAACTGGCCACTATATCAAACCGGCCAATCCACAC
ATCAAAACAGGAGACACCCATGCTCCAATCACCATTGGCCTCCCGAATGGAGCCTACCTTCGATCCACAGACGAAAAGTG
TTTGTTGGATTTGGCACAACTTCCCACTGCAGCCAGACAAGCCCACATCATCCCAGGCTTAGCAAACAACTCCCTCCTTT
CGATTGGACGCATCTGCAATGCCGGCTGCATTGCCCAGTTCAACAAGACCAATGTTGTCATCAAACACAACGGCTACACA
GTACTAAAAGGACTCAGAGACACGAAAAATGGTCTATGGAAAATACCATTATCGAATCCCAGCAGTCCTCAGTACACAAC
CACTAACCTCTGCAATCTTGCTGCACATGACAGCTCGACAGAAAAAAACAATCCAATTTTTACATGCTGCCGCTTTTAGC
CCAGTCAAATCAACTTGGATCAACGCCATCAAAAAGGGATATTTTCAGTCCTGGCCCACCATCACTACCAAGACGGTACA
AAACATTACCTCCGAAGCCACATCTAAAGGCCACATGGATCAAACAAGAAAAAAATTAAGATCCACCAAACCCAAAACAG
AAGAAACAGTCATCAAGCCACCTCAAGAGACCGACAACAGAGCAACACATTTCGCGTTTGCAACAATC
>k141_1960
AGCCAGCCAGCTGCAGGACCGGCTGGCGACTGGCTCGCTCGAAATGACGAATTCGCGAAATACTGCACGATGATTGGACT
AGGCCTGCGGAACACGATGACAGTGACAGGTGTGCTCTTTGTTCAAAAATGCAAACGATGAGCAAAGCAGCAAAGCTCGC
ATCCCGCCGCCCGAAGTTTGAAATCAAATTCAGTCGATCACCCCGCGGCGCCCGGCAAGTAAAATATCTGTACCGGTATG
TGTCAGAACATATCACATAGCCAGCACAACTTGAAACAAGAACACAAGACAACACAACACAACTTAGCTGAACACCTCTC
CTGTCCTCTCTCTCTGCCTACCCAATCCTCAAATTACAAATTTCAATTAGTCATGAAGTCGAATGTAATACACTCGCTGG
GGCTCTTGCTCGCAGCCAGTCTAGTGGACCAGACGCGGTGTCTCTCAAGCATGAATCCAGTGGGGCAAATCTCTCAGACC
ATAAAAATTACGAGCAAAAAGCAACATAAGCCACCCCAAATGCCTCCCAAGATGCCCAATACGTCCGACTTAGTGGACGC
CAAGCAAGACGAGACGGTCATTGCCTTCATTCGATCCGAGTACAAATCCTGGGTATTGCAACATAATAAGACGGAAGAAG
ATAGTCGCTTCGATATCTTCAAGGGAAACTTCTTGGCCACCCTCAAGGCCTATGAAACAACAGGGAAGTACCACGCCTTG
AATAAATTTGCCGACATGACCCCGGAAGAATACAAACAGGAACCTGCTCCAGTCGACGATGTTGACACCTATGTGCGATC
CGAATACAAAACGTGGGCTGACCAATACAAGAAATCATCTAGTAACGAAAGGTACAAGTATTTCAAAGAAAACTTTCTCA
TGACCATGAAGATGTTTGAAGAGACGGGAAAATTCAATGCGCTCAATGAACATGGAGACATGTCTCGGGAAGAGTTCCTT
CGCATTCAAACCAAACAAGCTATTTCGGGGTCTGGAAATAGCAACAACCGCGCGCCAGCGTATTCCATGCCCGCTCCACC
ACCAGCTCCCTCGTACCCCCGGCCGAGTGGAATGACATTTACCCCTGTCAGCCCCAAAAGTTCCTCAGACCTCCTCAATA
AAGGAGGAGGAGGATCAGAATCTGGAGGAAGTGAATGGGGTGGTATGGAGTACGGTGCGCCTCCACCATCACCTTCAATG
GGGGGAGGGAATGAATGGGGTGCATATTATACGCCGCCCATGGGGGAAGGTGGTGGCATGGGAATGGGAATGGGAGCCAT
GGGTGGTGGATATATGGGAGAGATGGGAGGTGGTATGGGTGGATCAATGAGCGCTCCTTCGTATGACAGACCTAGCGAGG
CTACCTTTACTCCCATTACTCCGGGGAGTTCTTCGGATATGCGAGGAGGATCTTCCACGAGAGGGAAGTCGGCCGATAAT
AACTGGGCCGGCAAGGAATGGGGCGTGCCACCTCCCAACTATTACGACTTTGCCCCTCCCCCAGGCCAAGGCCAGACTCA
GGGATTCCCTCCTCCACCTGCACCTATGCCTATGCCTATGCCATCATACGACCGACCCAGTGAAATGACCTTCACCCCGG
TTAGTCCGAAAAGTTCCTCGGACGTTATCAAGTCAAATGGGGGATCCTCCTATGGAGGCAACAGTGGTGGCGACAGTGAT
TCCTGGCCCGGAAAGGAGTGGGGGGCACCCCCACCTAAACCTCAGGCACCCTCTGGGGAATGGGGGGTACCGCCGCCTCA
AGAGGCTTCTGGAGGTAATCAATGGGGCGAGTACAAGCCACCGCCCATGGGAGCGATGGGATCAAACCCCACACCCTCCC
CACAACCTGATCTCTACGGCTCCTCGTATGAATTTCAACGACCAAGTGGTATGACCTTCACTCCCATCTCGCCAAGCAGT
AGCTCCGATGTCCTGAGAAGTAAGGGCGGTGGTGGTACGAGTGACCCGTCGAGAGACACTGATTCATGGCCTGGTATGGA
ATATGGTGCGCCACCACCAAGGCAATCACCCAGTGCTTCCTCCCCTGCACCCTACTCGAGCTCGGCCTCGAGCAGTAGCT
CAGATATGCTAAACCGAGGAGGAAATGGTGGTGCACCCCGCGATACATGGGGAAATCAACAGCGGGGAAACAACAATTCG
GGGGGACGAGGTGCCTCGCCATCTTCTTCTTCTCCTTCCTCGTACACATCCTTTTCAGGGTCCAGCTCCAACCGAAAGGC
CAAGGGGACGTTTTCCTACATGCCGAAAACGTCTGGAAATGGGTACGCGGGTGATCCTCGATCCGGAGTCAAGGGTGACT
CCTTTGGAGACATATCCCGGGGTAAGTCCAATCCGTCGTCATCCAATAGTCGAGAAAGCAGCATGAAGGAGAATGATTCA
CTGTGGGACAAGGTGGCGTCAGCCGCCGAAAAGATTGGAGCCGCAGCCTTTGGAGCAAAAGACTCGTCGTCCAAAACTGC
TCGTCCCTATTCTGGAAACTCATACCTCAATCGCATGTCATCATCATCAGCCGACAACGACAACTTTGGAACGCCACCTG
GTCAAGGGGGGTCCTATTTGGATGGCATGGGCTCGTCCAATTCGAATTTTGGAGCGCCGCCGCCAAATTTCGGAGGAGCA
CCGCCCAACCAGGGAGGACCAGGGAATTCGTACTTTGATGGGCTAGGGTCGGGAGGATCCAATTTTGGAGCTCCACCTTG
AGATAAAAGACATATTTTTAATTCATTTGACTAAATTAGAATGGCATGGCCAGTAGTGAACAGAAACCAACTATAGACGA
ACCCCTTTGCGAACAGGAGATCTGACTACTTTCCCAATCATCTCCTTTCATTCAACAGGTTATCCATCACGTTGAATTCC
TGTCTCTACAACGAGGCCGTCATACTATCAGTTTTGAGAGTTCTAGAGGTCTTTTTTCTCGGCTTCGAATGGTCTCGCGT
CGGATACTGTCAGCTTCCACTCATTGTTTGCGCATGTCTCACCTGTCACCGACGGCTGGATTCTTTCGCAACCGAGAGAC
AAATATTCCAGTCTCATACAGAAAATAATTAATCAAACGGGCAATGGATGTAGCCTTCGTAGTAAAAGGCCAGGTGACAA
ATTGTAGGACCAATTAGACCTACAGAAAGTTATCTACGGAGCCACTCACACCACGCTGTATCGCATCTTTGGTGAATTGG
AGTTGACATTGGCACGGCTGCTTTTTATCTTCGTTCGTCGCTGATGATTCGCAGTTTCCCCAAAACTACTGATCGATGAA
GACCCAACTTCATCGCTATCAAACGAGTTCATCCGTCTCATATTCATGCTGTCGCCTGACTCCAGATCAGACGATCGCGT
ACGACGAACGGGAGGTATTTGTCTGTCTCTGTTGCGTCGTTTGCCTTTGCGTCGTAAGGATTTGGCTGTGAGAGCCGAGA
TAAAGACGAGAATCCCCACAATATGTTCAAACGTGCACTTATTGTCAAACAGCGCGAACGACAGGAAGAGAGTGGTGGCT
TTACGAGCAGTCGATGTAATCGACATTGTCAGCGCTCCAAAGTTTTTGGTAATTGCTGCGGAACAAGACGATCCAAAGAA
TCCCATGGAACTAAAAAGCTTTTGGTGTCAAGAAATGCGCAGAACGAAATGTGAGCGCTAGAGAACAATGATAGAAATCG
ATCATCATATTTCTGCAACTCACAATCATAACACCGATCTTTCCAACAACGGTCCATGCTCGTTCGTCTAGTGGCACATT
GGATTGCTGCTCCGCGTAGGTCCCTGGTAGAGACATCCAAATGATACCTTCTCGCATATCACCATTGGCAACTGCAGCGG
CTGTAATAGCCACCAGTGCAATCGAATACATTCGAAAGATAAATTCATCCTGCCCTACACCGAATTGGTTCATTATGCTT
TCGCTCATGTTTGTGATGGCTCCATCACATAGCAATGAAACAGTCTGACAATGGAAGGAAGATATGACAATTCGGTCAGA
TTTCGCACGTAGCGATGACAGAATTATTTGAACGACGTACCAGCATAACGACACCAATTGGTTGAAAGACTGCTGAAGTA
TTCGCATCGGCGTGCATGAAAATGGTGAGTCCAAACACCATGCACAGGACCACAAAGTAATCCATGCATTTGTAGACTTT
CTTCGTAATAATCACGCCAAAAAGCATGGTGAATACTACGCGAGATGATTTCATGAGTGTCTTGGCCGGGTAGTTGATGT
ACTGCATGGCCACATTTGTCATTCCGAGATCGAGTGCTCGGAGCAATGATAGCCCCAAATACACCTTGAATGGGACAGGT
ATTGATTTGCTGCTCGGGCTGATATTCAAGTTCTTACTAAGCAATTTCTTTCGTTTCTGAGACTCGTAGACATAGGTCCG
CATGACAAACGCTAGGATCGTGTATCCAGTGAATTGAACCACGGCAAGAAACAATCCCAGTTGTCTACTGCACAACTGTA
CGGATAGAAGCTCTTGCAAAAAACCATACAGTAGTGAAAAGAAAAATACTCCAGTGGCACACATAATAAACTGTGTATGC
CGATCCAGATGAGAAATGTCTATTCCCAGGACAAGTACTGGCTCAGAGACAAGATCTTCAAAGAACTCAATATCACTTGC
TGCACTAACCGTGGACATCCCCCCTGTTGATGGTGGGGCCAAGGCCGACAAAGTTCCCGCTGCTGCGTCGGCGTCGTCAC
TGGGGCTGACAAATGCGAGTTGCTGTTTCCTTCTCATTGTGGACTTCCAGTACGAAGTCGGTTGGGCGTCGCAGAGTATT
TTTAACAGACAGGTTCGATGGTCTAAAATAAAAAAACAGTCGGAAGCGGTAGAAATAACCAAGTTTGTGTGATGAGGTGG
AAATCAAATCAAAAGTAAACTGGGCCGAACCGTCGAAACAGTTTTATTCTTTCTCCTGGTCATAGCATTCCAGCTACTTC
TTGACGGTAGTTCGGTGTCGCGGCTTTGTTGGTTGGAGTGGCGCGCGTGTGTTAGAGTATCTAACAGTGGAGACTCTTGC
CAATCAGGTAGGTCCTCTACGTACGAGGGTTCCTAATGACAATCGCCGTGAGGTGTGGGCGAGAATGGTATGCAACAATT
TTCTCGCCTGGGTTCGAATCTTGGGATTCTTTTTATTATCCCAAACCCAAAGCCACAGGTAGCATGTGTACTGTTCGGTT
ATTAGCCTACTGTGTGGCGAGGGCACAGGACCGCCGGCGGAGGCGGAGATATCGGGCCTACAAATTAGGGGGACGACCCT
CAGTTCGTCATTTGGTACGTCATCAGCCAGTTCGGAGAGAGTAGCCGTTTTGTACCAATCTCCCGTAGATTTGTACTGTG
ACGTCAGTATTATGCAACGCTACCGACCTTATTTGCGAACCTTCGGACTTGATAATAAGACCGAGCCACTCCAGTCTCTC
CGCTGTATCGTATTTCTCCAATTCTGACGCATTGAGGTCTTTCGTAGTACAGCACTGTAGATTAGAGAGGTGCGTACCGG
CAGTAGGACCGCAGCAGCAATTCTAATAGAGGAAAAGACTACCGGGTACGCTGCTGTACTATCTACGTACTACGAAGAGA
GTGCCGGCGGTAGGACCGGAGACAGAGCAACAAGCAACCTTTCACTGCTACCTGCCACAATCTCATATATTTCGTCGGCG
TTTAAGTCCTCCACCCGATTTCGCATTGTCCATCGCTTGGTGATAGAATACGGCTAAAACATGCAAATCATATCGGGTTT
GCTGCTTCTTTTTGGGGCAGCCAATTCTTTCTCTACGAGCAGTGGACTGTGCAACAGGGGGCAGCAGACGATCCGAAGTC
AATCATCAGACGATTCGACCGAATCCCCTTCTGATGTTGACGTCTTGAATGTAGAGAGCGAGGATTTCCTTCCAACGGAC
AGTGAGGCGACCATCACTAGTCTTCTTGATCTTGTGCCAAATTCGATGGCTGATCTTTCCAACGCAAGACGGACGATGAT
CAACGAGGTGATTCTCAAATTGGAGGCTCTTAACCCTACAAAAGAACCGGCCATGTCACCGTTAGTCAACGGTGAGTTGC
TATTTAAATACTCGTGTCCCGTCTTTTCTTCGTTTATCTAAGCGTTTATGTTTCTAGGCGTGTGGGATCTGAAGTATGCT
GCGGGATACACTTCCGATGGAGCAGTCACCTCTCCGACACGTCAACTCGCACTCTTCCTATATAGCGGGGGGTACAGTCC
CGGTTTGTTCGCCTTGAGCGCTGCTCAAAACCTTCCGACTTCGATAGTAGATGTCAGAGGATTGGAGATTTCCATCAGTC
GGGAACAACCTCGAATTCAAGCGAAAGTAGATGTGAAGACTGCCTTCGACGACTCGACTGTTGAGATCAGGGCGAAATTA
GAGATTGAATCGGACGTCCGACTCAGAGAGACGTACGAGAGTGCGACCATAATGGGACGAACAATCGAGTTCCCTGATAT
AATCAGATATTCAAGAGAATTGTTCGTTACCTACGTCGACGAAGAAATACTCATTGTACGGGATGGAAGTGGCGTTCCTG
AGCTGCTAATTCGTAAATAAGAAACTCTGTTTCAGAGAAACGCCGCACAGGGGTGTTGCCGACAAGGCGTCTGTGCTGAA
TACCGCCAAAGGATACGAAATTTGAGAAAACGCCACGAAAGTAGTATGCGATCAGCACCGTACGATTTCAGGCGCGTGTC
AACTATAGCACATTACCCGAGTAGCTTCGTGTATACGATCAGCACGGTACGATTTCAGACGCGTGTCAACTATAGCACAT
TAACTGAGTAGCTTCGTGTATATGATCAGCACGGTACGATTTCAGGAGCACGTCAACCATAACACATTACCCGAGTAACT
TCGTTTACGACTCCCAAGATGCCAATCCGAATGGCTGTTCGAAGCATTTTGCCTCTAGGATTATGCTCCGGTATCCCATA
CCGCAGGAAAAACTGCTGCGGTTGAAGTATTTCAGGGCGTCATGGGGTTCTCTGGAAGGATCACCTAATCTCTCCCGCAT
TAGCAGCCTTCTTTAGACAAGGAGGCTCGAACTGAACCACTTCTCTACTTCTTTCGTCTGACACAGTGGCATCAGGAAAG
TAGCGTTCGAGCGCGTCTTCAATTGCGTCAAACCAACGACTCGGCTGTGTTCCCTTTTTCTTGTGACTATCTAGCGAAAC
AGCACGCTGTCGAAGAGGCTTCGCGATGGCTGTCTTGGCGCCCTCCCTTGAACAGAAAAACTTGAAGCCATTGCATACAG
CATCGACTCCGACATTATGACAGACAGACTCGATACCTTGGTTTGGTTGATCCTCCGTAAATCTCAATTTTGAAAAACTT
GAGCTGGACTCTAGTTTTGTACAATAAAAGTAGTTCCCGAGAAATTCAGTGTTTTTGTCGGCAGCCAGGTAAGGTTCCTT
TCGCCATGCTGATGGTACAGGTGAAAGTCGCGCCATCATTTCAAGAGCAACCTGTAGGTTCTCTTCCGTTTGGGGGAAGC
TGTCACACATTTTATGGCTTTCTGTAGGGGATGTATTCCGAAAAGTCTTCTCTGTGGGTGTGCATTTGTCTGTACAAAGG
TACCAATTTGGCTTTCCATGGCTATTATTGGGCGCCAACAAGTTTCTGGTGAGTTGGATAGTTCCAGGTCGTGTTCTGCG
CCTCTTAGTCGTCACAGGCCACGATAGAGCCTTCTTTATAGCCGGTCGGGGTACGACAGTTTCTCCTCCCCACGTAGAGG
ATTGAGGCACGAGGCTACGAATAGTAGTATCGTATTCATTCGACAATCTTATCTCGCGTGCTGTGTCAAAATCACGATGC
AAAATGTTACAATCAATGACAGGATGAGCTGTGTCGGTAGCGGGCTCCTCAAGCAGATGCGGCGAAAAAATATTGCTGTC
GTGTCCGGAATGAGTCGCAAGAGAATATTGATTTGGTGGATTCTGGTTCCCTTCATTCTGCCGTGGCAAGGAGCGTTCTG
AGTCCTTTTTTTCCTCAAAGGTGGTGTACGAGTCATAGTGATCATCTGCCTTCGACGGATCCTGCAAAGCAAAGAGCTGG
TTTGCCAACGACGAAGAGTTTCCCACTCGAGACGATGAGATTCTTCTTTCTGTTGGTGTCTTGTGGTTCGTAAAAATCTG
AGATGTGACCAATTGTGAGCCAGGTGCGTCTGAAAAGCAGACTTCTGAGTTTTCTCTTTGGAAATTTCCTGCATGTGCCA
TTGGTCTATGTAGTTTCCTTGTAAGACTTCTTCCGAGAACCTTGTGATCTTGTTTTTGGATTATTTCATTGCCGCTGATG
GAAGGTAGAGCCAGATAAAGCGCTTCTTGGGTCCGTATGGGAGACGCTGTTGTTTCATTTCGCATCATACTTTGATCTTG
CTCGATAATTGATGACGGCTCAAACTTTATGCTCGCAGCTCTCGGCGTGAACAATAGTTGCTCTGTGATATTCGATTCAA
CATAATGCATCGAGTCGGTTGTGTGGCGCGCACGAATATCCCGAAGACCTACCGGGGTCGCGAACACAGCCCCATCATGC
TCTGAAAGTAAATTCACAGCTGTCTTCAAAGGTCTCGGTGTTTTGATTTCTTCTCGTGCAAAATAATTTCTTCCAAGGTG
CGATCTTGATGGAGAAATTGGCTCATTCGAACGAACGTCATAGCAGCCAGGAAGTGCAACCGTTCTCTTGATACCGGGAC
CAAACATTTCTCTGGCTTCGGCGACATTGGGTCTGCACTCAAATCGGCCAGGGAGCCTCACCTCATCATCCTGCTTAAAA
TCAATTTCATTTTTGTTTACATGATTTTCGTCCCAAGAATATTGGGAATCAACAGTCGTCCTACTCAAGGAAAAGCGCGA
GCTTTTGGTTTCCCGCTTTCCATGGGTGACTGGCTTTATTCCAGCTTCTTCAGAATAAGAACTGCTTGAAGGACCAGTGG
CGGAATGAATACTGCTGGAATGACCGTTCAACTCCCATTCTGCACTATATAGGGTTGGAAGGTAATAGAGCGAAGGCCCA
AATTGACAAGCATCGGTTGCGCCAGAATTTTTTTCATCATCCTGCACGGTCTTCAAATTAGCCGGGGTAGTCGTAATTCT
ACTTTCAATTTTTGTGTGCGACTTCAGCCTAATGATGCTTGTGTGCGCCAACTCCCCGAAAAAGCCGATCGAACGCCCTG
CTGTGTCATGAAGTTCAACCTCTGTGTCCATCGACTGTCCCAATTCACCTTTTGAAGTAGGGCTGGGGATGCCTTCTCGA
AAGACCAACGATGATTCAAGAACCTTCTTCCGGAAAAGATGAGTCCTCATGTGCGAGTGGAGCTCCTTCCACTGAGGGAT
GACATCATTGACATTCCTCAGCTCAAATGATCGCACCTTGCGAAATTCATCAGGTGCAGCATGCTGAAATTGGTCTTCCG
AAAATGAATGGATTCCACCTGGTTTGAGTGTACCGTGTTTCTTCCGAAGGATGTCAAATGTGTATGTTGAGGGTCGTGAA
GAGAAGCTTTTCATCCCAGCATTTGCAGCCCGCTCTGCTTCTACTGCGAGTTCAAACATTTCTGATTGATGAATTTCTGA
TCTTATTTTCCATGACAGTTTTTCTAACTCTTTGTCTGATCGCAAGAGTGCTTTGGCATAGTTGAAATGTTCTTTGTGCT
TCCGGTGTCGGCCATCGCTTATCTCTTCGCTCCCCGAGGGTCTGGCTAGAGCGTAGGGCTCCGGGGGAGGCCATTTTCCT
CCAGCGATACCGTCGACTACGTCGACGTGGCACATTGACGCTGCTGGAACCATATTTGCTGGGTGCTTGGTGCACAACAC
ATGCGATATTTTTTCCGGCTCATAGGACTCTACCACGGAAGCTTTTTGGCAACCATTGCTACACAGAATCGTCAGGTCTT
CTCCCTTTGGAGCCCATGCACCGAATTCCAAGTCATCTGCGGTTGCGTCGAGCTCATTTCGAAAGTCCACATAGACAACC
CGCTTATCCCGTCGGGGCATCTCTTTAGCTGAAGCCATTTCGTTTACGATAGCAACAAGACTTCACTGTGCCAGCTTTGA
TTCACTGTGCCAGCTTTGAAAGAATAATTTGGATGTATGCGTATTGGCAAGCTAGCCTTAGTCCTGTACTCGTATTATCG
AAGGAGCTGGTCGCTGTGTTCACTTTCATTCTGTTCAACCGACTGTCAAGCTCCCCGCTATCTCAACGAGTCCTGAGTCC
TTTTAGTCCATTGAGACCTAGAACGTGATTCACTCACGAATGCCAATGGCCCATCAGAGCCACTCAATCTCGTAGCTACT
CATTGATTTAGTAACAACGTACTTTGTAACAGATTGAGTGGGTGCTCTTCTATTACCAGCATCACCGACTATATCATCTG
TGCTGTACTCTTATTGTACCAGCAGGTTGTAGGACCCAGGGAGATAATTATCTTCCTGAGATAGGACCTCTCTACGACAC
CCATAGTAGCGTAGAGAGGAGGAATACTAATGTGATATTTGGGTACCGCATAATGCAATACTATAGTCATGTGATACCAC
ATGGTTATAACGCTTTTTTATCGGCCATCTTGTCATTCCTTTTCCCTCTTCCTTTTCCCAGGACAGCGTTGCCGTCCCCT
CTAATATCTGCCGGGCTTGCTCTTGCTGGCGTTCAGGGAGTGTGCTTGTGTCGCCTGCGTTCCATCAATTTCTAGCTGGA
TCCTAACTACCGCCTCGCATGGGGGCGTTTTCAACCTTTTGCGAAGTTAATGTCACCCCACTACGAGTACTGTATTTACC
GGTGCTATGGACCCCCGTTGCTATATCCCCGGCGATGTGCAGTTTGTCTATCAGGTGATTATAACACGGACGCGCCCGCC
AATCTTGTTAGCACATGACCAGCTGTCTTGTATCTTGAGGCAAAAGGAGCACAATCACACAGCAGCAAAAGCATGAACAT
CGTCATCATCATCATCATCATGATCAACCTTCGAACATCAGCAACTATTGTGCTGCTGCCCACCATCCAGCAACAGTTGC
ATTAAGCAGCAGTGAAGCAAGAGCGGCTGCACCCACCTCGAAATCATTTACAACCAGCACCACCACCAGCCAGCAAAAAC
ACCAGCAACAATAGGACGAACAACAGCAGTAGCAGGCAAAAAGAAAGTCAATAGTAGGCAATATCAGCCCCAAGCAACAG
GCAGGCAGCAACTACAAGCAACAGCCATTGAATATCAAGCCTACCACGAGACCTTGAGATTGTTGGGCTCAATGCAAGCA
ACAATGGCAGGAGCTGTTGCAGCGCGATGCAACACAGGAAGAGCCACATCAATCAGGGTATGGCATCATGCGTGCTGCTC
TCTGACATTCCACAGGATGAGTGACCGCCAGACGTATATTCTTACAATCACATACCAGGACTACTAGCACACAATTAGAA
TTCAAATGTATTGCATCATAGGATAGTGTTGCTTCTATAGAATTAAAAGTTGCTGTTAGATTTCCTCAAGATCTAGAATG
TTTATCACATGTTGGTTCTGTCAGTATAGGTATGTACCATGTAGTCACTCTTAACATATCTAGCATCATATCTACACGTT
ACAGAGTCTTGACCATTTGCAGGTTATGAGAATCAATTGTACAATTCCTTTTACATCATATTAACAGGAGTCACACAATT
GGTGTTTTGTAATTTACAGCAACAAAAGGAATAACAAATTGGTGAAGAAAGCTACAACAGGATAGCAACGGAATTCGAAC
AAGAATCGATACAAAATTGCCCGCGCGCCACACGTACACTCACTACCAGAGCCTACGTACAACAGCGCGGAAGCAAAAAC
AGCGACGAAGCAAAAACAACGACGAAACATAAAAACAGCTACG
>k141_570098
TTCTGTGCTGCTGCCAATCTACGACAACGGTGGCGATTAGATGATCGGCTCGTTTTTATGAGGGTAAATACTGCTGTAGG
GATGCATCACACTAGTTTTCATGGCTAGTTTTCATGGCGCCACGAAATTTGGGTTGTTAGGAACGGCCGCGCCATGGCAC
GAAATGTGCTCACGTGGCATGACGAAATTTTTGTTAAGAACGGCTCTCAGGACTGATGGATTCCTGTTCCGCCATCGGGG
TAACCCATCGATTATGAATATAGGCCTCTCTCTTCCTTCCCTTCCTATTTGATTATTTGAAAGATTATTTGAAATGCCCG
CGTGCCCGCCCACACGTCGTTTGAAAGGAAATCTGCAATACACTAACATCAACAGAATAGACAGTGACGAAAGTCCGACA
GTAACAGTGACAATAACAATCACAATAACAGTACCAATACCCCGCACCAGTATTAATACTGCAAGAACAAATTCATCCAT
CCATTCGTCCATCATCAGGACAGGCCACATCATTGGCTGTTGACGTCAAAATGAAGCACGGAAATGAACCAGAGGTGGGA
CGCAGTTGTCTTTCTCGTGATGACAGCACTTCTACTCTTACTACTACTCCTAGCTGCAGCAATAGCTATAGCTACAGTAG
TAGTGTTGGTGTTCCTAGCGATGGGAATCGGAATGGGAATATAAGGAATCGTCACAGCAACATTCCTTGTCGCGACGATC
CGTCGTATGGTGATGATTCGGCACTCGGGGACGATGCCATGGACGATGTCATGGACGATGTCTTGGACGATGTCTTGGAC
GAGGTGGAACATATGTCGCCCCTTCCTGGACGTTATAACTGCACGAGACGCTGGGTGGGGTGGATTGGAACCATTTGCTT
GGTACTCGCTGTTGTGGTTATGGTGTATGGGATGACCTCGGTTGAAATTGATAGTGGCCGTAAAAGTGGCAGTGGCAACA
ATACTACTACTATTGCCATGAGGGGTCGTAGTTCTTCTTCAGTATTACCCAATGCGGAAACTTGGCCGACGATTCAACAC
AAATTGTGTCCGGCGCATGTTCCGAATCCTGATGCCTGGGCCACGACTATATTTCAATTGGCAAGAGAACAACTCGGATT
CTTGTCGGACAAGAATTATTCAGTGTTTGGATTGCAACACAAGGCCGTCAACAGCAGCATCGTCAGCACCAGCACCAGCA
CCAGCACACAACGAATACACCCGACGGTCCACAAGAAGAAGAATTCCGTCCAGGACTTGTCGGTTCGATTTTGGCATGGC
CAATTTCAAAATGCCACATTCGTACCCTCGCAACGTCTGTTGTATCTTCCAATTTGGAAGGCGGCCAATATGGGAATCAG
GAAATGGTTGGAACGGACCTTTCAAGATAGTGACAGCAATCGTTGGGAGTGGACCGATTTGGAGGATTTGGACCACCCTG
ATGAGCCTACTACTACCAACACTAACACTTCTTCCATTACAAAACTCGACTTGTGCGTTGTTACAGCCATTCGTGATCCC
ATTCAACACTTTTTAAGTGGGTACAAGGAAATTGAACACCGCCGTGAGGGCTCGGAAGGACGACGGCGGCCTAATCCTAC
CTACATTGATATGGACTTTGCGACGCCGGCACAACGGAAGGATCGATTTGTACAATTCGTCACTGATTTGGTCCTGGAAG
ATTCCAAGGCCTATCAGGGCCCAGTCTTTAAACATGTCTTTTCGATGACTCGGGTTTTGACGGAAGTCGATCAAGCTGGA
TTGGCATTTTCCGGGTATGTCTCGAGTTTGAAAGATTTGGCGACGGTCTTTCCTAAATTCGTACAACAGACGTGTCGACA
TGTCGACCACCTTCCACCCGACAGTCGCCTCATTCCTAATAAACATAAATCCTCCCAAGATCTGGAAGGGTTTTTTCAAT
CGGCCAAAGACGTTTGGACGTGGGGTGGACCGATCGCCAAGGCATTGTGTGTCCTACATGCCCTCGATTATGCGTGTTGG
CAGGGATTACCCGATGGCATCCCTCCATTGTGTCAAGACGTCTACGCATCTCCAGAATTCACCAAGGCATTTTTGGGATA
ATCATGTCGATGATTGATGGTGAGAAGAGGGAGATATTGATTGATCGATCAATCGATCGAGCCGTGGTGGTCTACCGCTC
GCTTGAAGGCTTTCCATATTGATCTCTTCTGAACTGGATGATTGACTATACTATTATGATGTGGTCGTCGGACCAATGGA
ACAAAGTGCACTGAGGATAGGGTATCGAAACTATGATCAAACACAATCAGACATGGCACTACTAGAGAGAGAGAGATGTG
GTATCAATCTATGAATTCATTCACACCAGAAATGGAAGACCTCCAGCGATCACCACAGTATTCTCAACTACTTGAAATTA
TGATCGGATAATCAAGAACTGGTAGACTGAATAGCTATTATTCTAGCAGTAGAGAGGGTACTAATATGGGTACTCCAGAG
ATTCAGACGGTAAAGATCCGAGCGAAACGTCGGGTTTCTCGACCGCTACTGCTTGTCGAAGAGACATTTCCAAACTGAGC
CGCAAAGACGGCATTATGATGGTACTTCAATTCGTGCAAGGTTCGTTTGAGTTGAATCGCATGCTGAGCCTTGGCATCGT
TGCGTTGCTTCAATGCCGACAACACACTTGCCCCCAACCCATGCTGCGCATCCAATTCGTCCCACAACCCTTGTCGATGC
GCTTTGGAATGACTGGTATGGGTGATACTCGACAGATGACGGGATATTTCTTCTTCGGATTGATTACGGGCTTGCAACAG
CAGCACACTTAAACAGGCTTGGAGTTTGTTCTTTCGACGTTGGTAGGTCGCATCCATATCCCATTGGGTTTCCAGTCCTC
GAGGAGACCATTCGTCTTCGACCAAGGTCACCCATCGAGTGGGATCCTTGGAGTTACGCATAAGACGCAAATAGGCAAAA
TCCCATTGTCGTTGTTCGGACAACTGTTGTGCGACGGATAACTCCTCCACTACTTCTTGTTGTTGTTCTTCTTCTTGTTG
CTCTTGTTGTTGCTCTGTATTATTGTCCACCAACACTCGATTGCGTGGATCCGCCCAATCGGGAAGAAATTTGCGAATAT
GAACACGATCGAAGAATCGAACTTCCTTGATAGGAGGAGGCAATGTCATCGGGGTATCGGCTGTACTGAAACTAGACGCG
CTTCCGTTCAAATTGAGACTCGCAACTACTGCTGCTGCTGCTGCTGCTGCTGCTGAAGATCGTTGCCGTCGACGATCACG
ACCATATGGCGAAAAGGGACATGCGAGACTCGTCACCATTGCAGGATCAACCGTAGTGTCATTGGTTCTAGTTCTGGTTC
TGGTTTTGTCTTCGGTTTTAGCTTGGGTTTTGCTGGTTCGTGGTGAACACCGTCGATGGGCGGTTGTGTTACTACTTCCA
TTGTTGTCATGAGTAGTATTAGTCTTACCATCGCGACTAGTACGAAGAGGAGACCGTCCAATCAACCCTGGCGAAGAGGG
TGTATGTTGCTGTTGCTTGGTTTTGGCAGTCATGGTGTCGTGAAGAAATGTAAGAAAGAGAGAAACAGGAGGGGGGATGG
ATGTAGTTTATGTGCGATTTGGATATAGAAACGCTAAACTAAAAACTAAACTGATCATATTGACCGATACATATCACTGG
ATTCATGTTGTTAATTAATAACATCTATGAGATTCAATCTTGGTTGTTCGTATGGATTGGACGATTGAAAGTGTTACCAC
CAAAATTGGAGAACATATTTATGGCAGCGTGTGAATGCCTAATGACCTGATGACCCATAGGCTGGAACATTTATAGCCTA
CACATATATGGAGTGAACTATCGTATCGGAAAGCCACGTTGCCTGCCGCGCTGCCCAAGATTGAAGACGAGGATGACGGC
GATCTTTTGTATCATCACTTATGCCATGAGGACATGGTTCACAACAACATCTATGCGTTGACGGAGTGGCCGTCTTTATC
TAATTATTTCGCACAACATCTGGTGAAAGAAGGCCCGAAACGCTTTCAATACACTCACATCGTTGGGACAGCACGAGCAA
CCATAAAATTATTATCGTAGTACTGTACTAGTAGTATATTAGTAATATGCATTATTGTGGGTGGTCACGAGATGGCTGAT
ACTCTATTCCAACTCCTCCTCTCCACTGAAGGCAGGGAAGAGGACCAACTCCAATACTGTCCACCCTGCTCGTTGCTGTA
ATCCACAATTGCGACCATTTTCTTCTTCATAGATACAATACTCAGTCTGTTTGGTCATCTTGAGACAAAACAAACAGCTT
TTGGTACAAATTCTGAGAAGCTTCTTGTTGCGATTGTCTGCTGGCGGCAGGAGTCACAGCGATTTCCACGCGTCAAATCA
AGCTCTAGTCACACACTTTCCAAAGTCATGATCATCTTCTTCCACAGGTTTCCAAAGAATTCTGAAGAGTGGCTGCTCAC
AAAAAAAATGGATATGTTGAGCCCTGCACGCAACCCAGGCAGGATCAGAGCTTCTCCTTTCTCGCAAACTGCCAATTTTC
TCATTCTTTCATACCTCCTCACCGTCGATTGCCATCGTGCCTACTTCAAATACTGCAATCAGCATTGGCGACTACTGGGT
CAGAACAACACTCCACTTAGAAAATCAACAGAGAGCAAGAAGAACTTGTATAGGAAGCTCCTGACAGAGGACTTCGGGAA
GTTGCTTGACATTCTCATTGCCAGGGGATTCACAGATCTTAAACGATCAGCCAAGGCTAACTTGGATCAGCTAATTGCGT
TCCACCAGCATCAACGAGAGAGAAACCAAAAAGGCAGCACGAGTACGACTGGCCAAGATTCCACAAACGAGGAGGTTCAA
GACGACCGGCAAGAAGAAGAAGATTCCATTGACAGCATTATTCAGGAACCCCTAAGAACACCAAAAAGTCCTAGTACTGC
GAGGAATCCCAACGAATCAATGCCGTCATCGCGTCTGCAGAGACACCAGACTTGAGAAGAGGCGCCTGACTTCTCTTACA
ATCTGAACCTGGAGTCAGTCTTCAATGACGGTCCCACTTCTTATTCCTTCCGCGCTAAACACGTCAAAGTAGACAAACAA
GTCTACGTGTGCAATAAACTGGTGATCAAGATCCCTAACGTTGACCTTGAAGATTACAAGGCCAAGCAATATTTGGGTAC
TATTAGCAAGGACTTCGAGAGCGAGGATCGTCTTCGAAGTCCCCGGAATTCCTGATCATGCGAGGTGTACAAGTCAATCA
AGAAGGCCAACAAGAAAGACTTTTGCGAGCCGACCGAGATCACAAATCTGACTATGGTATCCGAGATGGAGAATAGTGTC
AAGGTTGTGTACGTGCTTCGGACTGGCATGTCCATTTCCAATAAAGACTTCAATGCCACTGCCGCTGATGACTTGCTTCA
AGCTCATCCCAAAGCTATCAGGCCAACACAAGGGGACAGAAACAAAAGACAAGGACGGATAGGTGGTGAAAGGAGGGACT
GTTTGTCAAGTCTTCTCTGAAGTCACCTTTGAGATACTCATCAACAGAACAGCCCGTAAGTACGGACCTGACAAGCACCC
TACTAGTACTGAAGTAGACGAAATGGCTGAATTGCTCAAGGGTGTATTGAGTGTTGGTGAGGATGATGATGATGATGATG
ATATGCTGGACAGCAGCGACTAACTATTTTAGCTTTTTATTTGTTTGTGTCTAGGATTATATGCTACTGCTTCTGTAGAA
GAAGTATAATCCAAGGAAGAGGAGGAGGTGCCTACTACCTTTGAGCCGCCACCTGTACAACCATCAAGGAAGGAGGACCA
GATTCCTCCGGGAGGTTCTTCTGAGGAGGAGAGATGAAGTTCCTGTTTCGGCGAAGCTACTAAACAAGAATTGACAGTCG
GGAACCCATTAGTCATCGTTGATGTACTTCAAGTCCACCCCAAACCCGAGATCGCCAAGCCCACAATACAGATCTTCAAG
AATAAGTACTAGGTCTCCTCATAGAGAGGCTGGAAGCAAGAGTCCACCAGACAATTTGTTCTGGCCTTTCTTCTCGTCAA
CTTGACAAGAACAAGAAAGTGACGAGAGTAGTACTACTATTAATGATGATAGATAGATAGATAGTGAAAATAATTGTGTA
ATCTAGAGAAATCTTTACAAATGAACTAAATCTACATGCATGTTCAAGCTATTTTCAATAGCCCATATTCCCCAGGCTAC
GTCCAATAATTGCATGGCTCTTTCAAGCAGAGGGAGAACGTATCAAAAATGAGCCGATGCCCTGGCAAATCATGCCACTG
AGGATCAAAGCCAACTACCTCAATTGTGATGCACTCACTCACTGATCCTCCATCATTTTCCTGCGTGAGATAATACTCAA
ACCCTTCCAGCAGCTTCCTCCGTGGGTCCAGAGATAGGTACGTTTCGACGATCACTGTGAGGAAGTCGACCATCGCAACT
CCAGCAAAACTTTCATTGACAACCACAACTCTGGCAGCTGCCAAGATGGCAGCAGTCTTTAATCCACCTTCAGAGGAGGA
TTCAAAGACTGGCTTCAATAGGAGCTCTTGGAGCCAAGATGGTGGTGTATTGTTGTCCTCCATCTTGGGTTCTTGCAAAA
CAGCATTGTGATTGAAAATGATCGCCGCGCACGAAAACGAATCATGAATCATAGTAGTAGTACAAATGACGAGGAGTACC
AGTTCGCAACACGGTTGAAAGGATGCTTCGATTCAGGGCTGCCATTCATGGTCGTTTTAAAAAGGTTTCGGGAGACATTT
GATTTGATTCGAGAGGCAGGGGGGCATTTTATTGTGTTTTCGCTACAACTTAGGCTTGATTTTCGCTACAACTTTTGCTG
GAACTTTCACTGGTTTTCGCTTTAACTTTGACTGCATTTTTGCTGCAACTTTCGCTGATATTTTCGCGGATTGTTGAGGT
GGTTTTCCTCGTTTCCACGCTGGCCAATGGCTGGTGACATCTCCAGATATATCCGCGCGCATGCACGTCCAGCGAGAAAT
GGTTTTACCCATATACCAGTCATTTAACCACCGGAATCCTCTTTTGACCACTACAAACAAGCGTCGACAGCAGCAACCAA
CGATGCCACTTTTGCGCTACAATTTGAAATTGGAGAGCAATACAAGCGCTTCCAATGCCGCTGACGGTTGCTTGTCAGCA
GGAAGGTCTACAAGAACGTACCAGAAGAATGGGCCTGCCTCCTGCTACTCGACATAGAGGAGTTTTGACTCTTTTAGTAG
CTACAATGCTGTATGACATGCAAGAAGAGCAATCCTCT
>k141_3410105
TAATATGATGTAAGAGGAAGTGTCAGATTGATTCTCATAACCTGCAAATGCTGTAGACTCTGTAACGTGTAGATATTAGG
CTAGATACGTTAAGAGTGTCTATGTTACTACGTACATATACTGACAACCATGGACCCTGGAATCAGATCTGGACTCACTT
TTATAACCTGGAATCAGGCACGATTCCAGGAATTTTTAATTGAGGTGATGTTCTCGAAGTTGTTCAAATTGGCAATCACA
AAAAAAGCTGATCAAACAAACGGCATTTTCATGAGATGGGTCACGAGAGGGAACGGGACCTCTGTAAGTTGAATTATCTT
TCACTCCCTCGCAACTGGATTGAGCTTCCAACCCGCGAGTTTGCCTCTAAGTTTTTGGAGTTGGATCCTCGCCAATGGTT
TGGTAAACATGTTGGCAATTTGTTCTTTAGTGGAGATGTGTTGAATGGAGATTGTCTTATTGATGATGTGCAAACAAAAG
TGACAAAGACGAACTGACAAATGTTTTGTTCTTGGTCGTGTTTGGTGATTTGTAGCAATTTTGATACAACTCTTGTTGTG
TTCGAACGTTCGACACTTGATTAGTGGGATCAAATGATGGAAGGAGAATCCTTGCCCTTTCAATTCATTCAACAAGTTTA
CGATCCCGATGACTTCATGTAAAGCAGATGATAAAGCAACATATTCCACTTCAGTAGTACTTAGAGATACCAATGATTGC
ATTTTGGACCCACATAAAATGGGACAACCAGTGTACATGATAACGTAGTCTGTACGTGAATGAACAGAGAGGGGGTTGTT
GGAAGAACAATCTGCCAGGAACCTGCCCAGTCAGCGTCAACGTAGCACTCTACTCCTTGAGATTTGTCTGGTCTCAAGAT
CAAACCTTTGTCTTTGATTTTATCAAGTATCAACAGATGTGCTTGACAGCTTCTTCATTTTCTTTTCTGGTGGGATTGTT
GCAGAAGCGCGCACATTGTTGCACTGCCATGGTAATATTGGGCCGTACGGTAGCTTGTAAATAGCTTAAGCTGCCAACAG
CGGAATGGTAACTCCAATCACGAATTCTGGGAAGGCCATCCGGGTTGTTATCAAGGAGTTTGTAATCGGATTCTGGAGTG
TCGTGCATCTTGATCCTGTTGCTTTCGGAATCCAGGCCAACAATGGACAAGATTCGTTCAATCATACGTGGTTGAGAGAG
TTCAATTGAGCCGTCATCATTCTTAGTAAAACGAGTCCCCAAATAGTCCTTAAGCTCGCCATCACTGGTAAGAGGTAGGG
GCGTCGATCTTCTGAAAAGAGGCAATTTCGGAATTGATGCGCAACTTGTCGGGTGATATTAGAATTGCGTCGTCAACGTA
AACTATCAAGATGATCCCATCTTTGGTAAAGAGGCAACTATCAATGCCCCAAGCCACCCATCCCCGTTTCAACAAACCTT
TACGGAGGTAGTCAAACCAGGTCTTTCCAGCGTCCTTAATCTATCAAGATTCTTGATTAGTTTGCAAACCTTGGTGAAGC
GGGCAGACATGTTGGGAGATCAGGTATCTTAAAGTTGGAAGAGACTTCAGGAGCCTTCATGTCCATATTGGTTTTCACTG
GAGCTTGCAGAAAAGCTAGAAGTAAATTGTTTGACTCCATATGCCAATCGTCGAGGAGAGCAAAAACAATCATCAATCAA
ACCGTATTCCAAGACACGAATGGAGAATAAGTTGACCAATAGTCAACTGATTTGGTGGATCAATGCCCCCTGGCGCATAA
TCGCGCCTTCCACTTAATGATGTCGCCAACTGGGTTGCGCTTCCTCACCGTGGACCATACCATTGGAATCAATGGTTTGT
GGTGTGGTACAGCAGATAGCGGGATGGCCTTCCAGTGTTTGCGGTTAGTATGGTCTTGTAGTTCCTCCCACATGGCCATT
TCAAACTCTTCTCAATCCGGCTGTTGCATTGCTTCATCCAAGGTCATGGTGTCTGGATCGGATGAGGTAGCAAGCGCGAA
TGTCCTTTCTGACATCAGTGCAAGAGGATGAGGTTCTTCGCAGAACTATGAGTTGGTTGCAAGAGAAAAGAGAGAAGTAT
TGCAAGGTTCCACCACATTTGGTGAGAACGTGTGCAAGAACACAGAGTTGGCGTTACAATTGGTAGAGTACCATGGATTA
GCTCAACAAACTCTACGCCCTGAGCAGGTGGTCACAACAAGGTCCTCAACTATGGCAGGATCATCGATGGTGGGAATGTC
CCCAACAGTAGGCAATTCATCAACTTATGGTTGTTCACTTAATGTTTGAACCTCATTTGTTGGCTCAGTTGATGAGTCAA
CATCGGCGTCCCAAGGGGTCACACATTGAGGGGGAATAACTGAAGTTGGTGAGTGCAGTATGATTGGGTTCTCAACTCCA
ACTGGTTGAGTTGGCATGATATTCCCAACAGCATTGGTCGAATGTGGTTTCAGTTGAAGTTTTGCTTTGTATTGCCACAA
GGATTCAAACTTGGCGTCCCTCTTGCAAGTGCTGAAAGGATCATCATAGATGCAATGGAACTGAGGGGATGCATTGCCCG
TGCGTGTGCTGAGACCAAGGGTACGTTACTTGAGTGGTGCGGAGAGTGACAAAGGAAGATCCCAAATTTTGATTGGTCGG
ACCATTTATTGTGGGACTTTTGAGATTGCAAGGAAGTCTCCGATACATAAACTGGGGAACCGAAAGTGTGAAAATAATTG
AGGTCTACCTCGGCTTCTGTTCCCGAAAGCTTGGAGACAGGGGATTGATTGTAGACATCCGGGAGTTTCCTGCAACCCTG
TTTTGTACCGGGAGTGAATCTGGTTGGCAAAGGTGACCAAACTTTTTGTGCAAGACTGCTAGCCGGTGTTGTTTGCGTAG
TATCATGGCTACCTGAGGATCAGGCTTGACAGACTCAACAACAGGGGGCAGATCAAAGGTAGTTTCCATGGGCACGGGCC
CTGATGAGTCAAAATCTTGGTCATCAAATGGAATAGTTGTGGGAGTAGGAGCGGTAGTTGACGGTTAAAGTAGAATTGGC
TCCCTTGTTTGGTCAGTAGTAGCAAAGGGGGACACTCCCTCGTTTGCCCAACAGGTTCAGAGGTGCTGTTGTTGTCTGAT
TCGGGGATAGCATCACCTGATCGCAAAAATTCTTTCCACTCCGGTTGATAATGACAAGCTTGGCAGAAGAAGGACTTAAA
TCCTGGTTGGGTCCAGAAAGTGAGCATATTTTTGGGGTCAACGTTCACTCTCAAAGTGCCCTGTACCTTCAAGGAAGAGG
AGTAGTTAAGAATGTATTGCTGGTCATCATGTTTGAACCAGTCGACAATTTGACCGCTTTCTCTAAGGTGATTATCAGTT
GAGGAGGGACCAAGTTGAAATGAGACAAGGGAACATAGACCGCCCTCTTCATTGACACAATATCAGTGGAGCCATTGTCA
TTCTGAAGAGCAATACAACTGGTTCCGACTCCTAGGATCAATTCTGGGCATCCCCCAACACCTTTAACATTGCCGCAAAT
GGGGCGGAAAGCGTCTTCCAGCGTGGGGTGAAATAATGGTACTGACGGGAACGGCGAAGGATCTTGTGGAATTGTTGGAG
TTCTGGGTGGCACCATTGTATAGGGATGCGCACAGCAGAGAGAACTGCCAAGCAAGACCCGATGAAAGCGTTGGAAAGAT
GCACAGAAAATAGTGATTGTGCTAGGTAAGGAGGATCCGGAGGGCGCTTCTTGGCAGGCTCCCTCAGCTTGCAAGGAGGA
CAATGAGGATGGCGCAGGAGGGTCACGCAGATGTAGAGGATACAGCAAATAGGCCACGACATAGTAGGTAATAGATTCTT
AAGATTAAATAAAACAGAACGAAAGTCAGGCCGTGGTAGAACAGTCAGGCCTGATGGAGGGCGTTGAACGCATCGGCAGT
GAATTCGGTCACCATTTCATTTCCATTGGCGAGGGATAAGGCACTAGCAAGCAGGACACTGACGTCAATGGAACCATTTA
GGTCGTTGACATCAGGTTCGGTAAGGACAGTAGGAGTAGATGCGGAGTCAGTGTTGGCCACGTGAGCAACTGGAAGTACC
ACCTTGTTCTTTCAACCAGTGTTATCTGGTTCGACAGGTGGTGGCAGGACGAATGTGTCACTTCATCTTGTTTCGATGCA
TGGTACAGCTGCAAAAGTAGTACAAGACTCCCTCTCAAACCTTGGGGTATAAGGAAACACTTGAAGGTAAACAACAACAA
CAAAAACAGATCCAAATGACTAACCCTTCTTCCGACACTGAACCTTGGAAGACCATGACAAGAATGAAGAAGAAAGCAGA
TCGCAACAAGAACAAGTCAGACGACA
>k141_2067
CCCATGGTCGTTGAACACTGTACATGTACATCGTTGAACATGTATGTTTATCGTTGAACATGTGAGTACATGTTCATCGC
TGAACATATGGATATGCATGATGAACATATGGATAGGCATACAAAGAGAAACCAAAAGACAGGGCACATAAAATATGTGT
ATGAAGAAAACCTGATATGATTTGGTCTGACCAGCGTCCGAAGGTAAAAGACCCAACAGTCTGCCGGTTACTGAGAAAGG
ATATAAATAAGCTCCGTCCGACATGCGACAACCAACAACAAGATAAAAATCATCCTTCGATGATACATTAAATCTGTATT
TCTTGTTCAGGAAGGGTTTCGTTCTCCTTGGTCGAGCACTCAAAATGCTTAGAATATGGAAAGTCGGTTTGGCACCTCTA
TTCGCGGTGGTCTCGTGGATCCTGTCCGCCTCGAACAAGGCACAAGTTATTGGCTTTGTATTGCAAAATCCACCACTGTT
TCAGTCTGTTACCTCTAACTCGCAGCATCAGATTGACAGAAAACCCGTCGGTCTGTTATCTGCAACTCGGCGACGTGATT
CGGAAAGCGCGTGGTTTCCGAAACATCTTCTCCCCCTTGGAGTACCACACTATAATGCCTCGAGCACCGATGAGTTCCAG
TTGAGATCTCTTGTTCTCGTTGCTTCATTGGTACAAATGAAGCTCAGAAAAAGCCATGGTAAAGAGGTAAACAGAACAGA
GAATCGAGCATGGAAGATCACACTCGGGAAATTTGTTGACCTTTGCTGTACGCATAAAGGGGAGGCGCTTATAGAAGATT
TGTTCAATCACGCCGCTGCTCAAGAGGAAGAAGACCACATTATTGAGGGGGCAATAGTATGCATGCAATCACTTGCTGTG
CTTGGTTCTCAATATGGTTTGAAAGGAACCCCAGAACAGTTCGCGCAATGGGATTCTCATCTTCGTGAAGAAGAGGACGA
AGAGGATCTTCAACAAGATTATGAATTCTGGGACGCTTCTAGCAGCAGAAGATTGAAATCTCGTAGAGATACTCGTCCTG
GTCTCCAACTTCTTGCCCAGCTCAAATGGAAAAAGTCAGCGCAGGGAGGTTTTGATTTGCTGGTTGCCCTAGGAGCTTGG
CAGAAGCACGAAAATCTGGCACTTCTGCGGAGCGGATTTCCGATCAGATTCAGTGCTTTTGAGCTCCAAGCTGCGGAGGA
AGTAATTGTGAGCTGAGTGCCGTATGTTTTCACGTAAGACCCTGCACATACTCATCGTGTTTCTCCCCATACGCATAGAA
TTTGGATGTTGCAAAAGATCCTGACACAATTCTAGGTATCAGGCGCGATTTGCGTGAGCAGAAGGTTTTCACGATTGATA
GTGCCTCGACTTGTGAAATTGATGACGGGCTTTCGATTGAAGAGATCCATGGTGATGATGGTTCGAAAAAGTATCGGATA
TGGATCCACATTGCAGATGCAGAGTTATGGTCATCTCAAGGTACCGTCTTGTTTGATACAGCAAGAAAACGTGCTACGTC
ACACTACTTACCGGAAGGGTCGATCTCAATGTTCCCATCAAAGTAAGGCAGTCTAGAGAGCTTGGACAAGAAGTCTGTAC
AATATAAGAAATGCGTATTCTCACAGCGATCAAATCAGCGTGACAGATCAGATGTCACTGACAGCAAATACTGACTCATT
TGCACTCTCTCTTCGTGTCGAGTTGGCTGAAGATGGATCTTGTGTTGAGTCTAGCATCGTTGTTACTCCTTCTATTGTTC
GCGTGTCGTACCGTCTCACCTATGACGACGTCGACGAAATGCTCTTGGATGGGGTTGGATATCGCGAGGAATGGCAATTG
GGGGCACTTTTAGCGGCAGCTACACTTCGGCGTGGATACAGAATACGCAATGGGTCTTCGGAAGCGTTTGTTCCACGACC
TATTCCTAGATACTCTATTTCGACTTTTGATGAGAGCTCATCCTCTGATGGAGTCGGGGTCGCTGTCAACATCGATGCTT
CGCACAACTCAGGAAGGAATCTGTCCTCTTCCTTAGATCATAATGTTATTGAGTCAAGAGAAGCGGATTATGAGAGTCCG
GTATCATCTGCCTCCACGTTGGTAACGGGTAGGTTCATCAAGCAAGCTATTCACCACTCCAACCTGTCAATTGTCTCAAC
CTCGTGTTTCTTCACAGAAATGATGATTTTGGCTGGAGAGGCGATTGGGAAGTGGAAATTGTCTTCCCATATAGCCACAA
ATCAGAACCTACTGCGAGATTCAGCAGTGAAAAATCATTTGATTCTGCCGTTCCGATCACAGCCCAAACCAGGTGAGTTA
TTTGTCCGTCCCTTGTCTTGTGTGTTTCTCAAAGCATATTGCGTTCGCTCGGCTGACTACAAAATGGCACTCTAGATTAC
AGGTCAAGATCGAATGAAAAAAGAATCATGATGGATCTGCTGTCAAACAATGTAGGAGCTGGCTTCTGTCATGCGTGGTA
TGCTCGTCGCTTCCTTAGCCCCGTGAAAGTGGATATAGATCCTAGTCCCCATTCAGGTCTGGGGTTGCAATGCTACTGTC
AATGGTACGTCACAAGTTGGACAGATATGGATGAAGCAAAACAAGCTGACAATTGCCCACCTTTAGGACGTCCCCTATTC
GTAGACTAGGGGACCTACTAGCACACCGCGCAATTAAGCGCTTCTTGAGACGAGAAGCGATATTTGAACTACTCACCAAG
AAAAAGGAAATACCTCACGAGATAGATCCGCAGGCCGACTTGGGTTTGGAGCCTTTTTCAGACAATGGCAGCTTACGAGA
ACTGTTAGACGATCGCAAATGCTGGGACCAAGACATCAACTATAAGGCAAGATCCGCTTGGTTGCGAGCAGCGAGGATTT
TGCAAACAAAGTCGCAGCAGTACTGGATGATCGAGCATGTACGGAGACTTACAGAAGAGAACCCAGAGAAAACATTTGAA
GCTGTTGTGCTAGGGTGCACGAACCCAGCCCGACGTCAATACGCAATATATCTGTATGAGCTGGGATTGGAGTGGAAATA
TGTCAGCCCTGTTGCGAACCTTCAGGCTGGTATGAAATTCAATTTTCGAGTAGCAAATGCCCTTCCACGCAATGGCCAGC
TTACCTTTGTTCGAGTAGACTTCTAGGTTCACAAGTCAGTGTGGCCAAACCCTAGTCATGTCATGTCTTTCTATACTAGA
GTCCACGCCACACGAAAAGATCCCCGTCGACAGAACCTCCTAGAAGAGAGGTGCCGCTGCGATTCAGGGAGATGCAAGAT
AGATTCGTATCAAGGCCATGGGAATCTTTTAGCACAGGACGTAAGCAGAGCAAGGGTTCAACCTTCTTTTCACCTTCTAA
GCGGATCCCGTTGACTCGTCGTTTGCCTCGAGATGAATGGCGACAACATTTTTGCATGTCATAAATTGAAATTTCGTTCA
AATTTTCAGTACAAGCTAGGATGTTATGGGAATCAGCAACTGCATATGCAAACTGGTCTTCCGAGAATCTTTGAGAATAT
TTGTCTTTCACCTCCATCCGACTTGGATCAAGCAGATAGTGCTCAACCAGCGGAGATTTGTTTGATTGAAATGTCAGGAC
TACGGTTCCTCGACTCTCGGATGATGTAATGCCTGACAAAATAGATTTAGATGTTTCGTACAGCTTTGTTTTGCTGTATG
CGGGATTGAACTGGACTTCTGGTAGGGCTGCCACAGATTCGGCTTCAGGAAAGTGTGGGAGTACCATGGCGGAAAGACAT
GTATCTTTTTTTGATTTAGATCTCATCATTCTAATATCCCACACTTTCACCTTATTCTCGACGCACTGCAATGCTGCAGT
CACACCATTTTCGTCGGATTGTTCAGATACGCAGCATACATGCGCTGTCATTAGACAGTTGTCCGAGACAAATGCACACC
CAGTAATGCTTTCCTCGAAGTGTGGTCGTGTATCCAATGAAGTCAGGTCTAAATGCACCACTGGCTCATGAATCCTATCA
TCAATTAGCTTGAGCCAAAAACAGTCATGTTCTGGGTCGATATGAGCCGACAGCAACGATGAGCCTGTTTCCAGAAAGTC
CCATTTTGGTTCGTTGCGAGGCCTGTGGCTTGCCAAAAGATGGGCCGCTGTCGACATGCTTCGACGGTCCCTTGATCCTT
TTCTATTCCAGCCTTCAATCTCTTGAACTCGAAGGCTTTTTTCCGTTGCCAAGTTGCCTGTACTTGCCATGTAGGGTAGT
GATAATTGGCTGTTCTCACGACATCTGTGGTATTTTCTCCTGGGACCATCAACACGCCAAACGGCAGAGAGAAAGTTTGA
ACGCCTATGATGACTCCAATGCGTCCGTTTCAGGTCCAAATTATCGCCCCAAGTGCTCATTCTTTCAGACGCACAGATAT
GATACGATTCACCCATCCCAACAACAAAACCACCATTACTTCTAAGACTTTTCAGACTTGGGACCGTGGGATTATCGTGG
GGGGTGGTTTCCAATGAGTCAATCAGAACGGTGCCAAGCTTTCTCGGCTTTTCAGTTTTCTCGTAGAGAGGAAGTCTGAT
TACGTCAATCTTCCCGGAAAGGTCACATGCAATAACAGTATCGAAGTCGTCAAGGAACTGACATTTGGCATACGCTTGCT
GTCTTGACCAGTCCTCTCGGCGCCGATAAACTACCTTGGTGCCATCAGCAAAGCAATCATTTCTCGAGCAGGCAAATGCC
CGCTTTCGCAGCAAAGCCTGCCCTGTCTCGCGAACATTGAAAATGCACGGGCCTGTTTCTCCGAACTGTAGCAATGATGA
AATGGCGGTCTCTGTTGTCTTGGGTCGCTTATGTTCACGGCTATTTCTCGTTCTGACTACACCCCCTTCAGTAGCATTTT
TGAATGTCTCCCATAGACTCATTTCACAAAAGCAACAATGGTAGTCCACCAGTTCCGACTCCCATCAACGCCCAACCGGA
GGAAGACACCGTAAGCAGCAGGCACCAGGGCTCTCTATTAGTTGAGGAGTATCGGGCTCACGTTGTGTGTATAAATAAAA
GTAGAAGATAACTTGTCCGAAGATGGCAAAATAACCATGGCAACGGAACTACTGTACGATATAGAGTGTCAATTATGACT
CCCTCGACTCAGGGCCGTTTTACTCGTACAAAAGT
>k141_2842160
ACGAGATGTCACTGTTTGTGAACAAGATGTCGTCACAGGATCAGCAACGTGATGACGTATTCGAGAAAAGAGGGAGGGAC
CGTCGAACAAGTTCTAAAACAAAAAGTTTTCATGCGAATAAGTTTTTCAATCAGAGCCGATCTGATTGAAAAACTTATTC
GCATGAAAACTTTTTGTTTGAGAACTCGTTCGACCAATCACAATGGCTAACAAATAATTTACAATAAGTGCGGAAAAAAA
TAAACGAATAAGTTTTACAATAAGTTTTTTTTTTCGAGCAAATTGACACCCCTTAATAGATCTGGATGTTTTTTTAACTT
TTTACGTCTACTGCACACGTACCAGGTACTGTAGCTTCTGATAGCTACGCATACAGGTGGTATGCATAGATAGACATCAT
GATGTACGAATTTAACGATACTTTTATGAATACTGTAGTATTTTGTTGCGTACTGTACCGGCAGAATTGTTAGTGGTTTT
CCCTACAGGACTGTGTATCAAGCTCTACGGTACTGGTACTTGGGTCACGTTTTAGACATCGTATCTACTGACGTACCGTC
TCGGCTCTCTGCTCCTCACAGCAGAATGATGTCCCTTATGGAAAATAAACAACAGATCCATCATTCCTCGAATCCACAAC
AGCAATTGATTTGGATTACCAAAAAGCTCTGCACTATTATGGCGTCGACGGCAAGAATGCAACGTGTGACTCTGTGGATA
ACGTTTCTACTGTTTCTGGTTGTAGCACTATCTGGCTGTCAAGCGTATGAAGCCAACGATGGTTCGGCCGCGGGTCGCAA
GTTGGAACGAGAAAGGCGCCGTGCTGAGATGCGTAAAAACAATCCCAACTTTAAAGAAAAGACCCCTGCTCAAAAAGCAG
AGATTGAAAGAAAGCGCCAAGAGCGCATGGCAGAAGAAGCTGCCAGGTTTCAAGGAGAAGACTTATAAACGCAAGGTGAT
AATGAAAAGCTGAAAAGCAACGAGATGACCAAGACGTCTTCGATTTGGGTTAAGATATTATAACAAGAAGGAGCCACAAC
TACCTACAACCTAACCTTGACTCAAAATTTAATCAACGAATGCATATGTAGCTATCATTAATCCTGGTGGCTGGTCTTCT
TGCTTCCACCTAAATCGCCTCCGTCGTGAATTGGAGAGATATGACGTATGAGACATTTGCAGAATGAAGAGTTTGATGGT
GCAGCTGTTGCTCTTTGGAACCCTTCATGGCCGAATGTCGATCGATTCAATCCAATCTGTAGGAAACTACAGTAGTGTCT
ACGTCCGCAATATACCAAGTAAATTGCCTGGAGAGCAGGTTTGGTGGATTCTGTAAATGTGAATCCATACAGTACATTCT
GCGCAGCACTACAACTTTGTACTGCAGAGAGGCACAAGGCAAATAGAAAGTTAGCAAAGACAGCCACGTACGTATATTCA
ACGGTGTCATGAAGCGTGCACCCAAACATATTCGCAGGTAAAACTCAAAATGTGATTATTCGCGAACATAACAATGCATT
TTGGAACTCTTGCTGTCGCGAAGAGTTGCCACGCCAAACCGCATGATTGTCATGGGCACACCAGGAATAGGAAAGTGGCC
AAGATGCTGCTTTAAGATGCTGAATACCAAGCGACCGTGGTCTCCTCGCCGTATTGTGTACGTTGTCTTACTGGTCGAAA
TGCAAGGTCCGTATGTGCAGCAGTGCTACCAAACTGCTTGTGGATGTGTGCTGGGTGGACTCATGTTGGTGTTCTTCCTC
CTCCTTGTATCTATGATTTCCTTGCTTGTATACTATAGTAGGGCGAATAAATAGATCCGCCAGCCATATACTGTGATGTC
CAACATTTTTTCAGTCTCCCTTCCAGGCACTACTTGTTGTTGCTAGTACTGTAGCATGGGGATCATCGGTAGCTCAAACC
GAATCCCTCCGGCATCCGACGGTGGCAGTAACGCTTCGTCAGCACAATACCGACAAGAACCCTGGCGGTACCGACATGCT
TCACGCCACGGCGACAACATCAACAACTCAAGAACAACACAGGCAGCTCAGTTGTACCGCCGCTCCCAACGGATTTGTAT
TCATTTCAAAAGGGGCCTACCAGAACTCGCCTTCCCTTCGATAGACTCTCTGACGGGAGAGGTGAGAAAACAGATTGGGT
CATCATGAACAAGTGTATTGAATACTCATTCAGAAACAGTTGTAACGGATTTTACGTGAAGAACGGATCTTTAGATACGG
TCGATGGACAAGTACTCGAGGCAGTACGGTGGAAATGTGTGCCACAACACGATATTTATGTTCACGATTTAGAACGCTTG
GCGGCTTTTGACCATGATCAGAATGACAAACATAACGCGGTTCTTAGCTGCCTTATTGGAACTTCGTGGCCTGTGTGACG
CCAAGAGCGAGTGTCTGGGGATCAAGCAACAATATTGATCGCTATGCAAAATCCAGCTCCATTAGGAGCTAACTACGACA
ACCTCGTCGGTGTCTATGCTGGCAGCGATATAAAGGGGATCCTTCTCCTCAGAAGGACCCACATGTGTGTGGCCGGCCGC
GACATGAGCTTCGCCAACAAGAATTATTTCCAGTCTTTTGTCTTTTCTGGTGAAACCATGCACGGTCGCATTTAACAGTG
TTGGGAATATCGATCCACGTACGAACTACGAGAGCACCGTCCTCGAAATGGCTGCTGAAGAGTGTGCGATAGACACGACC
AAGTGTGAAAGTTTCGATAACAGCACCCCAGCTCTTGGAAAAGGAACGGTGTATATATTCATGAAGGGAGACGTTTGGAT
AACTATCACCACTACAACAAAGACAGCAATGGTGGTATCTGTGGTGATGGGACATGGGCAAAGTACGGGTACGTGCTTTG
GTTGAGATTGAAGATTGAACGCGCTTCGCTCCCAGCATCATAGTAGCTACATCATGGATTTACACCACCACTAACTCACC
CGCCCCTGTTCACTCATAGGTATCCCTTCACGCCGGGGGACGCATTGTCAAAGATTACTGCTCTTCTTACCGGATGGAAA
TGGGAGTGGAAGAACGGGGAGGACATTGAGAGATCAGAAACACCCGCGGACCCCCTACCACAAAGTTACACTAAAAATGC
AGCAGTCGTAGCCTTTACAAACTTCTCTTGAACAAGAGTGCAACATCGATTCTGACTGTTTTGCAGTGAATATCGACGGG
CAAAAGAAGATGGGTGATGTGGTCGAGGGATTCGCGCTTTTTCCGGATTCGGCAAAACAGGTCGATTAAGTAACAGCAGA
TGCTTTCTACAAGACAAGAAAAGTCTCATCCAATTCAGATGCGGACGATTCGGCTCCTTTGCCTCCCTCCTCCTCTGCAG
CGAATGTCGACGTGGTCCCGGACAAGTGTCTTGACAAGACCGACACTGCTCACACACGCGGCTCTCCGCACAGAAGGAGA
ATTTGCCAAAATGAAAACATATCCTCATCAATTGCCTTGACGGAGCAACGTACTTTTAGTACAACGGCCCCGAAACCATC
CCTGCTGGAGGAGCTGGCGGATTCACTGCAATTCTCAAGAACAAGAACTTCAAAACTACTTGCTCCAACAATATTGACGA
ATCAGAAACTGTTGTTGTTAGCGGTCGCTCTTCCACAGTGCTACTCCAGTGATTGTCATAGTTAGGGTGCCGACGAGTAC
CAGCTGCTACAAAAATTCTTAATCAATCCCAACGAAGCTCTGCTCGCCGTCACGTCAGAAGGAGGCAAGCAACTGGACTT
GCAGCAGACCTATCCGGAATTCAAAAGATGATAGAGTTTCTTGTCCGCTGGTGGACTCGGCTGCCTTGATTACAAACAAT
CCAACATCCAACTTGGCTGCCATGGAGATCGCGATGGAACCAACCATGCGCCAAGCAATATACTCTCTCTTCGGAGACAA
AATCAAGAGGAAATTAGAAGAAAATCTCTAATAGCTATTATACTGGTACATCAGTACGTGTACGTATAGGTACGTATATA
CCTACTGTACCGATGCGATGGACATCGCCAGATTTTTCCAGGGAACCCGGAAAAAGCTTGTTGGCATCAACAGTTTCAAT
TACAGTATGTTGAAGTGTCAGCAGTCAACAAATCTACGGTACAGTCTGATCTGCAATCTCGTTTCTTACAGCGTTTCTCG
CTTCTCGCCACAACAAATTCCAATCAAAGGGATACGATATGAACATGATGACACCACGCCAATCATTCAGTATTATCTTG
GTGCTGTTTGCGCCGTCGGTTACCGCTTTTGCTGTCGTGACGCCAACGGCCCGTTTTGGCTCTTGCCTTCGAATGCTGTC
GCCAGATTCTTCGCCGATTGGTGATAGTAGTTACGCAATAGGTGACGAAAAGCAAGGTCTGGAAATCAAGGATATTTGTG
TTGGAAGTGGCGAGAAGGCAGTTGCTGGAAATATCCTCAACGTCGATTACACAGGCCGTCTCATGAGCACTGGCAAAGAG
TTTGACTCGGGAAATTTTGATTTCAAACTTGGAGAAGGAATGGTCATTAAAGGAATGGATCAAGGATTGGAGG
>k141_570261
ATACATAGCCAAATACATAGCAAAAATACATCACTTTTGTACGTGCGAAACGGGCCTGATCCCGTTCGCGGAGGTCTCAT
CTATCCATAATATATTATCATCATCGCTTCTGCTTGCGACGATCAGCGTGTAGTTTTTTCAATTGCTGCTGTTTCTATCT
CATCACAACTGACCCCTACGAACGATCAAACAAACAAACAAATAAATAAAACCGCAGACCAACAAGCGGCATCCGAATAA
AGTCATCCTCCATACCCCATTCGACCAACTACGATACACCAGCGAATCCACCAATCGTCAAGACCAACCAAAAGCAACCA
ACCAACCAACATGGACAGTGACCCAAACAACAAGACCGGCAGCAGTAACAAGGTGCTGGCCTTTGCGTCCTCCACGCAAC
CGTGTCTCAAATGTGGGACAGGCCCTGCCACCTTTCAATGCGATCCGTGTGGACATGCCGTCTTTTGTACGGTTTGTGCC
CGTAAAATGGCGACGGGTGGCAAATGCAAGGTGTGTGGAGAATTTTATGGTGGGCTGAGACGGGTGGTGGGCGACGACGA
TGGCGACGAAAGCGATAACGACGGCGACGACAAGGACAACGCGTGAGAAACATGTCGGATGATACATGATATTGCGCACC
ATCGGAGATACTCGAGTACTAGGCCGCGGCTAGTACTATTTGAACGTCGCGACAACCAGCACGTATAGACGTATTGCTAT
AGCTCTACTATTACTGCTACAACTAGTGGAAAGAATAGACTACAATGGAACAACCAACAAGCCAGCCAGCAAATGATGAT
AGATCATGTTATCACTTACGTCGAATGCATACTAGTAGTACTTAGTCCCGCTATAGTTTTGTGAAACAAGACGACGTCCA
ATTTCTTTCTACCCGAGCCGAGGAGCGAGTAGTAGATACAGGCGGATGATATATGTCAGGAGACTGTCACACATGGATTA
GTTGGTGGTGCCGTTAGGACTATTAGCTACTCTACTAGGAGATATCATTGCAACACAGCAACAATGGCTACATATTGAGG
CATGACATCGAGTGGTGGGAAGAATGTGCCATTTGTAACATACAATGTCAATTTTCAAGAAGTCTGTATACTTGTGATGC
CAATAATGTAATTAATTGCTTTTAGTCTGCTAGCTAAGAATCGGTTTGACAATGGGTACGACTCGGATGGATGTAAGGGA
CCCTTCTGGGATTGTCATCAGGATGAAGGTGTGCAGGATTGGAGTGCTAAAGAAGACGGACTTCCTGAAAATGTGCATGT
CACCGTACCATCAGAAGAAGAGGACAAAGAAGAGAGCGAGGGCAATCACAAGGAACCGACAGCTACAAGCAACCCATCAC
CAGAAACAAGTGAGTCTAGAGACACAGAGGAGCATGTACCTATCTCACTTGCCACTAAGGTTCAATGTTTGAAGGCAGCT
CAGCTCAAAGAAGAACTCAGAAAGAGAGGACAGGCCACCTGTGGGGGGAAATCAGTACTTTTGGCCTGACTCATTCTGAC
ACTTGACAAGAAACTTCCGGTCTTGAATAAAAAGAGTGAGGAAGTTGGTACAACAAAGAAGAGAAATGTAGCGCCACCGC
ATCACATACCGGAATTCCCTCCAAGTTGCTATTGGGAAGTTTTCAATGTAAACAGCGAGGTCAATTGAATGGTTCGAGCA
CCAACCAAGCCAGAAGATGAGGCTGGTACTAGCGTCCCCATCAAGCACAACTTCAGTGAGAAATTCGATTGTACAGAGCA
ACGACTGGAAAGTGTAATAAAAAGACTGGAAAGTGCGATCAGCAGGGTGTGTCGATGAAGAAAAGTGGCAGACATAAGAA
AGAAGTGAAAGTGAGAGAAAAAGGCAAATTGAATGACACCTTTTGATGCAAGCACAATCTCGCTATCAATAGCCGCCCGG
CCAACTGGATGGAAGCTTTCTTACCTTTTAAAGCCAATAGGTACACCGACGAAAAGGGTGAAGCTCTGTTGTCGTCAATT
CTTGAACCATTGACAACATTGACAAATTTGAAGGCCACACTGAGCAATGCTGGAAAACAAGGATCTATCTACAACAACTT
GACGCCGTTTACAACATACGAGATCTAGTGATACCTTGGAGTGTATGTGCTGAATGGTCTGAATCCATCTCTACATGATG
TGGTGATGAAGCTCAAGCCCAAGCCCCACCAGCACCTGGATGACATACAAAGCAATGCCTTTGTTTACGCAACAATGGGC
GCAAATGCAGAATGCCTTCATTGGCACTTCAATGTCTTCTTTGCTGTCCAGAATCCTGCTACTGCAATTCCACATTTGAG
GAGATGGCCAAACTGGAAGGTAAGCCTGCTGCTGAAGCTACTTAATATTATTGGTCCAGAAGCCTGGTTGCTCGGAACAA
CCACAGGCTTCAAAAGAAAGCACCAAGACAAGCTACACATCACATACAAGAAGGAAGGTGACGGGTTCCAATGGCTATCA
GCCTTACTTTTGGAATGAGCTGGTCTTCTATAAGAACTTCTATAAGAAGTACCCATCTTTCTTAGGGCTGTTACCGATTC
ACTAAAGAGTTATGGCACTGTATGACTCTCTCAAAGATTTAGGCCACAACTGTGGTCTAGATAATCTCTACTTATCTGCA
AAATTCTGTTGCTTCTCATTTGCAGAGGAGCACTCCATATGAAGGTCAAAGTATCTGGTGCTCCTAGGAAAACTGGAAGA
GGCATTCTATATCATGTTCTTCAACCAGAGATCTTGAATAGAAAGGAACAAATGGCGAGAGCGAGGACAGTGAATGCAGC
TGTCTTGAAGGGCAACCCAAGTTGCTCCAATCTTGTTATGACATCGGTTTATGACACCAAGCAAGTCAGCACACTTTTCA
AGTATGGCTTGCAAGTCCACCATTGAATGGGTAGTCACAAGACAACTAGTCTTCAATGTCAAGACAATGAAGGAAGAGGA
GATGTGGGCTTACTTTGCTCATATGTCAACAATGACTACAATACTAGCATTGGGCACAATCACTTTTCTGACCAACTTTG
AAAACAGTAGCTACAGACCAGATCTCTGGCTACAAATGTGCAGGTGGTGGTGGTGGGCACTAGTACTGATGTGGGGTTTC
GGACTTCTGTTAACAAACGCGCTCTTGTGTTACACTGCTGAAATGGCCCAAGCTGGTTTCAAGAGGAAATAGATGCCTGA
TACCTGAGTGGCTCAAGTGCCGATCCTCAGAGCCAAGAACAAGGCACGCACCACAGTGCCAATGGAAGTGCCAATGGAAG
TGCTGTCAAGATTAAGAGGTGAGACTCCCACCCATCTGGAATGAAGACCCCAGGGGATCCAAGAGAGGTTAGTTTTGTTT
GTCTGGCCTTACTGCCAAGATGCCGTAGATATGGTGTGGTCTTGAACCCACCAGCTTATTCCAGTTCCTTTGGAACTGGA
AGAAGTGCATTTGGATTCAGATGTCAAGGCAATGGGCATCAGCCATTTCGGATTTGATTTGGGTATTACTCTGGGTGCAG
TGGAATTTGAATGAAACCCCTTTACCTGTATACTGATGTACCAGCTGGTGGCTGACCTATAATTCTAATGATAGTTGATA
ATGTAACCAAAGCCGGATTGGGAAAAAGGAGAAAGGGGAAGTTGATGGAATTGGGAGGACGAGGAACACGGAATACCCTC
CGTAATTTACTATTTTGAATTCCCTCTTCCAGAAAAATAATTTGTCCGGGGTTTTGATTGGCTTGAGGTGTGATCTTAGG
TCCTCTTCCCTGGATTTTCTTTTCGCCTATTTCTTGGAAAATACAATTGACAGATTTCACATCTTGCGCAAATTTGCTGC
TCGCCTTCAACAAAACACACGCCACCACTGTTGCCAATACGGGCGATCTGACCCCAAAAACGTTGATCCTTGTAGTAGAG
ACATTTTACAGACGAGGGTGGCCAGCACTATGTATTCCACGCTGGCCTGCCCCTAAGACATCCTTAATCATATACATTAC
TAAGCTACACGTATACTATAATTAGGTTCCCGCTTTATTTTGCTTTGGCATTTGAAGGCCAAGCACAAACAGCAACAGCA
GCAATGGAAAGGCATTACATCTTTACTTCTGAGACCGAAATCATATCAGGAACGGATTGAATGAGTTCATCAATA
>k141_2274157
AGAGGAGCTGGTGAAAATATAAGAGGAGGGCTTTAAAGATTACAGAGGTCAGCAGTTACCCTCTTATGTAGATAACAATG
CTCTCTTATACTTATAAACAAATCCTGTCAAATTATAACCGGATCCTGTCAAAGTATAAGAGAGCAAGCTCAAAATATAA
GAGAGTCATGTAATATTTATGAAAGGGTGCCTTGTCTAATATAACATGTCTCATCTAATAAAATAAGAGGAGCATTACAG
GATAACATTTTTCGCTACGTAGATGCAGGAGTATATTTTGATTTGACAGTATTTTGTCGATACCAGACAGTAGTCGACCA
CCAACATGAACTTGGGTTAAATCTTGTATCATTGGTTGAATCTTGTATAATCCACGATACATTGTATCGTTGGATGAAGG
ATACGCGGGAAAGAATTTCGTCAGGATCTACAATGGTTTTTTTTTATAGCGCATTGACACGGCCAAGTAGTTTAAATTGA
CTGTCAATGTTAGGATGATGGTCCATGGTCCATGGTGATTGTTTCAAGCTCTTGAAAAAGTGTGACGGTCATCAATTGGG
TGATGAAGTGTGACAGTGCCTCCACAGGCAGAAACCACAGACTCGAAATCAGAGTCCTGTGAAAGAAGAGGGAAAATAGA
GGTGACTTGAGGGAATCGATTGGTGAGTGATGGGAACAGGCACTCTTGGATGAATTGAAGATTACAGACGTTGCGAGTGT
GCTTGGCGGAACACAACGGACAACGACCTACAATCAACAATTGAAGGCAACCACTCTGAAAATCGACGAATTTGATGTGC
TGAAAAGCCAAAAATCCATGTGATACCATGAGGGAGGCAAGGTATCTGTCTTCTATGAACGTATTCAACAGAATTTCAAG
AGTTGAAGTATTTCTTTTACTTGACGACGACATCGTCAACAACAATGGTAGGTGTTACGGTGTGTTACATTTGGATCCAT
CTCCAGTCTTGTGCTAGAAAGTTGATTCACGTTCTAGAATCTACTTCGTGGTAGGAATCAACGTGAGAATTAACGTAAGT
AGAGTTGTACCAATTATGGTTTCAAGGTCCAACGAAGGCGCCACACGTAGCCGTAGACGCATCCTATCCCTGTATTATTT
GTCACTGCCCGGGTCTAACGGTATTGGTTTCTGAACGGCGGCGTTGGTCGGCGGGGTTGGGTTGGGAGTGCCTCCCCCCC
CCCCCCCGGACCCCTTTTTGCCAAGTAATTGTATTTTCCCACCCGAAACCTGAACCTAGCGTATGTTGGTTGGTGTTACC
AGCCTATCCTGTACTGTGTGTTCCGAGGGCACAGGACCGCCGGGGGCCGAGCAGCTGGTGTGACGTCATTATTATGCATT
CTTAAAGACCATATTATGTGTGTATCACAACATCTCATTCTAGCACTTGTCGGATTTTATTATGATCATTGCCACGCGCG
CGTGTCAAAGAAGGCAACTCCCATTCGCGCTTCCGTTGAACGAGAGTTCGCACAAAACGAACATACAAGCATCACGCAAC
AGGATGTTCATGATACTAATGTAGTCTCTACCTCTCTTCCACATATCAAACAATCAATCATTGTGTTCATGGGAAGCAAC
ACTGCCGAAGAATCAAAGCAACATGGTCTCGTGTGAACGATTTCCTTATGGCGTGATGGCGCTGACCCTGGTCTATCTTG
TGTTCGTATTACTGGTAGCATTCTTATCGCCAGTCGAATGCTTGGAAGAACCGTGCAATTCTGAAGGCTTGGATAATTCT
ATTTTGGGATGGTCGACCGACTTTTTCATCGGTATTTCCATGATACTTTGTGGAATCCAACTTTGGTGGTTTGTACGTAA
GCCAGTGTACTTCTCAGCAGCTGTGGCACTGGTGTGTATGGGCATTGCCTATATTCTCGGTGGAATTGGACATTCGGTGT
ATACCAACAGTGGGTTTGATGACAATGCGGGCCAACAAGGGTTCTACATTACTTGGACTATTTCGTTTACGTTCATGACC
CTCTCTGTCGAGGAAACGTATCGCTTTACCCGACAAGTCATGAAGCAATACACGATTATCTTTAGACGCTCTGAGTGTTT
GAGCTTTCTGCTACAGCTTTCCTTTTTCTTGGTCCTGGCGGCGTGGATTGCCACCATGACCGGATATATTTGGTGCGCGG
CGGAAGAAGATCTTCATGTAGACGGGAAGACGGATTCGATTCCTGGTTTCGACGAAGAGGGCGGTGCTGACCCCAGCTCC
TTGGAAAGTTGTCTTCGCTTGGCCAGTGTCTCCGAGATTACGTGGTACACGACTTTTTCTGTCTTTTGGATTCCTGTGGG
CATCATTCTACGTCGAATCATTTTGGCCAGCAACGAACAACCTAGACTCGTCTACGGCCTTTCCAATGCATGGGCGGCAC
TCTGGGTTACTATCATCCCTTGGACCTTCGGCGTTATGCTCATCGTTTGGTCGGGTGTGATGTCTCTTATTTTGGGCCTG
GAGGCAACACAAGTATATGAGACTATTTACGGGGCTGTGGTGCATCATTTTGGAATGCTTGTCGGATATTTCTTGTTTCA
CAATATTGCCTACTCGTTGCCTCGAGACGAGCAAGTGTTGCCATCGTCCTCTACTTCCAACAAGGTGCATTTTGATACCG
AATCCACCATGGATAAGGACTTTGCCCAGTCCTACTAAAATGAGAATAGGTGTATATACTGCATGTCTCTTTTATAGATA
TACTCCTAATTTTCTGCTTTTTAGTAGAGCTCTCACCATAGTCTCCAGTCATGTTTTAGGTGAATTATTCCTTCACATCT
[truncated: 51,168,757 more chars]
